# Supplementary material for: The dual functions of the GTPase BipA in ribosome assembly and surface structure biogenesis in Salmonella enterica serovar Typhimurium
Source: PLoS Pathog. 2025 Apr 9;21(4):e1013047. doi: 10.1371/journal.ppat.1013047 (PMC12013901; doi:10.1371/journal.ppat.1013047)
Supplement: S1 Data — This file contains the raw data used to generate all the graphs presented in the manuscript, as well as the data points extracted from images used in the analysis. (XLSX) [file ppat.1013047.s015.xlsx]

## Sheet: Figure 1
1. OD600 values for Figures 1B and 1C
	MG1655						SL1344						14028						LT2
	wild-type			ΔbipA			wild-type			ΔbipA			wild-type			ΔbipA			wild-type			ΔbipA
Time (h)	1	2	3	1	2	3	1	2	3	1	2	3	1	2	3	1	2	3	1	2	3	1	2	3
0	-0.005	-0.007	0.003	-0.004	-0.004	0.003	0	-0.001	-0.001	0.001	-0.009	0.01	0.029	0.031	0.039	0.031	0.036	0.037	0.03	0.036	0.033	0.028	0.032	0.032
1	0.006	0.001	0.002	0.004	0.015	0.018	0.005	0.016	0.017	0.007	-0.006	0.016	0.149	0.153	0.18	0.17	0.182	0.187	0.183	0.198	0.192	0.175	0.193	0.198
2	0.019	0.011	0.005	0.003	0.011	0.013	0.007	0.02	0.018	0.011	-0.001	0.018	0.163	0.168	0.192	0.181	0.192	0.196	0.198	0.211	0.207	0.184	0.198	0.207
3	0.028	0.018	0.013	0.007	0.014	0.019	0.014	0.027	0.026	0.015	0.002	0.015	0.173	0.183	0.203	0.187	0.199	0.203	0.209	0.221	0.22	0.183	0.2	0.205
4	0.042	0.031	0.026	0.015	0.022	0.027	0.026	0.039	0.039	0.021	0.009	0.021	0.189	0.208	0.221	0.193	0.206	0.209	0.228	0.235	0.236	0.181	0.199	0.204
5	0.055	0.041	0.038	0.02	0.026	0.029	0.038	0.053	0.054	0.021	0.011	0.021	0.193	0.244	0.246	0.2	0.212	0.213	0.253	0.255	0.259	0.174	0.197	0.202
6	0.072	0.059	0.054	0.028	0.033	0.035	0.055	0.078	0.075	0.022	0.016	0.023	0.168	0.288	0.276	0.208	0.22	0.217	0.289	0.285	0.294	0.158	0.195	0.199
7	0.095	0.083	0.078	0.037	0.037	0.044	0.091	0.116	0.113	0.023	0.018	0.025	0.224	0.345	0.311	0.216	0.229	0.221	0.341	0.328	0.343	0.106	0.191	0.196
8	0.124	0.113	0.107	0.049	0.045	0.053	0.137	0.158	0.16	0.021	0.021	0.027	0.285	0.398	0.33	0.223	0.258	0.225	0.397	0.38	0.394	0.033	0.185	0.189
9	0.165	0.157	0.152	0.068	0.064	0.07	0.203	0.219	0.232	0.025	0.024	0.035	0.389	0.482	0.41	0.232	0.245	0.231	0.455	0.434	0.449	0.035	0.178	0.175
10	0.208	0.199	0.196	0.079	0.068	0.08	0.267	0.287	0.301	0.025	0.027	0.034	0.525	0.602	0.54	0.242	0.255	0.235	0.55	0.516	0.541	0.041	0.164	0.148
11	0.268	0.261	0.259	0.097	0.081	0.093	0.382	0.405	0.421	0.026	0.031	0.034	0.676	0.739	0.683	0.252	0.262	0.239	0.67	0.625	0.659	0.047	0.137	0.106
12	0.35	0.346	0.343	0.125	0.102	0.119	0.492	0.515	0.534	0.032	0.037	0.038	0.805	0.864	0.815	0.263	0.273	0.245	0.815	0.754	0.794	0.053	0.107	0.081
13	0.39	0.39	0.382	0.155	0.124	0.144	0.644	0.666	0.68	0.036	0.043	0.044	0.914	0.964	0.917	0.276	0.284	0.254	0.948	0.932	0.93	0.06	0.083	0.07
14	0.411	0.417	0.407	0.185	0.142	0.171	0.797	0.816	0.827	0.032	0.064	0.051	1.009	1.052	1.013	0.289	0.289	0.261	1.04	1.015	1.019	0.068	0.077	0.074
15	0.437	0.444	0.432	0.217	0.167	0.2	0.9	0.915	0.924	0.035	0.212	0.057	1.086	1.124	1.085	0.304	0.301	0.268	1.12	1.091	1.095	0.077	0.081	0.082
16	0.466	0.476	0.461	0.263	0.198	0.233	1.004	1.018	1.022	0.036	0.256	0.059	1.141	1.172	1.139	0.311	0.312	0.276	1.209	1.171	1.178	0.087	0.09	0.09
17	0.508	0.521	0.505	0.296	0.226	0.277	1.074	1.086	1.09	0.035	0.063	0.057	1.155	1.178	1.148	0.324	0.327	0.286	1.259	1.255	1.236	0.096	0.098	0.098
18	0.567	0.583	0.564	0.326	0.279	0.318	1.15	1.159	1.16	0.213	0.074	0.074	1.16	1.184	1.153	0.346	0.348	0.299	1.265	1.265	1.237	0.106	0.106	0.107
19	0.607	0.626	0.603	0.351	0.314	0.338	1.183	1.191	1.188	0.233	0.147	0.084	1.165	1.189	1.158	0.379	0.378	0.322	1.267	1.269	1.237	0.115	0.114	0.116
20	0.643	0.666	0.639	0.377	0.342	0.367	1.193	1.202	1.197	0.237	0.223	0.175	1.169	1.194	1.163	0.406	0.403	0.347	1.271	1.273	1.236	0.123	0.123	0.126
21	0.68	0.704	0.676	0.414	0.384	0.405	1.211	1.221	1.216	0.314	0.34	0.184	1.174	1.198	1.169	0.436	0.436	0.371	1.274	1.276	1.236	0.133	0.133	0.139
22	0.692	0.72	0.689	0.438	0.41	0.424	1.216	1.224	1.22	0.316	0.319	0.222	1.178	1.202	1.172	0.473	0.474	0.4	1.277	1.28	1.237	0.146	0.148	0.154
23	0.698	0.729	0.695	0.463	0.435	0.445	1.217	1.229	1.223	0.368	0.359	0.286	1.181	1.205	1.176	0.521	0.521	0.434	1.281	1.282	1.237	0.157	0.161	0.167
24	0.705	0.736	0.706	0.511	0.462	0.47	1.225	1.237	1.23	0.433	0.441	0.265	1.181	1.206	1.176	0.583	0.584	0.475	1.284	1.286	1.238	0.173	0.176	0.186
2. RQ values for Figure 1D
	MG1655						SL1344						14028						LT2
	bipA			cspA			bipA			cspA			bipA			cspA			bipA				cspA
Time (h)	1	2	3	1	2	3	1	2	3	1	2	3	1	2	3	1	2	3	1	2	3	4	1	2	3	4
0	1	1	1	1	1	1	1	1	1	1	1	1	1	1	1	1	1	1	1	1	1	1	1	1	1	1
0.5	6.3338	6.9769	7.7395	22.853	26.4216	22.7775	7.9859	8.8026	9.2294	78.8389	100.644	78.0359	4.3232	5.1097	4.2738	77.7233	41.8883	76.28	4.6816	4.4464	5.0156	4.2407	60.2327	68.2457	117.531	153.406
1	5.1416	4.2178	6.496	0.4827	0.4085	0.3926	8.2096	9.1989	10.8866	3.8258	3.739	2.7176	3.0007	2.5945	2.7421	1.8205	0.9472	1.9314	5.2467	5.6319	4.4769	4.9481	5.7455	4.0263	5.0537	6.2331
2	5.7223	4.8735	5.2748	0.9128	0.5201	0.2893	8.5335	9.2548	8.9989	4.3218	5.4439	4.2198	5.1092	4.9152	5.2236	2.2455	1.7367	2.7318	4.048	5.6419	5.2407	4.0287	1.4403	1.3966	3.1373	4.5655
2. RQ values for Figure 1F
	MG1655									SL1344									14028									LT2
	BipA			CspA			OmpA			BipA			CspA			OmpA			BipA			CspA			OmpA			BipA			CspA			OmpA
Time (h)	1	2	3	1	2	3	1	2	3	1	2	3	1	2	3	1	2	3	1	2	3	1	2	3	1	2	3	1	2	3	1	2	3	1	2	3
0	1	1	1	1	1	1	1	1	1	1	1	1	1	1	1	1	1	1	1	1	1	1	1	1	1	1	1	1	1	1	1	1	1	1	1	1
0.5	1.223	1.1739	1.2701	7.7054	7.4026	7.1106	0.9032	1.0398	0.9288	1.5706	2.3701	1.7886	4.9563	7.0793	8.4519	0.9192	0.6854	0.9319	2.6225	1.8696	1.9166	7.4109	6.1618	8.4519	1.2654	0.9199	1.078	1.4906	1.6355	1.6702	4.6989	5.5834	5.4324	0.9621	1.0232	0.9312
1	1.3048	1.6646	2.0069	11.8259	8.7387	7.1706	1.0298	1.3263	0.8915	1.8796	2.1916	1.8551	7.1801	5.062	6.4048	0.631	0.775	1.2166	2.5197	1.6433	1.559	7.3356	6.2841	6.4048	1.5477	0.8857	1.0276	2.1102	2.5712	1.9438	9.3626	6.5638	9.1283	1.3406	0.891	0.9651
2	1.9431	2.0441	2.0172	11.4156	5.1204	7.4049	1.2485	1.254	0.6663	3.2726	2.2676	2.7625	7.9918	8.2808	5.4982	0.5491	0.9449	1.4489	2.519	1.4418	2.3499	8.2749	6.4181	5.4982	1.0763	1.0078	1.2739	3.2165	3.1409	2.5066	6.0072	7.0398	9.2122	1.4514	0.7819	1.196

## Sheet: Figure 2
1. Data for Figure 2A
	1	2	3
EcBipA	46.0269	39.5923	46.0865
EcBipAN128D	8.1941	8.3729	8.075
SeBipA	37.7454	32.8003	42.0351
SeBipAN128D	6.3472	7.2409	6.228
2. OD600 values for Figures 2C-2F
Strain	MG1655ΔbipA															SL1344ΔbipA															14028ΔbipA															LT2ΔbipA
Plasmid	pACYC177			pACYC177BipA			pACYC177BipAN128D			pACYC177SeBipA			pACYC177SeBipAN128D			pACYC177			pACYC177BipA			pACYC177BipAN128D			pACYC177SeBipA			pACYC177SeBipAN128D			pACYC177			pACYC177BipA			pACYC177BipAN128D			pACYC177SeBipA			pACYC177SeBipAN128D			pACYC177			pACYC177BipA
Time	1	2	3	1	2	3	1	2	3	1	2	3	1	2	3	1	2	3	1	2	3	1	2	3	1	2	3	1	2	3	1	2	3	1	2	3	1	2	3	1	2	3	1	2	3	1	2	3	1
0	0	0.003	0.02	0.022	0.018	0.009	0.016	0.023	-0.012	0.009	0.005	-0.01	0.005	0	-0.016	0.01	0.008	0.007	0.011	0.013	0.015	0.011	0.016	0.013	0.015	0.021	0.015	0.012	0.012	0.01	0.019	0.02	0.022	0.021	0.028	0.026	0.024	0.025	0.031	0.022	0.027	0.023	0.024	0.023	0.019	0.003	0.01	0.009	0.008
1	-0.015	-0.007	0.008	0.019	0.021	0.008	0.014	0.029	-0.004	0.001	0.005	0.032	-0.011	-0.01	0.02	0.002	0.006	0.002	0.007	0.036	0.028	0.018	0.029	0.037	0.045	0.063	0.053	0.012	0.02	0.011	0.032	0.044	0.051	0.031	0.051	0.053	0.044	0.04	0.071	0.049	0.065	0.044	0.053	0.04	0.016	-0.007	0.027	0.007	-0.012
2	-0.015	-0.005	0.01	0.024	0.03	0.015	0.018	0.035	0	0.011	0.009	0.039	-0.012	-0.008	0.02	0.007	0.008	0.009	0.01	0.039	0.032	0.016	0.031	0.039	0.046	0.062	0.055	0.015	0.025	0.015	0.032	0.042	0.05	0.032	0.049	0.051	0.049	0.04	0.073	0.048	0.066	0.038	0.053	0.034	0.013	-0.006	0.029	0.016	-0.01
3	-0.009	0.002	0.014	0.034	0.039	0.025	0.025	0.041	0.006	0.022	0.02	0.049	-0.01	-0.002	0.023	0.007	0.008	0.01	0.02	0.042	0.042	0.016	0.032	0.04	0.047	0.059	0.054	0.018	0.025	0.019	0.032	0.045	0.051	0.036	0.053	0.057	0.055	0.046	0.077	0.05	0.072	0.042	0.057	0.04	0.017	-0.002	0.031	0.015	-0.007
4	0.001	0.01	0.023	0.047	0.055	0.04	0.034	0.051	0.015	0.037	0.037	0.065	-0.011	0.006	0.028	0.006	0.007	0.009	0.028	0.05	0.051	0.019	0.035	0.042	0.048	0.057	0.056	0.019	0.027	0.023	0.046	0.059	0.068	0.061	0.077	0.084	0.072	0.064	0.095	0.071	0.096	0.065	0.075	0.057	0.038	-0.004	0.03	0.01	-0.004
5	0.014	0.02	0.031	0.063	0.072	0.058	0.042	0.06	0.026	0.054	0.055	0.081	-0.032	0.016	0.035	0.006	0.007	0.011	0.042	0.063	0.064	0.024	0.038	0.046	0.051	0.06	0.06	0.02	0.032	0.025	0.137	0.149	0.165	0.166	0.184	0.181	0.171	0.157	0.194	0.172	0.199	0.163	0.174	0.152	0.136	-0.004	0.03	0.01	0
6	0.031	0.037	0.045	0.088	0.097	0.083	0.059	0.076	0.041	0.081	0.082	0.104	-0.106	0.033	0.049	0.006	0.006	0.012	0.06	0.079	0.082	0.027	0.042	0.051	0.056	0.066	0.068	0.021	0.036	0.029	0.151	0.171	0.185	0.205	0.222	0.23	0.2	0.19	0.224	0.206	0.236	0.205	0.196	0.18	0.158	-0.003	0.031	0.011	0.005
7	0.059	0.065	0.069	0.122	0.131	0.121	0.082	0.101	0.068	0.11	0.12	0.138	-0.096	0.055	0.072	0.008	0.008	0.014	0.093	0.109	0.113	0.034	0.05	0.057	0.065	0.08	0.084	0.025	0.042	0.034	0.128	0.162	0.187	0.232	0.25	0.26	0.205	0.198	0.229	0.219	0.261	0.223	0.197	0.185	0.164	-0.007	0.025	0.009	0.005
8	0.106	0.111	0.109	0.177	0.185	0.18	0.126	0.143	0.108	0.173	0.18	0.193	-0.056	0.093	0.11	0.009	0.008	0.016	0.131	0.149	0.153	0.037	0.055	0.059	0.072	0.099	0.106	0.027	0.047	0.039	0.075	0.147	0.188	0.268	0.291	0.297	0.214	0.199	0.231	0.242	0.289	0.248	0.199	0.189	0.166	-0.006	0.025	0.01	0.013
9	0.18	0.187	0.183	0.269	0.277	0.276	0.197	0.217	0.182	0.269	0.277	0.286	0.015	0.165	0.18	0.011	0.01	0.018	0.188	0.204	0.207	0.048	0.065	0.067	0.082	0.12	0.136	0.032	0.055	0.046	0.033	0.109	0.189	0.326	0.349	0.351	0.218	0.202	0.235	0.283	0.333	0.291	0.198	0.193	0.17	-0.003	0.028	0.012	0.023
10	0.241	0.245	0.237	0.345	0.356	0.362	0.255	0.276	0.239	0.35	0.361	0.365	0.07	0.219	0.234	0.012	0.011	0.02	0.255	0.27	0.275	0.049	0.065	0.072	0.128	0.158	0.176	0.034	0.058	0.053	0.032	0.058	0.185	0.399	0.42	0.424	0.221	0.207	0.235	0.336	0.402	0.345	0.199	0.191	0.174	-0.002	0.029	0.014	0.037
11	0.268	0.269	0.257	0.392	0.407	0.421	0.276	0.301	0.264	0.403	0.421	0.417	0.091	0.241	0.255	0.015	0.015	0.026	0.353	0.365	0.371	0.061	0.075	0.08	0.221	0.229	0.249	0.039	0.067	0.06	0.033	0.036	0.183	0.47	0.503	0.496	0.227	0.21	0.238	0.396	0.463	0.413	0.199	0.194	0.182	0.005	0.036	0.022	0.062
12	0.296	0.295	0.278	0.453	0.468	0.491	0.3	0.322	0.282	0.474	0.494	0.482	0.111	0.258	0.269	0.015	0.018	0.031	0.461	0.475	0.482	0.069	0.084	0.09	0.324	0.323	0.337	0.046	0.076	0.067	0.037	0.037	0.173	0.579	0.609	0.609	0.225	0.22	0.245	0.476	0.565	0.503	0.203	0.201	0.186	0.006	0.036	0.023	0.08
13	0.329	0.322	0.301	0.532	0.547	0.552	0.333	0.345	0.309	0.56	0.573	0.554	0.136	0.279	0.294	0.011	0.021	0.037	0.601	0.612	0.619	0.08	0.089	0.1	0.471	0.465	0.473	0.051	0.094	0.076	0.04	0.04	0.16	0.732	0.765	0.764	0.269	0.236	0.268	0.572	0.686	0.604	0.202	0.205	0.186	0.004	0.034	0.021	0.109
14	0.366	0.356	0.328	0.587	0.597	0.581	0.36	0.375	0.338	0.602	0.607	0.582	0.163	0.304	0.315	0.005	0.027	0.044	0.745	0.755	0.763	0.089	0.102	0.11	0.64	0.614	0.631	0.059	0.095	0.085	0.044	0.044	0.14	0.874	0.925	0.925	0.323	0.273	0.421	0.713	0.834	0.774	0.2	0.21	0.187	0.008	0.036	0.026	0.159
15	0.408	0.396	0.361	0.616	0.629	0.614	0.394	0.412	0.37	0.634	0.639	0.611	0.196	0.331	0.345	-0.005	0.025	0.05	0.869	0.883	0.891	0.096	0.111	0.116	0.739	0.733	0.732	0.066	0.102	0.095	0.046	0.046	0.113	1.013	1.041	1.043	0.239	0.349	0.485	0.856	0.97	0.892	0.206	0.214	0.203	0.015	0.043	0.035	0.22
16	0.467	0.446	0.408	0.646	0.662	0.651	0.438	0.451	0.412	0.67	0.674	0.64	0.237	0.363	0.382	-0.014	0.029	0.06	0.974	0.988	0.997	0.108	0.124	0.128	0.846	0.84	0.834	0.075	0.115	0.106	0.064	0.053	0.091	1.113	1.153	1.156	0.242	0.443	0.253	0.968	1.08	1.001	0.208	0.219	0.208	0.023	0.047	0.041	0.286
17	0.499	0.494	0.438	0.681	0.695	0.698	0.493	0.511	0.468	0.709	0.716	0.678	0.293	0.403	0.432	-0.017	0.033	0.07	1.061	1.077	1.086	0.14	0.137	0.144	0.93	0.928	0.917	0.084	0.127	0.118	0.081	0.053	0.082	1.219	1.243	1.253	0.251	0.415	0.263	1.07	1.177	1.104	0.208	0.224	0.214	0.018	0.042	0.044	0.381
18	0.529	0.525	0.463	0.73	0.749	0.754	0.531	0.545	0.497	0.764	0.777	0.733	0.329	0.448	0.458	-0.015	0.036	0.08	1.13	1.146	1.156	0.137	0.148	0.154	1.001	0.999	0.984	0.093	0.137	0.132	0.159	0.114	0.082	1.302	1.322	1.334	0.258	0.485	0.27	1.161	1.261	1.195	0.211	0.232	0.218	0.018	0.043	0.046	0.5
19	0.564	0.557	0.494	0.792	0.807	0.809	0.563	0.576	0.526	0.823	0.834	0.785	0.361	0.477	0.485	-0.007	0.04	0.092	1.178	1.195	1.209	0.15	0.166	0.171	1.042	1.048	1.028	0.105	0.154	0.145	0.065	0.22	0.085	1.341	1.347	1.367	0.269	0.549	0.281	1.234	1.315	1.268	0.212	0.235	0.225	0.012	0.041	0.047	0.633
20	0.596	0.592	0.52	0.846	0.861	0.854	0.603	0.614	0.561	0.876	0.883	0.834	0.399	0.509	0.515	0.006	0.048	0.109	1.208	1.224	1.239	0.175	0.182	0.19	1.056	1.066	1.051	0.122	0.17	0.159	0.074	0.223	0.092	1.354	1.362	1.381	0.278	0.276	0.29	1.261	1.326	1.29	0.214	0.241	0.231	0.007	0.041	0.053	0.764
21	0.623	0.622	0.544	0.893	0.905	0.891	0.635	0.646	0.59	0.915	0.919	0.864	0.432	0.539	0.54	0.028	0.061	0.129	1.219	1.235	1.25	0.204	0.207	0.22	1.065	1.076	1.057	0.142	0.194	0.185	0.083	0.287	0.101	1.363	1.366	1.389	0.288	0.283	0.297	1.269	1.332	1.298	0.215	0.247	0.236	-0.006	0.034	0.055	0.853
22	0.655	0.652	0.568	0.923	0.933	0.914	0.667	0.676	0.617	0.943	0.943	0.885	0.461	0.562	0.565	0.054	0.077	0.155	1.228	1.245	1.26	0.244	0.239	0.25	1.072	1.082	1.063	0.168	0.225	0.214	0.095	0.302	0.116	1.369	1.372	1.396	0.299	0.291	0.307	1.275	1.338	1.303	0.217	0.255	0.244	-0.021	0.026	0.054	0.93
23	0.691	0.677	0.595	0.945	0.951	0.929	0.701	0.706	0.647	0.959	0.954	0.894	0.493	0.586	0.59	0.095	0.105	0.192	1.236	1.249	1.268	0.298	0.279	0.298	1.078	1.086	1.066	0.205	0.267	0.256	0.113	0.108	0.138	1.375	1.378	1.404	0.322	0.306	0.323	1.278	1.342	1.307	0.218	0.262	0.25	-0.03	0.017	0.059	1.008
24	0.74	0.722	0.639	0.953	0.958	0.937	0.734	0.748	0.686	0.969	0.965	0.903	0.529	0.614	0.632	0.148	0.15	0.242	1.241	1.259	1.273	0.355	0.332	0.355	1.083	1.09	1.07	0.253	0.322	0.311	0.139	0.133	0.169	1.38	1.382	1.41	0.353	0.333	0.345	1.282	1.345	1.31	0.219	0.27	0.257	-0.04	0.005	0.057	1.072
[truncated: 11 more columns]

## Sheet: Figure 3A
1. A254 values for Figure 3A
MG1655								SL1344								14028								LT2
37°C				20°C				37°C				20°C				37°C				20°C				37°C				20°C
wild-type		ΔbipA		wild-type		ΔbipA		wild-type		ΔbipA		wild-type		ΔbipA		wild-type		ΔbipA		wild-type		ΔbipA		wild-type		ΔbipA		wild-type		ΔbipA
mL	A254	mL	A254	mL	A254	mL	A254	mL	A254	mL	A254	mL	A254	mL	A254	mL	A254	mL	A254	mL	A254	mL	A254	mL	A254	mL	A254	mL	A254	mL	A254
0.03	-0.1781	0.0299	3.6275	0.0299	8.8957	0.0299	10.2618	0.0299	5.9066	0.0299	3.5564	0.03	0.9576	0.0233	3.5365	0.03	0.3284	0.0299	3.8693	0.03	-1.0632	0.0299	3.2504	0.0299	5.0551	0.0299	7.3258	0.0299	5.0401	0.0299	6.2227
0.0308	-0.1774	0.0308	3.6279	0.0308	8.8952	0.0308	10.2623	0.0308	5.9075	0.0308	3.5575	0.0308	0.9566	0.0241	3.5372	0.0308	0.328	0.0308	3.8699	0.0308	-1.0634	0.0308	3.2521	0.0308	5.0555	0.0308	7.326	0.0308	5.0382	0.0308	6.2186
0.0316	-0.1766	0.0316	3.6301	0.0316	8.8954	0.0316	10.262	0.0316	5.9082	0.0316	3.558	0.0316	0.9567	0.0249	3.5379	0.0317	0.3289	0.0316	3.8704	0.0317	-1.0632	0.0316	3.2529	0.0316	5.0576	0.0316	7.3268	0.0316	5.0369	0.0316	6.2151
0.0325	-0.1781	0.0324	3.6308	0.0324	8.8961	0.0324	10.2614	0.0324	5.9091	0.0324	3.5575	0.0325	0.9561	0.0258	3.5393	0.0325	0.3282	0.0324	3.8701	0.0325	-1.0628	0.0324	3.2528	0.0324	5.0585	0.0324	7.3273	0.0324	5.0358	0.0324	6.212
0.0333	-0.1776	0.0333	3.6311	0.0333	8.8961	0.0333	10.2609	0.0333	5.9108	0.0333	3.5569	0.0333	0.9562	0.0266	3.5404	0.0333	0.329	0.0333	3.8702	0.0333	-1.0644	0.0333	3.253	0.0333	5.0589	0.0333	7.3283	0.0333	5.0339	0.0333	6.2088
0.0341	-0.1763	0.0341	3.6328	0.0341	8.896	0.0341	10.2604	0.0341	5.9126	0.0341	3.5574	0.0341	0.9569	0.0274	3.5415	0.0342	0.3313	0.0341	3.8704	0.0341	-1.0651	0.0341	3.2529	0.0341	5.0589	0.0341	7.3288	0.0341	5.0317	0.0341	6.2057
0.035	-0.1754	0.0349	3.6339	0.0349	8.8959	0.0349	10.2591	0.0349	5.9134	0.0349	3.5575	0.035	0.9568	0.0283	3.5421	0.035	0.3327	0.0349	3.8697	0.035	-1.0657	0.0349	3.2534	0.0349	5.0591	0.0349	7.3287	0.0349	5.0296	0.0349	6.2018
0.0358	-0.1757	0.0358	3.6345	0.0358	8.896	0.0358	10.2579	0.0358	5.915	0.0358	3.5573	0.0358	0.9569	0.0291	3.5427	0.0358	0.332	0.0358	3.8692	0.0358	-1.0659	0.0358	3.2533	0.0358	5.0597	0.0358	7.3287	0.0358	5.0285	0.0358	6.1981
0.0366	-0.1753	0.0366	3.6356	0.0366	8.8949	0.0366	10.2565	0.0366	5.9155	0.0366	3.5568	0.0366	0.9576	0.0299	3.5436	0.0366	0.3319	0.0366	3.868	0.0366	-1.0664	0.0366	3.2534	0.0366	5.0592	0.0366	7.3282	0.0366	5.0266	0.0366	6.194
0.0375	-0.1746	0.0374	3.6361	0.0374	8.8959	0.0374	10.2558	0.0374	5.9157	0.0374	3.5575	0.0375	0.9577	0.0308	3.5441	0.0375	0.3338	0.0374	3.8673	0.0375	-1.0696	0.0374	3.2544	0.0374	5.0595	0.0374	7.328	0.0374	5.0251	0.0374	6.1899
0.0383	-0.1756	0.0382	3.636	0.0382	8.8967	0.0382	10.2557	0.0382	5.917	0.0382	3.5587	0.0383	0.9572	0.0316	3.5446	0.0383	0.3335	0.0382	3.8666	0.0383	-1.0712	0.0382	3.2555	0.0382	5.0601	0.0382	7.3281	0.0382	5.0237	0.0382	6.1861
0.0391	-0.1751	0.0391	3.6362	0.0391	8.8979	0.0391	10.2551	0.0391	5.9195	0.0391	3.5598	0.0391	0.9579	0.0324	3.5444	0.0391	0.3317	0.0391	3.8658	0.0391	-1.072	0.0391	3.2557	0.0391	5.0591	0.0391	7.3292	0.0391	5.0217	0.0391	6.1826
0.04	-0.1754	0.0399	3.6373	0.0399	8.899	0.0399	10.2538	0.0399	5.9206	0.0399	3.5596	0.04	0.9573	0.0333	3.5446	0.04	0.3325	0.0399	3.8654	0.04	-1.0721	0.0399	3.2551	0.0399	5.0588	0.0399	7.33	0.0399	5.02	0.0399	6.1794
0.0408	-0.1749	0.0407	3.6373	0.0407	8.8998	0.0407	10.2534	0.0407	5.9217	0.0407	3.5595	0.0408	0.956	0.0341	3.5451	0.0408	0.3332	0.0407	3.8654	0.0408	-1.0735	0.0407	3.2561	0.0407	5.0585	0.0407	7.3315	0.0407	5.0179	0.0407	6.1767
0.0416	-0.1748	0.0416	3.6374	0.0416	8.9007	0.0416	10.2546	0.0416	5.9227	0.0416	3.5603	0.0416	0.9577	0.0349	3.5449	0.0416	0.3329	0.0416	3.8654	0.0416	-1.0729	0.0416	3.2575	0.0416	5.058	0.0416	7.3319	0.0416	5.0146	0.0416	6.1739
0.0425	-0.1762	0.0424	3.6379	0.0424	8.9013	0.0424	10.2556	0.0424	5.9231	0.0424	3.5611	0.0425	0.9576	0.0358	3.546	0.0425	0.3324	0.0424	3.8647	0.0425	-1.0734	0.0424	3.2575	0.0424	5.0588	0.0424	7.3321	0.0424	5.0111	0.0424	6.1711
0.0433	-0.175	0.0432	3.639	0.0432	8.9029	0.0432	10.2563	0.0432	5.9229	0.0432	3.5616	0.0433	0.9575	0.0366	3.5463	0.0433	0.3321	0.0432	3.8645	0.0433	-1.0731	0.0432	3.2572	0.0432	5.0584	0.0432	7.3326	0.0432	5.0087	0.0432	6.1689
0.0441	-0.1744	0.0441	3.6399	0.0441	8.9041	0.0441	10.2569	0.0441	5.9239	0.0441	3.562	0.0441	0.9577	0.0374	3.5459	0.0441	0.3315	0.0441	3.8649	0.0441	-1.0749	0.0441	3.2577	0.0441	5.058	0.0441	7.3328	0.0441	5.0059	0.0441	6.166
0.045	-0.1729	0.0449	3.6399	0.0449	8.905	0.0449	10.2568	0.0449	5.9244	0.0449	3.5625	0.045	0.9582	0.0382	3.5463	0.045	0.3315	0.0449	3.865	0.045	-1.0741	0.0449	3.2582	0.0449	5.0574	0.0449	7.3333	0.0449	5.0032	0.0449	6.1636
0.0458	-0.1728	0.0457	3.641	0.0457	8.906	0.0457	10.2563	0.0457	5.9245	0.0457	3.5641	0.0458	0.9579	0.0391	3.5469	0.0458	0.3339	0.0457	3.8661	0.0458	-1.0742	0.0457	3.2585	0.0457	5.0569	0.0457	7.3342	0.0457	5.0005	0.0457	6.1618
0.0466	-0.1732	0.0466	3.6432	0.0466	8.9076	0.0466	10.2559	0.0466	5.9255	0.0466	3.5655	0.0466	0.9571	0.0399	3.5479	0.0466	0.333	0.0466	3.8677	0.0466	-1.074	0.0466	3.259	0.0466	5.0565	0.0466	7.3352	0.0466	4.9989	0.0466	6.1602
0.0475	-0.1739	0.0474	3.6432	0.0474	8.9093	0.0474	10.256	0.0474	5.9264	0.0474	3.5657	0.0475	0.959	0.0407	3.5477	0.0475	0.3328	0.0474	3.8685	0.0475	-1.0734	0.0474	3.2599	0.0474	5.0563	0.0474	7.3356	0.0474	4.9973	0.0474	6.1583
0.0483	-0.1721	0.0482	3.6435	0.0482	8.9102	0.0482	10.2573	0.0482	5.9276	0.0482	3.5665	0.0483	0.9587	0.0416	3.5475	0.0483	0.3322	0.0482	3.8684	0.0483	-1.073	0.0482	3.2607	0.0482	5.057	0.0482	7.3363	0.0482	4.9959	0.0482	6.1552
0.0491	-0.1695	0.0491	3.643	0.0491	8.9106	0.0491	10.2576	0.0491	5.9304	0.0491	3.5667	0.0491	0.9607	0.0424	3.5485	0.0491	0.3325	0.0491	3.8686	0.0491	-1.0717	0.0491	3.2616	0.0491	5.0577	0.0491	7.3374	0.0491	4.994	0.0491	6.1521
0.05	-0.1693	0.0499	3.642	0.0499	8.9106	0.0499	10.2573	0.0499	5.9321	0.0499	3.5664	0.05	0.9594	0.0432	3.5499	0.05	0.3329	0.0499	3.8689	0.05	-1.0704	0.0499	3.2618	0.0499	5.057	0.0499	7.3385	0.0499	4.9915	0.0499	6.1497
0.0508	-0.1694	0.0507	3.6424	0.0507	8.9119	0.0507	10.2572	0.0507	5.9332	0.0507	3.5667	0.0508	0.9587	0.0441	3.551	0.0508	0.3337	0.0507	3.8696	0.0508	-1.07	0.0507	3.2618	0.0507	5.0567	0.0507	7.3388	0.0507	4.9893	0.0507	6.1466
0.0516	-0.1711	0.0515	3.6429	0.0515	8.9128	0.0515	10.2575	0.0515	5.9341	0.0515	3.567	0.0516	0.9586	0.0449	3.5515	0.0516	0.3335	0.0515	3.8701	0.0516	-1.0696	0.0515	3.2612	0.0515	5.0556	0.0516	7.3393	0.0515	4.9878	0.0515	6.1435
0.0525	-0.1724	0.0524	3.641	0.0524	8.9128	0.0524	10.2589	0.0524	5.9355	0.0524	3.5681	0.0525	0.9588	0.0457	3.5515	0.0525	0.3315	0.0524	3.8701	0.0525	-1.0715	0.0524	3.2615	0.0524	5.0538	0.0524	7.3392	0.0524	4.9856	0.0524	6.141
0.0533	-0.1716	0.0532	3.6404	0.0532	8.9127	0.0532	10.26	0.0532	5.9377	0.0532	3.5691	0.0533	0.9596	0.0466	3.5514	0.0533	0.3303	0.0532	3.8703	0.0533	-1.0714	0.0532	3.2622	0.0532	5.0523	0.0532	7.3399	0.0532	4.9826	0.0532	6.1382
0.0541	-0.1731	0.054	3.6414	0.054	8.9132	0.054	10.2595	0.054	5.9389	0.054	3.5696	0.0541	0.9603	0.0474	3.5514	0.0541	0.3312	0.054	3.8695	0.0541	-1.0716	0.054	3.2627	0.054	5.0511	0.054	7.3398	0.054	4.9813	0.054	6.1351
0.055	-0.1734	0.0549	3.6423	0.0549	8.9142	0.0549	10.2587	0.0549	5.9397	0.0549	3.5701	0.055	0.9604	0.0482	3.5509	0.055	0.3299	0.0549	3.8687	0.055	-1.0696	0.0549	3.2642	0.0549	5.0502	0.0549	7.3401	0.0549	4.9799	0.0549	6.1325
0.0558	-0.1729	0.0557	3.6422	0.0557	8.9155	0.0557	10.2589	0.0557	5.9412	0.0557	3.5703	0.0558	0.9596	0.0491	3.5508	0.0558	0.3295	0.0557	3.8695	0.0558	-1.068	0.0557	3.2651	0.0557	5.0496	0.0557	7.3406	0.0557	4.9785	0.0557	6.131
0.0566	-0.1727	0.0565	3.642	0.0565	8.9166	0.0565	10.2591	0.0565	5.9429	0.0565	3.5713	0.0566	0.9583	0.0499	3.5495	0.0566	0.3309	0.0565	3.8713	0.0566	-1.0673	0.0565	3.2651	0.0565	5.0496	0.0565	7.3394	0.0565	4.9762	0.0565	6.1292
0.0575	-0.1743	0.0574	3.6417	0.0574	8.9183	0.0574	10.2604	0.0574	5.9437	0.0574	3.5722	0.0575	0.959	0.0507	3.5489	0.0575	0.331	0.0574	3.8723	0.0575	-1.0674	0.0574	3.2651	0.0574	5.0499	0.0574	7.3381	0.0574	4.9747	0.0574	6.1279
0.0583	-0.1756	0.0582	3.6415	0.0582	8.9191	0.0582	10.2614	0.0582	5.945	0.0582	3.5728	0.0583	0.9585	0.0515	3.5486	0.0583	0.3297	0.0582	3.8735	0.0583	-1.0666	0.0582	3.2643	0.0582	5.0505	0.0582	7.3375	0.0582	4.9725	0.0582	6.1268
0.0591	-0.1762	0.059	3.6429	0.059	8.9193	0.059	10.2623	0.059	5.9464	0.059	3.5729	0.0591	0.9588	0.0524	3.5491	0.0591	0.3311	0.059	3.8746	0.0591	-1.0661	0.059	3.264	0.059	5.0503	0.059	7.3383	0.059	4.9698	0.059	6.1259
0.06	-0.1762	0.0599	3.6437	0.0599	8.9189	0.0599	10.2622	0.0599	5.9463	0.0599	3.5723	0.06	0.9585	0.0532	3.55	0.06	0.3326	0.0599	3.876	0.06	-1.066	0.0599	3.2649	0.0599	5.0505	0.0599	7.3383	0.0599	4.9684	0.0599	6.1243
0.0608	-0.1753	0.0607	3.6439	0.0607	8.9189	0.0607	10.2633	0.0607	5.9473	0.0607	3.5726	0.0608	0.9577	0.054	3.5497	0.0608	0.3319	0.0607	3.8773	0.0608	-1.0664	0.0607	3.2667	0.0607	5.0506	0.0607	7.3386	0.0607	4.9667	0.0607	6.1238
0.0616	-0.176	0.0615	3.6443	0.0615	8.9188	0.0615	10.2637	0.0615	5.9484	0.0615	3.574	0.0616	0.9595	0.0549	3.5496	0.0616	0.3314	0.0615	3.8783	0.0616	-1.0675	0.0615	3.2662	0.0615	5.0509	0.0615	7.3389	0.0615	4.9648	0.0615	6.1226
0.0625	-0.1757	0.0624	3.6451	0.0624	8.9195	0.0624	10.2636	0.0624	5.949	0.0624	3.5743	0.0625	0.9592	0.0557	3.5504	0.0625	0.332	0.0624	3.8787	0.0625	-1.0674	0.0624	3.2653	0.0624	5.0512	0.0624	7.3387	0.0624	4.9635	0.0624	6.1211
0.0633	-0.1759	0.0632	3.6459	0.0632	8.9198	0.0632	10.2643	0.0632	5.95	0.0632	3.5745	0.0633	0.9595	0.0565	3.5503	0.0633	0.3328	0.0632	3.8797	0.0633	-1.068	0.0632	3.2669	0.0632	5.0508	0.0632	7.3373	0.0632	4.9622	0.0632	6.1201
0.0641	-0.1776	0.064	3.6467	0.064	8.9183	0.064	10.265	0.064	5.9514	0.064	3.5749	0.0641	0.9606	0.0574	3.5506	0.0641	0.3333	0.064	3.8813	0.0641	-1.0674	0.064	3.2679	0.064	5.0512	0.064	7.3356	0.064	4.9602	0.064	6.1185
0.065	-0.1769	0.0648	3.6474	0.0649	8.9171	0.0649	10.2655	0.0649	5.952	0.0649	3.576	0.065	0.9618	0.0582	3.5521	0.065	0.3336	0.0648	3.8816	0.065	-1.0663	0.0649	3.269	0.0649	5.0518	0.0649	7.3344	0.0649	4.959	0.0648	6.1172
0.0658	-0.1775	0.0657	3.6479	0.0657	8.9163	0.0657	10.2661	0.0657	5.9524	0.0657	3.5771	0.0658	0.9601	0.059	3.5524	0.0658	0.3333	0.0657	3.882	0.0658	-1.066	0.0657	3.2704	0.0657	5.0525	0.0657	7.3336	0.0657	4.9581	0.0657	6.1165
0.0666	-0.1761	0.0665	3.648	0.0665	8.9167	0.0665	10.2671	0.0665	5.9532	0.0665	3.5767	0.0666	0.9598	0.0599	3.5541	0.0666	0.3327	0.0665	3.8814	0.0666	-1.0667	0.0665	3.2721	0.0665	5.0533	0.0665	7.3327	0.0665	4.9576	0.0665	6.1155
0.0675	-0.1758	0.0673	3.647	0.0673	8.9168	0.0673	10.2687	0.0673	5.9535	0.0673	3.5755	0.0675	0.9609	0.0607	3.554	0.0675	0.3342	0.0673	3.8809	0.0675	-1.0671	0.0673	3.2725	0.0673	5.0537	0.0673	7.3329	0.0673	4.9567	0.0673	6.1144
0.0683	-0.1762	0.0682	3.6471	0.0682	8.9166	0.0682	10.2689	0.0682	5.9538	0.0682	3.5768	0.0683	0.9592	0.0615	3.5541	0.0683	0.3341	0.0682	3.8803	0.0683	-1.0681	0.0682	3.2727	0.0682	5.0538	0.0682	7.3337	0.0682	4.9559	0.0682	6.1135
0.0691	-0.1787	0.069	3.6487	0.069	8.9174	0.069	10.2686	0.069	5.954	0.069	3.5785	0.0691	0.9587	0.0624	3.5546	0.0691	0.3338	0.069	3.881	0.0691	-1.0692	0.069	3.2719	0.069	5.0529	0.069	7.3333	0.069	4.9537	0.069	6.1136
0.07	-0.1785	0.0698	3.6497	0.0698	8.9173	0.0698	10.2694	0.0698	5.9541	0.0698	3.579	0.07	0.958	0.0632	3.5548	0.07	0.334	0.0698	3.8812	0.07	-1.0707	0.0698	3.2706	0.0698	5.0521	0.0698	7.3322	0.0698	4.9521	0.0698	6.1139
0.0708	-0.1775	0.0707	3.6517	0.0707	8.9166	0.0707	10.2696	0.0707	5.9548	0.0707	3.5794	0.0708	0.9593	0.064	3.5545	0.0708	0.3329	0.0707	3.8813	0.0708	-1.0717	0.0707	3.2702	0.0707	5.0534	0.0707	7.3315	0.0707	4.9505	0.0707	6.1124
0.0716	-0.1774	0.0715	3.6529	0.0715	8.917	0.0715	10.2696	0.0715	5.9555	0.0715	3.5799	0.0716	0.9598	0.0649	3.5545	0.0716	0.3328	0.0715	3.8818	0.0716	-1.0713	0.0715	3.2707	0.0715	5.0541	0.0715	7.3303	0.0715	4.9493	0.0715	6.112
0.0725	-0.1764	0.0723	3.6537	0.0723	8.9174	0.0723	10.269	0.0723	5.9566	0.0723	3.5808	0.0725	0.9601	0.0657	3.5543	0.0725	0.3329	0.0723	3.8814	0.0725	-1.0731	0.0723	3.2721	0.0723	5.0556	0.0723	7.3298	0.0723	4.9483	0.0723	6.1116
0.0733	-0.1758	0.0732	3.6556	0.0732	8.9178	0.0732	10.2693	0.0732	5.9572	0.0732	3.5818	0.0733	0.9605	0.0665	3.5543	0.0733	0.3334	0.0732	3.8817	0.0733	-1.0724	0.0732	3.2722	0.0732	5.057	0.0732	7.3299	0.0732	4.9474	0.0732	6.1102
0.0741	-0.1756	0.074	3.6573	0.074	8.9186	0.074	10.2705	0.074	5.9574	0.074	3.5824	0.0741	0.9603	0.0673	3.5542	0.0741	0.3331	0.074	3.8823	0.0741	-1.0728	0.074	3.2719	0.074	5.0585	0.074	7.3292	0.074	4.9466	0.074	6.1094
0.075	-0.1743	0.0748	3.6582	0.0748	8.918	0.0748	10.2723	0.0748	5.9574	0.0748	3.5823	0.075	0.96	0.0682	3.5541	0.075	0.3311	0.0748	3.8837	0.075	-1.0725	0.0748	3.272	0.0748	5.0598	0.0748	7.3287	0.0748	4.9456	0.0748	6.1102
0.0758	-0.1744	0.0757	3.6594	0.0757	8.9183	0.0757	10.2726	0.0757	5.9577	0.0757	3.5819	0.0758	0.9592	0.069	3.5545	0.0758	0.3308	0.0757	3.8842	0.0758	-1.0736	0.0757	3.2715	0.0757	5.0604	0.0757	7.3286	0.0757	4.945	0.0757	6.1099
0.0766	-0.1749	0.0765	3.6602	0.0765	8.9184	0.0765	10.2724	0.0765	5.9583	0.0765	3.5828	0.0766	0.9603	0.0698	3.5546	0.0766	0.3308	0.0765	3.8838	0.0766	-1.0736	0.0765	3.271	0.0765	5.0609	0.0765	7.3289	0.0765	4.9432	0.0765	6.1099
0.0775	-0.1745	0.0773	3.6614	0.0773	8.9183	0.0773	10.2726	0.0773	5.9594	0.0773	3.5839	0.0775	0.9611	0.0707	3.5563	0.0775	0.3295	0.0773	3.8831	0.0775	-1.0735	0.0773	3.2716	0.0773	5.0612	0.0773	7.3294	0.0773	4.9422	0.0773	6.1099
0.0783	-0.174	0.0782	3.6622	0.0782	8.9183	0.0782	10.2734	0.0782	5.9613	0.0782	3.5853	0.0783	0.9602	0.0715	3.5576	0.0783	0.3289	0.0782	3.8833	0.0783	-1.0739	0.0782	3.2718	0.0782	5.0612	0.0782	7.3309	0.0782	4.9416	0.0782	6.11
0.0791	-0.1737	0.079	3.6631	0.079	8.9176	0.079	10.2736	0.079	5.9619	0.079	3.5858	0.0791	0.9603	0.0723	3.5579	0.0791	0.3289	0.079	3.8837	0.0791	-1.0738	0.079	3.2727	0.079	5.0615	0.079	7.3326	0.079	4.9411	0.079	6.1111
0.08	-0.1733	0.0798	3.6625	0.0798	8.9168	0.0798	10.274	0.0798	5.9614	0.0798	3.5856	0.08	0.9601	0.0732	3.5574	0.08	0.3262	0.0798	3.8838	0.08	-1.075	0.0798	3.2732	0.0798	5.0607	0.0798	7.3321	0.0798	4.9404	0.0798	6.1118
0.0808	-0.1729	0.0806	3.6631	0.0806	8.9171	0.0806	10.2751	0.0806	5.962	0.0806	3.5855	0.0808	0.9615	0.074	3.5561	0.0808	0.3249	0.0806	3.8838	0.0808	-1.074	0.0806	3.2728	0.0806	5.061	0.0807	7.3315	0.0806	4.9391	0.0806	6.1123
0.0816	-0.174	0.0815	3.6636	0.0815	8.9183	0.0815	10.2757	0.0815	5.9622	0.0815	3.5866	0.0816	0.9622	0.0748	3.5553	0.0816	0.325	0.0815	3.8833	0.0816	-1.0744	0.0815	3.2727	0.0815	5.062	0.0815	7.3304	0.0815	4.9384	0.0815	6.1124
0.0825	-0.1726	0.0823	3.6646	0.0823	8.9196	0.0823	10.2761	0.0823	5.9634	0.0823	3.587	0.0825	0.9627	0.0757	3.5543	0.0825	0.3243	0.0823	3.8826	0.0825	-1.0737	0.0823	3.2734	0.0823	5.0624	0.0823	7.3297	0.0823	4.9382	0.0823	6.1124
0.0833	-0.1733	0.0831	3.6647	0.0831	8.9201	0.0831	10.2764	0.0831	5.9642	0.0831	3.5875	0.0833	0.963	0.0765	3.5547	0.0833	0.3232	0.0831	3.883	0.0833	-1.0748	0.0831	3.2734	0.0831	5.0628	0.0831	7.3298	0.0831	4.9375	0.0831	6.112
0.0841	-0.1733	0.084	3.6638	0.084	8.92	0.084	10.2763	0.084	5.9653	0.084	3.5886	0.0841	0.9638	0.0773	3.5546	0.0841	0.3217	0.084	3.8831	0.0841	-1.0753	0.084	3.2732	0.084	5.0633	0.084	7.3305	0.084	4.937	0.084	6.1125
0.085	-0.1732	0.0848	3.663	0.0848	8.9213	0.0848	10.2755	0.0848	5.9654	0.0848	3.5886	0.085	0.9638	0.0782	3.5545	0.085	0.3218	0.0848	3.8823	0.085	-1.0751	0.0848	3.2734	0.0848	5.0637	0.0848	7.3313	0.0848	4.9361	0.0848	6.1133
0.0858	-0.1753	0.0856	3.6635	0.0856	8.9226	0.0856	10.2748	0.0856	5.9657	0.0856	3.5893	0.0858	0.9641	0.079	3.5535	0.0858	0.3207	0.0856	3.8823	0.0858	-1.0752	0.0856	3.273	0.0856	5.0638	0.0856	7.332	0.0856	4.9347	0.0856	6.1151
0.0866	-0.1752	0.0865	3.6635	0.0865	8.9253	0.0865	10.2749	0.0865	5.9657	0.0865	3.5893	0.0866	0.965	0.0798	3.5542	0.0866	0.3207	0.0865	3.8817	0.0866	-1.0751	0.0865	3.2723	0.0865	5.0633	0.0865	7.3309	0.0865	4.9327	0.0865	6.1156
0.0875	-0.1765	0.0873	3.6642	0.0873	8.9265	0.0873	10.2751	0.0873	5.9664	0.0873	3.5901	0.0875	0.9655	0.0806	3.5533	0.0875	0.3199	0.0873	3.8817	0.0875	-1.0759	0.0873	3.272	0.0873	5.0627	0.0873	7.3299	0.0873	4.9307	0.0873	6.1151
0.0883	-0.177	0.0881	3.6645	0.0881	8.927	0.0881	10.2743	0.0881	5.9677	0.0881	3.5914	0.0883	0.9653	0.0815	3.5528	0.0883	0.3188	0.0881	3.8817	0.0883	-1.0758	0.0881	3.2714	0.0881	5.0621	0.0881	7.3288	0.0881	4.9283	0.0881	6.1153
0.0891	-0.1746	0.089	3.6654	0.089	8.9275	0.089	10.2745	0.089	5.9678	0.089	3.5925	0.0891	0.9656	0.0823	3.553	0.0891	0.3187	0.089	3.8823	0.0891	-1.0756	0.089	3.2705	0.089	5.0625	0.089	7.3279	0.089	4.9271	0.089	6.1162
0.09	-0.1742	0.0898	3.6652	0.0898	8.9274	0.0898	10.2743	0.0898	5.968	0.0898	3.5918	0.09	0.966	0.0831	3.5543	0.09	0.3184	0.0898	3.8822	0.09	-1.0741	0.0898	3.2716	0.0898	5.0627	0.0898	7.3282	0.0898	4.9269	0.0898	6.1176
0.0908	-0.1747	0.0906	3.6651	0.0906	8.9273	0.0906	10.2738	0.0906	5.9684	0.0906	3.5922	0.0908	0.9667	0.084	3.5549	0.0908	0.3179	0.0906	3.8832	0.0908	-1.0728	0.0906	3.272	0.0906	5.0633	0.0906	7.3282	0.0906	4.9254	0.0906	6.1185
0.0916	-0.176	0.0915	3.665	0.0915	8.9289	0.0915	10.2748	0.0915	5.9677	0.0915	3.5936	0.0916	0.9657	0.0848	3.5553	0.0916	0.3178	0.0915	3.8844	0.0916	-1.073	0.0915	3.2743	0.0915	5.063	0.0915	7.3284	0.0915	4.9246	0.0915	6.1209
0.0925	-0.1768	0.0923	3.6648	0.0923	8.9294	0.0923	10.2758	0.0923	5.9672	0.0923	3.5948	0.0925	0.9664	0.0856	3.5559	0.0925	0.3173	0.0923	3.8847	0.0925	-1.074	0.0923	3.274	0.0923	5.0639	0.0923	7.3281	0.0923	4.9234	0.0923	6.1227
0.0933	-0.1766	0.0931	3.6642	0.0931	8.9303	0.0931	10.2769	0.0931	5.9672	0.0931	3.5955	0.0933	0.9667	0.0865	3.5574	0.0933	0.3166	0.0931	3.8856	0.0933	-1.072	0.0931	3.2751	0.0931	5.0635	0.0931	7.3272	0.0931	4.9216	0.0931	6.1252
0.0941	-0.1762	0.0939	3.6638	0.0939	8.931	0.0939	10.2767	0.0939	5.9684	0.0939	3.595	0.0941	0.9667	0.0873	3.5581	0.0941	0.316	0.0939	3.8861	0.0941	-1.0722	0.0939	3.2752	0.0939	5.0623	0.094	7.3266	0.0939	4.9194	0.0939	6.1272
0.095	-0.1761	0.0948	3.6635	0.0948	8.9316	0.0948	10.2752	0.0948	5.969	0.0948	3.5957	0.095	0.9663	0.0881	3.5583	0.095	0.317	0.0948	3.8867	0.095	-1.0721	0.0948	3.2756	0.0948	5.0613	0.0948	7.3264	0.0948	4.9189	0.0948	6.1284
0.0958	-0.1769	0.0956	3.6629	0.0956	8.9335	0.0956	10.2752	0.0956	5.9696	0.0956	3.597	0.0958	0.9658	0.089	3.5585	0.0958	0.3173	0.0956	3.8868	0.0958	-1.0711	0.0956	3.2759	0.0956	5.0599	0.0956	7.3261	0.0956	4.918	0.0956	6.1297
0.0966	-0.1767	0.0964	3.662	0.0964	8.9339	0.0964	10.2761	0.0964	5.9695	0.0964	3.5974	0.0966	0.9665	0.0898	3.5579	0.0966	0.3163	0.0964	3.888	0.0966	-1.0702	0.0964	3.277	0.0964	5.0592	0.0964	7.325	0.0964	4.9162	0.0964	6.1319
0.0975	-0.1767	0.0973	3.6618	0.0973	8.9343	0.0973	10.2784	0.0973	5.9695	0.0973	3.5978	0.0975	0.967	0.0906	3.5581	0.0975	0.3154	0.0973	3.8897	0.0975	-1.0703	0.0973	3.2778	0.0973	5.0578	0.0973	7.3228	0.0973	4.915	0.0973	6.1339
0.0983	-0.1768	0.0981	3.6615	0.0981	8.9356	0.0981	10.2793	0.0981	5.9691	0.0981	3.5972	0.0983	0.9658	0.0915	3.5584	0.0983	0.3149	0.0981	3.8894	0.0983	-1.0713	0.0981	3.2781	0.0981	5.0568	0.0981	7.3222	0.0981	4.9137	0.0981	6.1363
0.0991	-0.1763	0.0989	3.662	0.0989	8.9368	0.0989	10.2788	0.0989	5.9682	0.0989	3.5956	0.0991	0.9659	0.0923	3.5584	0.0991	0.3144	0.0989	3.89	0.0991	-1.0704	0.0989	3.2782	0.0989	5.0557	0.0989	7.3211	0.0989	4.9127	0.0989	6.1381
0.1	-0.1756	0.0998	3.6615	0.0998	8.9379	0.0998	10.2787	0.0998	5.9684	0.0998	3.5952	0.1	0.9652	0.0931	3.5583	0.1	0.3138	0.0998	3.8892	0.1	-1.0696	0.0998	3.2779	0.0998	5.0549	0.0998	7.3189	0.0998	4.912	0.0998	6.1388
0.1008	-0.175	0.1006	3.6618	0.1006	8.9382	0.1006	10.279	0.1006	5.9688	0.1006	3.5953	0.1008	0.9653	0.0939	3.5591	0.1008	0.315	0.1006	3.8885	0.1008	-1.0673	0.1006	3.2787	0.1006	5.0548	0.1006	7.318	0.1006	4.9114	0.1006	6.1402
0.1016	-0.1746	0.1014	3.6616	0.1014	8.9391	0.1014	10.2794	0.1014	5.9695	0.1014	3.5964	0.1016	0.9636	0.0948	3.5602	0.1016	0.3144	0.1014	3.8878	0.1016	-1.0675	0.1014	3.2795	0.1014	5.0546	0.1014	7.3178	0.1014	4.9107	0.1014	6.1429
0.1025	-0.1736	0.1023	3.6619	0.1023	8.9393	0.1023	10.278	0.1023	5.9701	0.1023	3.596	0.1025	0.962	0.0956	3.5617	0.1025	0.3138	0.1023	3.8875	0.1025	-1.0656	0.1023	3.2785	0.1023	5.054	0.1023	7.3175	0.1023	4.9089	0.1023	6.1463
0.1033	-0.1735	0.1031	3.6615	0.1031	8.9394	0.1031	10.2783	0.1031	5.9692	0.1031	3.5961	0.1033	0.9609	0.0964	3.5628	0.1033	0.3151	0.1031	3.888	0.1033	-1.0642	0.1031	3.2776	0.1031	5.0533	0.1031	7.3171	0.1031	4.9065	0.1031	6.1491
0.1041	-0.1735	0.1039	3.662	0.1039	8.9393	0.1039	10.2787	0.1039	5.9698	0.1039	3.5963	0.1041	0.9602	0.0973	3.5629	0.1041	0.3153	0.1039	3.8879	0.1041	-1.062	0.1039	3.2779	0.1039	5.0513	0.1039	7.3169	0.1039	4.9047	0.1039	6.1533
0.105	-0.1739	0.1048	3.6634	0.1048	8.9408	0.1048	10.2787	0.1048	5.9692	0.1048	3.5951	0.105	0.9597	0.0981	3.5631	0.105	0.3159	0.1048	3.8881	0.105	-1.0595	0.1048	3.2779	0.1048	5.0508	0.1048	7.3176	0.1048	4.9032	0.1048	6.1566
0.1058	-0.1747	0.1056	3.6646	0.1056	8.9417	0.1056	10.2787	0.1056	5.969	0.1056	3.5957	0.1058	0.9595	0.0989	3.5638	0.1058	0.3148	0.1056	3.8886	0.1058	-1.0599	0.1056	3.2777	0.1056	5.0495	0.1056	7.3174	0.1056	4.9011	0.1056	6.16
0.1066	-0.1748	0.1064	3.6643	0.1064	8.9424	0.1064	10.2786	0.1064	5.9683	0.1064	3.5954	0.1066	0.9582	0.0998	3.5649	0.1066	0.3142	0.1064	3.8885	0.1066	-1.0596	0.1064	3.2771	0.1064	5.0489	0.1064	7.3176	0.1064	4.8996	0.1064	6.162
0.1075	-0.175	0.1073	3.6652	0.1073	8.9431	0.1073	10.2782	0.1073	5.9694	0.1073	3.5951	0.1075	0.96	0.1006	3.565	0.1075	0.3152	0.1073	3.889	0.1075	-1.0601	0.1073	3.2768	0.1073	5.049	0.1073	7.3185	0.1073	4.8983	0.1073	6.1653
0.1083	-0.1746	0.1081	3.664	0.1081	8.9428	0.1081	10.2773	0.1081	5.97	0.1081	3.5954	0.1083	0.9597	0.1014	3.5656	0.1083	0.3139	0.1081	3.8889	0.1083	-1.0589	0.1081	3.2772	0.1081	5.0497	0.1081	7.3193	0.1081	4.8979	0.1081	6.1702
0.1091	-0.1755	0.1089	3.6638	0.1089	8.9429	0.1089	10.2769	0.1089	5.9699	0.1089	3.5948	0.1091	0.9602	0.1023	3.5673	0.1091	0.3136	0.1089	3.8891	0.1091	-1.0588	0.1089	3.2774	0.1089	5.0503	0.1089	7.3194	0.1089	4.8984	0.1089	6.1753
0.11	-0.1781	0.1097	3.6637	0.1097	8.943	0.1097	10.2762	0.1097	5.9712	0.1097	3.5931	0.11	0.9593	0.1031	3.5675	0.11	0.3132	0.1097	3.89	0.11	-1.0579	0.1097	3.2778	0.1097	5.0504	0.1098	7.3185	0.1097	4.8973	0.1097	6.1794
0.1108	-0.1777	0.1106	3.6651	0.1106	8.9438	0.1106	10.2771	0.1106	5.9725	0.1106	3.5932	0.1108	0.9606	0.1039	3.5669	0.1108	0.3138	0.1106	3.8909	0.1108	-1.0582	0.1106	3.2778	0.1106	5.051	0.1106	7.317	0.1106	4.8946	0.1106	6.1842
0.1116	-0.1779	0.1114	3.6661	0.1114	8.9446	0.1114	10.2772	0.1114	5.9724	0.1114	3.5936	0.1116	0.9599	0.1048	3.5668	0.1116	0.3135	0.1114	3.8907	0.1116	-1.0582	0.1114	3.2782	0.1114	5.0499	0.1114	7.317	0.1114	4.8932	0.1114	6.1888
0.1125	-0.1779	0.1122	3.6657	0.1122	8.9448	0.1122	10.276	0.1122	5.9731	0.1122	3.5936	0.1125	0.9602	0.1056	3.5659	0.1125	0.314	0.1122	3.8916	0.1125	-1.0579	0.1122	3.276	0.1122	5.0497	0.1122	7.3158	0.1122	4.8926	0.1122	6.1924
0.1133	-0.1771	0.1131	3.6656	0.1131	8.9451	0.1131	10.2747	0.1131	5.9737	0.1131	3.5936	0.1133	0.9592	0.1064	3.5648	0.1133	0.3148	0.1131	3.8913	0.1133	-1.0572	0.1131	3.2775	0.1131	5.0474	0.1131	7.3158	0.1131	4.8915	0.1131	6.197
0.1141	-0.1784	0.1139	3.6656	0.1139	8.9446	0.1139	10.2741	0.1139	5.9739	0.1139	3.5929	0.1141	0.9596	0.1073	3.564	0.1141	0.3148	0.1139	3.891	0.1141	-1.0576	0.1139	3.2781	0.1139	5.0462	0.1139	7.3161	0.1139	4.8894	0.1139	6.2005
0.115	-0.1792	0.1147	3.6665	0.1147	8.9455	0.1147	10.2744	0.1147	5.9725	0.1147	3.5936	0.115	0.9582	0.1081	3.564	0.115	0.3153	0.1147	3.8919	0.115	-1.0563	0.1147	3.2784	0.1147	5.0458	0.1147	7.3167	0.1147	4.8884	0.1147	6.2048
0.1158	-0.1808	0.1156	3.6673	0.1156	8.9452	0.1156	10.2748	0.1156	5.9725	0.1156	3.593	0.1158	0.9587	0.1089	3.5646	0.1158	0.3152	0.1156	3.8922	0.1158	-1.0556	0.1156	3.2774	0.1156	5.0453	0.1156	7.3162	0.1156	4.8857	0.1156	6.21
0.1166	-0.1808	0.1164	3.6675	0.1164	8.946	0.1164	10.2746	0.1164	5.9716	0.1164	3.5929	0.1166	0.9588	0.1097	3.5646	0.1166	0.3151	0.1164	3.8927	0.1166	-1.056	0.1164	3.2782	0.1164	5.0454	0.1164	7.3157	0.1164	4.8834	0.1164	6.2148
0.1175	-0.1806	0.1172	3.6676	0.1172	8.9479	0.1172	10.2752	0.1172	5.9723	0.1172	3.5939	0.1175	0.9586	0.1106	3.5651	0.1175	0.3153	0.1172	3.8918	0.1175	-1.0566	0.1172	3.2777	0.1172	5.0457	0.1172	7.3164	0.1172	4.8825	0.1172	6.2192
0.1183	-0.1795	0.1181	3.667	0.1181	8.9492	0.1181	10.2755	0.1181	5.9728	0.1181	3.594	0.1183	0.9574	0.1114	3.5662	0.1183	0.3155	0.1181	3.8905	0.1183	-1.0576	0.1181	3.2764	0.1181	5.0465	0.1181	7.3165	0.1181	4.8812	0.1181	6.2234
0.1191	-0.1793	0.1189	3.6672	0.1189	8.9498	0.1189	10.2757	0.1189	5.9724	0.1189	3.5945	0.1191	0.958	0.1122	3.5663	0.1191	0.3164	0.1189	3.8901	0.1191	-1.0563	0.1189	3.2749	0.1189	5.0465	0.1189	7.3163	0.1189	4.8811	0.1189	6.2276
0.12	-0.1794	0.1197	3.6669	0.1197	8.9491	0.1197	10.2762	0.1197	5.9726	0.1197	3.5952	0.1199	0.958	0.1131	3.5667	0.12	0.3171	0.1197	3.8897	0.12	-1.056	0.1197	3.2746	0.1197	5.0466	0.1197	7.3175	0.1197	4.8787	0.1197	6.2323
0.1208	-0.1798	0.1206	3.6677	0.1206	8.9494	0.1206	10.2765	0.1206	5.972	0.1206	3.5958	0.1208	0.9576	0.1139	3.5677	0.1208	0.3173	0.1206	3.8893	0.1208	-1.0567	0.1206	3.2746	0.1206	5.0457	0.1206	7.3184	0.1206	4.877	0.1206	6.2384
0.1216	-0.1799	0.1214	3.6682	0.1214	8.9501	0.1214	10.2759	0.1214	5.9723	0.1214	3.5958	0.1216	0.9578	0.1147	3.5674	0.1216	0.3167	0.1214	3.8898	0.1216	-1.0576	0.1214	3.2741	0.1214	5.0451	0.1214	7.3181	0.1214	4.8758	0.1214	6.2441
0.1225	-0.1806	0.1222	3.6687	0.1222	8.9495	0.1222	10.2763	0.1222	5.9719	0.1222	3.5955	0.1224	0.9587	0.1156	3.5671	0.1225	0.318	0.1222	3.8908	0.1225	-1.0585	0.1222	3.2739	0.1222	5.0444	0.1222	7.318	0.1222	4.8738	0.1222	6.249
0.1233	-0.1799	0.123	3.6682	0.123	8.9503	0.123	10.2777	0.123	5.9726	0.123	3.5955	0.1233	0.9596	0.1164	3.567	0.1233	0.319	0.123	3.8918	0.1233	-1.0588	0.123	3.2752	0.123	5.0431	0.1231	7.3188	0.123	4.8711	0.123	6.2539
0.1241	-0.1802	0.1239	3.6685	0.1239	8.9515	0.1239	10.2786	0.1239	5.9733	0.1239	3.5951	0.1241	0.9602	0.1172	3.5672	0.1241	0.3178	0.1239	3.8928	0.1241	-1.0599	0.1239	3.2766	0.1239	5.0424	0.1239	7.3201	0.1239	4.8694	0.1239	6.2599
0.1249	-0.179	0.1247	3.6684	0.1247	8.9525	0.1247	10.2791	0.1247	5.9733	0.1247	3.5946	0.1249	0.96	0.1181	3.5661	0.125	0.3183	0.1247	3.8926	0.125	-1.0611	0.1247	3.2779	0.1247	5.0432	0.1247	7.3205	0.1247	4.8682	0.1247	6.2653
0.1258	-0.1785	0.1255	3.6684	0.1255	8.9519	0.1255	10.2795	0.1255	5.9742	0.1255	3.5951	0.1258	0.9587	0.1189	3.5658	0.1258	0.3177	0.1255	3.8926	0.1258	-1.0622	0.1255	3.2787	0.1255	5.0427	0.1256	7.3198	0.1255	4.8672	0.1255	6.2708
0.1266	-0.1765	0.1264	3.6692	0.1264	8.9527	0.1264	10.2809	0.1264	5.9753	0.1264	3.595	0.1266	0.9588	0.1197	3.5656	0.1266	0.3178	0.1264	3.8911	0.1266	-1.0623	0.1264	3.2791	0.1264	5.0419	0.1264	7.3211	0.1264	4.8666	0.1264	6.2755
0.1274	-0.1743	0.1272	3.6699	0.1272	8.9543	0.1272	10.2819	0.1272	5.9758	0.1272	3.5939	0.1274	0.9578	0.1206	3.5658	0.1275	0.3179	0.1272	3.8904	0.1275	-1.0624	0.1272	3.2804	0.1272	5.041	0.1272	7.3219	0.1272	4.8649	0.1272	6.2809
0.1283	-0.1737	0.128	3.669	0.128	8.9534	0.128	10.2834	0.128	5.9764	0.128	3.594	0.1283	0.9546	0.1214	3.5662	0.1283	0.3172	0.128	3.8894	0.1283	-1.0609	0.128	3.2803	0.128	5.0396	0.128	7.3224	0.128	4.8636	0.128	6.2867
0.1291	-0.1741	0.1289	3.6702	0.1289	8.9537	0.1289	10.2845	0.1289	5.9765	0.1289	3.5935	0.1291	0.953	0.1222	3.5663	0.1291	0.3184	0.1289	3.8883	0.1291	-1.0606	0.1289	3.2793	0.1289	5.0376	0.1289	7.3223	0.1289	4.8616	0.1289	6.2922
0.1299	-0.1726	0.1297	3.6705	0.1297	8.9543	0.1297	10.2854	0.1297	5.9768	0.1297	3.5936	0.1299	0.9521	0.123	3.5657	0.13	0.3187	0.1297	3.8877	0.13	-1.0605	0.1297	3.2798	0.1297	5.036	0.1297	7.3218	0.1297	4.8589	0.1297	6.2974
0.1308	-0.1708	0.1305	3.6707	0.1305	8.9557	0.1305	10.2864	0.1305	5.9764	0.1305	3.5935	0.1308	0.9522	0.1239	3.5671	0.1308	0.3177	0.1305	3.887	0.1308	-1.0607	0.1305	3.2814	0.1305	5.0343	0.1305	7.3226	0.1305	4.8579	0.1305	6.3038
0.1316	-0.1704	0.1314	3.6699	0.1314	8.9574	0.1314	10.2865	0.1314	5.9761	0.1314	3.5938	0.1316	0.9516	0.1247	3.5665	0.1316	0.3171	0.1314	3.8861	0.1316	-1.0602	0.1314	3.2822	0.1314	5.0324	0.1314	7.3233	0.1314	4.8572	0.1314	6.3101
0.1324	-0.1698	0.1322	3.6701	0.1322	8.9586	0.1322	10.2873	0.1322	5.9771	0.1322	3.5939	0.1324	0.9516	0.1255	3.5673	0.1325	0.3166	0.1322	3.8858	0.1325	-1.0579	0.1322	3.2828	0.1322	5.0319	0.1322	7.3229	0.1322	4.8571	0.1322	6.3161
0.1333	-0.1701	0.133	3.6705	0.133	8.9588	0.133	10.2886	0.133	5.9777	0.133	3.5941	0.1333	0.9519	0.1264	3.5691	0.1333	0.3161	0.133	3.8843	0.1333	-1.0565	0.133	3.2849	0.133	5.0319	0.133	7.3233	0.133	4.855	0.133	6.3225
0.1341	-0.1696	0.1339	3.6715	0.1339	8.9585	0.1339	10.2907	0.1339	5.9775	0.1339	3.5934	0.1341	0.9523	0.1272	3.5701	0.1341	0.3144	0.1339	3.8835	0.1341	-1.0557	0.1339	3.2849	0.1339	5.0319	0.1339	7.3238	0.1339	4.8535	0.1339	6.3283
0.1349	-0.1685	0.1347	3.6724	0.1347	8.9596	0.1347	10.2918	0.1347	5.9784	0.1347	3.5936	0.1349	0.9511	0.128	3.5702	0.135	0.3143	0.1347	3.8834	0.135	-1.0545	0.1347	3.2836	0.1347	5.032	0.1347	7.3244	0.1347	4.8529	0.1347	6.3354
0.1358	-0.1693	0.1355	3.6727	0.1355	8.9597	0.1355	10.2921	0.1355	5.9802	0.1355	3.593	0.1358	0.9527	0.1289	3.5701	0.1358	0.314	0.1355	3.8831	0.1358	-1.0542	0.1355	3.2841	0.1355	5.0317	0.1355	7.3242	0.1355	4.8523	0.1355	6.3438
0.1366	-0.1684	0.1364	3.6735	0.1364	8.9612	0.1364	10.293	0.1364	5.98	0.1364	3.5927	0.1366	0.9524	0.1297	3.5705	0.1366	0.3139	0.1364	3.883	0.1366	-1.0536	0.1364	3.2857	0.1364	5.032	0.1364	7.3244	0.1364	4.8523	0.1364	6.3501
0.1374	-0.1679	0.1372	3.6743	0.1372	8.9629	0.1372	10.2934	0.1372	5.9805	0.1372	3.5922	0.1374	0.9533	0.1305	3.5712	0.1374	0.3153	0.1372	3.8823	0.1374	-1.0525	0.1372	3.2856	0.1372	5.0315	0.1372	7.3254	0.1372	4.8516	0.1372	6.3575
0.1383	-0.1677	0.138	3.6739	0.138	8.9604	0.138	10.294	0.138	5.98	0.138	3.5913	0.1383	0.9526	0.1314	3.5722	0.1383	0.3168	0.138	3.8825	0.1383	-1.0513	0.138	3.2863	0.138	5.0305	0.138	7.3249	0.138	4.8503	0.138	6.3652
0.1391	-0.1678	0.1388	3.6738	0.1388	8.96	0.1388	10.2933	0.1388	5.9799	0.1388	3.5904	0.1391	0.9534	0.1322	3.5719	0.1391	0.317	0.1388	3.8823	0.1391	-1.0489	0.1388	3.2881	0.1388	5.0288	0.1389	7.3263	0.1388	4.8493	0.1388	6.3732
0.1399	-0.1678	0.1397	3.6741	0.1397	8.9594	0.1397	10.2938	0.1397	5.9803	0.1397	3.5889	0.1399	0.9539	0.133	3.5728	0.1399	0.317	0.1397	3.8821	0.1399	-1.0475	0.1397	3.2893	0.1397	5.0277	0.1397	7.3269	0.1397	4.8453	0.1397	6.3813
0.1408	-0.169	0.1405	3.6751	0.1405	8.9609	0.1405	10.2938	0.1405	5.9799	0.1405	3.5887	0.1408	0.9539	0.1339	3.5728	0.1408	0.3169	0.1405	3.8827	0.1408	-1.0462	0.1405	3.2911	0.1405	5.0272	0.1405	7.3261	0.1405	4.8447	0.1405	6.3884
0.1416	-0.1684	0.1413	3.6763	0.1413	8.9621	0.1413	10.2946	0.1413	5.981	0.1413	3.5897	0.1416	0.9545	0.1347	3.5724	0.1416	0.3179	0.1413	3.8822	0.1416	-1.0452	0.1413	3.2917	0.1413	5.0272	0.1413	7.3254	0.1413	4.8428	0.1413	6.3963
0.1424	-0.1682	0.1422	3.6766	0.1422	8.9631	0.1422	10.2955	0.1422	5.9816	0.1422	3.5905	0.1424	0.9538	0.1355	3.5739	0.1424	0.3186	0.1422	3.8809	0.1424	-1.0427	0.1422	3.2928	0.1422	5.0267	0.1422	7.3267	0.1422	4.8418	0.1422	6.4032
0.1433	-0.1684	0.143	3.6771	0.143	8.9638	0.143	10.2949	0.143	5.9826	0.143	3.5904	0.1433	0.9532	0.1364	3.574	0.1433	0.3189	0.143	3.8803	0.1433	-1.0401	0.143	3.2948	0.143	5.0261	0.143	7.3271	0.143	4.8404	0.143	6.4115
0.1441	-0.1689	0.1438	3.6795	0.1438	8.9628	0.1438	10.2961	0.1438	5.982	0.1438	3.5908	0.1441	0.953	0.1372	3.5734	0.1441	0.319	0.1438	3.8786	0.1441	-1.0385	0.1438	3.2949	0.1438	5.0275	0.1438	7.3264	0.1438	4.84	0.1438	6.4192
0.1449	-0.1689	0.1447	3.6804	0.1447	8.9616	0.1447	10.2981	0.1447	5.9818	0.1447	3.591	0.1449	0.9525	0.138	3.5732	0.1449	0.3196	0.1447	3.8769	0.1449	-1.0354	0.1447	3.2943	0.1447	5.0271	0.1447	7.3258	0.1447	4.839	0.1447	6.4265
0.1458	-0.1684	0.1455	3.6803	0.1455	8.9611	0.1455	10.2989	0.1455	5.9826	0.1455	3.5911	0.1458	0.9531	0.1388	3.5746	0.1458	0.3188	0.1455	3.8757	0.1458	-1.0335	0.1455	3.2936	0.1455	5.0262	0.1455	7.3261	0.1455	4.8378	0.1455	6.4334
0.1466	-0.169	0.1463	3.6801	0.1463	8.9608	0.1463	10.2994	0.1463	5.9821	0.1463	3.5904	0.1466	0.9538	0.1397	3.5745	0.1466	0.3189	0.1463	3.8749	0.1466	-1.0314	0.1463	3.2931	0.1463	5.0267	0.1463	7.3272	0.1463	4.8359	0.1463	6.4415
0.1474	-0.1686	0.1472	3.6789	0.1472	8.9605	0.1472	10.2988	0.1472	5.9817	0.1472	3.5897	0.1474	0.953	0.1405	3.5746	0.1474	0.3194	0.1472	3.8749	0.1474	-1.0306	0.1472	3.2925	0.1472	5.0262	0.1472	7.3268	0.1472	4.8356	0.1472	6.4505
0.1483	-0.1691	0.148	3.6784	0.148	8.9597	0.148	10.2997	0.148	5.9833	0.148	3.5912	0.1483	0.953	0.1413	3.5738	0.1483	0.3202	0.148	3.8746	0.1483	-1.0298	0.148	3.2928	0.148	5.0255	0.148	7.326	0.148	4.835	0.148	6.4595
0.1491	-0.1688	0.1488	3.678	0.1488	8.96	0.1488	10.2995	0.1488	5.9827	0.1488	3.5919	0.1491	0.9542	0.1422	3.5746	0.1491	0.3213	0.1488	3.8741	0.1491	-1.0309	0.1488	3.295	0.1488	5.0254	0.1488	7.3257	0.1488	4.834	0.1488	6.4681
0.1499	-0.1685	0.1497	3.6777	0.1497	8.9601	0.1497	10.3	0.1497	5.9833	0.1497	3.5921	0.1499	0.9554	0.143	3.5745	0.1499	0.3217	0.1497	3.8741	0.1499	-1.0294	0.1497	3.2963	0.1497	5.0255	0.1497	7.3253	0.1497	4.8329	0.1497	6.4784
0.1508	-0.1694	0.1505	3.6785	0.1505	8.9607	0.1505	10.3014	0.1505	5.984	0.1505	3.5922	0.1508	0.9552	0.1438	3.5752	0.1508	0.322	0.1505	3.8739	0.1508	-1.0289	0.1505	3.2969	0.1505	5.0249	0.1505	7.3258	0.1505	4.831	0.1505	6.4868
0.1516	-0.1698	0.1513	3.6803	0.1513	8.9604	0.1513	10.3012	0.1513	5.9858	0.1513	3.5926	0.1516	0.9554	0.1447	3.5732	0.1516	0.3242	0.1513	3.8726	0.1516	-1.0282	0.1513	3.2963	0.1513	5.0235	0.1513	7.3255	0.1513	4.828	0.1513	6.4953
0.1524	-0.17	0.1521	3.6801	0.1521	8.9606	0.1521	10.3013	0.1521	5.9863	0.1521	3.5913	0.1524	0.9539	0.1455	3.5746	0.1524	0.3249	0.1521	3.8715	0.1524	-1.0286	0.1521	3.2969	0.1521	5.024	0.1522	7.3263	0.1521	4.8269	0.1521	6.5027
0.1533	-0.1704	0.153	3.6808	0.153	8.9607	0.153	10.3009	0.153	5.9854	0.153	3.5906	0.1533	0.9522	0.1463	3.5734	0.1533	0.3266	0.153	3.8711	0.1533	-1.0289	0.153	3.2971	0.153	5.0239	0.153	7.3262	0.153	4.8254	0.153	6.5117
0.1541	-0.1716	0.1538	3.6824	0.1538	8.9606	0.1538	10.3015	0.1538	5.9855	0.1538	3.5904	0.1541	0.9526	0.1472	3.5714	0.1541	0.3275	0.1538	3.8714	0.1541	-1.029	0.1538	3.2973	0.1538	5.0237	0.1538	7.3262	0.1538	4.8239	0.1538	6.5197
0.1549	-0.172	0.1546	3.6812	0.1546	8.9618	0.1546	10.3015	0.1546	5.9848	0.1546	3.5907	0.1549	0.9517	0.148	3.5706	0.1549	0.3286	0.1546	3.8716	0.1549	-1.0286	0.1546	3.2974	0.1546	5.0219	0.1547	7.3262	0.1546	4.8238	0.1546	6.5291
0.1558	-0.1725	0.1555	3.6811	0.1555	8.9619	0.1555	10.3016	0.1555	5.9839	0.1555	3.5899	0.1558	0.9517	0.1488	3.5698	0.1558	0.3311	0.1555	3.8708	0.1558	-1.0291	0.1555	3.2978	0.1555	5.0217	0.1555	7.3262	0.1555	4.8217	0.1555	6.5373
0.1566	-0.1719	0.1563	3.6812	0.1563	8.9613	0.1563	10.3026	0.1563	5.9833	0.1563	3.5893	0.1566	0.952	0.1497	3.5701	0.1566	0.3317	0.1563	3.8698	0.1566	-1.029	0.1563	3.2977	0.1563	5.0214	0.1563	7.3253	0.1563	4.8214	0.1563	6.5446
0.1574	-0.1732	0.1571	3.6799	0.1571	8.9612	0.1571	10.3029	0.1571	5.9832	0.1571	3.5893	0.1574	0.951	0.1505	3.5699	0.1574	0.3329	0.1571	3.8681	0.1574	-1.0299	0.1571	3.2986	0.1571	5.0208	0.1571	7.3259	0.1571	4.8192	0.1571	6.5537
0.1583	-0.173	0.158	3.6801	0.158	8.9606	0.158	10.3042	0.158	5.9836	0.158	3.5896	0.1583	0.9505	0.1513	3.5695	0.1583	0.3315	0.158	3.8675	0.1583	-1.0308	0.158	3.2989	0.158	5.0211	0.158	7.3273	0.158	4.8175	0.158	6.5609
0.1591	-0.1734	0.1588	3.6811	0.1588	8.9626	0.1588	10.305	0.1588	5.9849	0.1588	3.5893	0.1591	0.9499	0.1521	3.5691	0.1591	0.331	0.1588	3.8672	0.1591	-1.0309	0.1588	3.2994	0.1588	5.0212	0.1588	7.3278	0.1588	4.8149	0.1588	6.5686
0.1599	-0.1733	0.1596	3.682	0.1596	8.9638	0.1596	10.3059	0.1596	5.9868	0.1596	3.5897	0.1599	0.9478	0.153	3.5695	0.1599	0.3317	0.1596	3.8666	0.1599	-1.0315	0.1596	3.3006	0.1596	5.022	0.1596	7.3269	0.1596	4.8132	0.1596	6.5758
0.1608	-0.1731	0.1605	3.6808	0.1605	8.9652	0.1605	10.3053	0.1605	5.9869	0.1605	3.5896	0.1608	0.9465	0.1538	3.5681	0.1608	0.3312	0.1605	3.8677	0.1608	-1.0321	0.1605	3.3021	0.1605	5.0218	0.1605	7.3261	0.1605	4.8121	0.1605	6.5822
0.1616	-0.1717	0.1613	3.6803	0.1613	8.9655	0.1613	10.3068	0.1613	5.9874	0.1613	3.5902	0.1616	0.9455	0.1546	3.5684	0.1616	0.331	0.1613	3.8674	0.1616	-1.0336	0.1613	3.3024	0.1613	5.0221	0.1613	7.3263	0.1613	4.8105	0.1613	6.5902
0.1624	-0.1728	0.1621	3.6787	0.1621	8.965	0.1621	10.307	0.1621	5.9882	0.1621	3.5901	0.1624	0.9457	0.1555	3.5687	0.1624	0.3299	0.1621	3.868	0.1624	-1.0339	0.1621	3.3032	0.1621	5.021	0.1621	7.3269	0.1621	4.8091	0.1621	6.597
0.1633	-0.1723	0.163	3.6794	0.163	8.9667	0.163	10.3077	0.163	5.9888	0.163	3.5905	0.1633	0.9456	0.1563	3.5679	0.1633	0.3307	0.163	3.87	0.1633	-1.0341	0.163	3.3042	0.163	5.021	0.163	7.327	0.163	4.8064	0.163	6.6063
0.1641	-0.1716	0.1638	3.6788	0.1638	8.968	0.1638	10.3088	0.1638	5.9885	0.1638	3.5898	0.1641	0.9448	0.1571	3.5682	0.1641	0.3305	0.1638	3.8693	0.1641	-1.0349	0.1638	3.3031	0.1638	5.0205	0.1638	7.3273	0.1638	4.8053	0.1638	6.6127
0.1649	-0.1718	0.1646	3.6779	0.1646	8.9692	0.1646	10.3088	0.1646	5.9899	0.1646	3.5899	0.1649	0.9443	0.158	3.5692	0.1649	0.3296	0.1646	3.8697	0.1649	-1.0356	0.1646	3.3039	0.1646	5.018	0.1646	7.3292	0.1646	4.8039	0.1646	6.6209
0.1658	-0.1719	0.1654	3.6766	0.1655	8.9706	0.1654	10.3077	0.1655	5.9905	0.1654	3.5901	0.1658	0.9442	0.1588	3.5688	0.1658	0.3302	0.1654	3.8688	0.1658	-1.0373	0.1655	3.3057	0.1655	5.0181	0.1655	7.3294	0.1655	4.8024	0.1654	6.6275
0.1666	-0.1728	0.1663	3.6762	0.1663	8.9713	0.1663	10.3067	0.1663	5.9906	0.1663	3.5905	0.1666	0.9443	0.1596	3.5686	0.1666	0.332	0.1663	3.8696	0.1666	-1.0381	0.1663	3.3057	0.1663	5.0173	0.1663	7.3303	0.1663	4.8012	0.1663	6.6353
0.1674	-0.173	0.1671	3.6785	0.1671	8.9724	0.1671	10.3065	0.1671	5.9914	0.1671	3.5905	0.1674	0.9454	0.1605	3.5692	0.1674	0.3326	0.1671	3.8687	0.1674	-1.0391	0.1671	3.307	0.1671	5.0156	0.1671	7.33	0.1671	4.7988	0.1671	6.6427
0.1683	-0.1737	0.1679	3.6791	0.1679	8.9723	0.1679	10.3083	0.1679	5.9927	0.1679	3.5918	0.1683	0.9454	0.1613	3.5672	0.1683	0.3331	0.1679	3.8688	0.1683	-1.04	0.1679	3.3092	0.1679	5.0144	0.168	7.3303	0.1679	4.7959	0.1679	6.6498
0.1691	-0.1741	0.1688	3.679	0.1688	8.9732	0.1688	10.3075	0.1688	5.9937	0.1688	3.5895	0.1691	0.945	0.1621	3.5677	0.1691	0.3327	0.1688	3.8691	0.1691	-1.0396	0.1688	3.3089	0.1688	5.0142	0.1688	7.3311	0.1688	4.7946	0.1688	6.657
0.1699	-0.1743	0.1696	3.6793	0.1696	8.9736	0.1696	10.3087	0.1696	5.9943	0.1696	3.5894	0.1699	0.9446	0.163	3.5656	0.1699	0.3313	0.1696	3.8699	0.1699	-1.0387	0.1696	3.3085	0.1696	5.0133	0.1696	7.3316	0.1696	4.793	0.1696	6.6637
0.1708	-0.1749	0.1704	3.6805	0.1704	8.9752	0.1704	10.3104	0.1704	5.9943	0.1704	3.5892	0.1708	0.9431	0.1638	3.5648	0.1708	0.3322	0.1704	3.8713	0.1708	-1.0399	0.1704	3.3086	0.1704	5.0123	0.1704	7.333	0.1704	4.7905	0.1704	6.67
0.1716	-0.1748	0.1713	3.6798	0.1713	8.9755	0.1713	10.3107	0.1713	5.9942	0.1713	3.5902	0.1716	0.9435	0.1646	3.5636	0.1716	0.3326	0.1713	3.871	0.1716	-1.0382	0.1713	3.3082	0.1713	5.0114	0.1713	7.3336	0.1713	4.7903	0.1713	6.6781
0.1724	-0.1746	0.1721	3.6787	0.1721	8.976	0.1721	10.3116	0.1721	5.9928	0.1721	3.5906	0.1724	0.9431	0.1655	3.5639	0.1724	0.332	0.1721	3.8713	0.1724	-1.0383	0.1721	3.3086	0.1721	5.0112	0.1721	7.3337	0.1721	4.7893	0.1721	6.685
0.1733	-0.1745	0.1729	3.6791	0.1729	8.9761	0.1729	10.3121	0.1729	5.993	0.1729	3.5914	0.1733	0.9425	0.1663	3.5644	0.1733	0.3327	0.1729	3.8714	0.1733	-1.0378	0.1729	3.3085	0.1729	5.0091	0.1729	7.3339	0.1729	4.7878	0.1729	6.6927
0.1741	-0.175	0.1738	3.6777	0.1738	8.9767	0.1738	10.3139	0.1738	5.9926	0.1738	3.5917	0.1741	0.9428	0.1671	3.5639	0.1741	0.3332	0.1738	3.8717	0.1741	-1.0387	0.1738	3.3094	0.1738	5.0083	0.1738	7.3349	0.1738	4.7864	0.1738	6.6994
0.1749	-0.1723	0.1746	3.676	0.1746	8.977	0.1746	10.3147	0.1746	5.9925	0.1746	3.5911	0.1749	0.9423	0.1679	3.5647	0.1749	0.3336	0.1746	3.8708	0.1749	-1.0396	0.1746	3.3102	0.1746	5.0066	0.1746	7.3354	0.1746	4.7853	0.1746	6.7072
0.1758	-0.1726	0.1754	3.6783	0.1754	8.9764	0.1754	10.3151	0.1754	5.993	0.1754	3.5904	0.1758	0.942	0.1688	3.5656	0.1758	0.3338	0.1754	3.8693	0.1758	-1.0392	0.1754	3.3108	0.1754	5.008	0.1754	7.336	0.1754	4.7832	0.1754	6.714
0.1766	-0.1712	0.1763	3.6779	0.1763	8.9769	0.1763	10.3161	0.1763	5.9925	0.1763	3.59	0.1766	0.942	0.1696	3.5651	0.1766	0.3325	0.1763	3.8693	0.1766	-1.0402	0.1763	3.3105	0.1763	5.0076	0.1763	7.3367	0.1763	4.7817	0.1763	6.7211
0.1774	-0.1703	0.1771	3.6768	0.1771	8.9778	0.1771	10.3164	0.1771	5.993	0.1771	3.591	0.1774	0.9403	0.1704	3.5657	0.1774	0.3329	0.1771	3.8698	0.1774	-1.0412	0.1771	3.3106	0.1771	5.0068	0.1771	7.338	0.1771	4.7793	0.1771	6.7295
0.1783	-0.1692	0.1779	3.6779	0.1779	8.9784	0.1779	10.3172	0.1779	5.9929	0.1779	3.5911	0.1783	0.9401	0.1713	3.5651	0.1783	0.3331	0.1779	3.8705	0.1783	-1.0399	0.1779	3.3106	0.1779	5.0048	0.1779	7.3393	0.1779	4.7775	0.1779	6.7371
0.1791	-0.1687	0.1788	3.6781	0.1788	8.9777	0.1788	10.3177	0.1788	5.9928	0.1788	3.5901	0.1791	0.9393	0.1721	3.5642	0.1791	0.3335	0.1788	3.8702	0.1791	-1.0394	0.1788	3.3115	0.1788	5.0029	0.1788	7.3385	0.1788	4.7758	0.1788	6.7451
0.1799	-0.1697	0.1796	3.679	0.1796	8.9772	0.1796	10.3176	0.1796	5.993	0.1796	3.5909	0.1799	0.9401	0.1729	3.5638	0.1799	0.3329	0.1796	3.8704	0.1799	-1.0409	0.1796	3.3119	0.1796	5.0018	0.1796	7.3388	0.1796	4.7755	0.1796	6.753
0.1808	-0.1699	0.1804	3.6802	0.1804	8.9773	0.1804	10.3186	0.1804	5.9912	0.1804	3.59	0.1808	0.9412	0.1738	3.5639	0.1808	0.3333	0.1804	3.8703	0.1808	-1.0416	0.1804	3.3115	0.1804	5.0011	0.1804	7.3398	0.1804	4.7751	0.1804	6.7607
0.1816	-0.1704	0.1812	3.6816	0.1812	8.9761	0.1812	10.3206	0.1812	5.9912	0.1812	3.5903	0.1816	0.942	0.1746	3.5642	0.1816	0.3341	0.1812	3.8693	0.1816	-1.0417	0.1812	3.312	0.1812	5.0001	0.1813	7.3421	0.1812	4.7753	0.1812	6.7688
0.1824	-0.1711	0.1821	3.6819	0.1821	8.9752	0.1821	10.321	0.1821	5.9915	0.1821	3.5906	0.1824	0.9429	0.1754	3.5634	0.1824	0.3354	0.1821	3.8686	0.1824	-1.0405	0.1821	3.3124	0.1821	4.9984	0.1821	7.3439	0.1821	4.7744	0.1821	6.7766
0.1833	-0.1697	0.1829	3.6835	0.1829	8.976	0.1829	10.3224	0.1829	5.99	0.1829	3.5889	0.1833	0.9422	0.1763	3.563	0.1833	0.3363	0.1829	3.8691	0.1833	-1.0401	0.1829	3.3117	0.1829	4.9986	0.1829	7.3456	0.1829	4.7734	0.1829	6.7832
0.1841	-0.1707	0.1837	3.6831	0.1837	8.9765	0.1837	10.3225	0.1837	5.9894	0.1837	3.5886	0.1841	0.9422	0.1771	3.5637	0.1841	0.3357	0.1837	3.8676	0.1841	-1.0412	0.1837	3.3109	0.1837	4.999	0.1838	7.3463	0.1837	4.773	0.1837	6.7888
0.1849	-0.1713	0.1846	3.6837	0.1846	8.9765	0.1846	10.3231	0.1846	5.9899	0.1846	3.5899	0.1849	0.9411	0.1779	3.5638	0.1849	0.3359	0.1846	3.8674	0.1849	-1.0416	0.1846	3.3121	0.1846	4.9983	0.1846	7.3473	0.1846	4.7717	0.1846	6.7966
0.1858	-0.1712	0.1854	3.6844	0.1854	8.9777	0.1854	10.3228	0.1854	5.99	0.1854	3.5899	0.1858	0.9404	0.1788	3.5626	0.1858	0.3375	0.1854	3.8673	0.1858	-1.0424	0.1854	3.3125	0.1854	4.998	0.1854	7.3469	0.1854	4.7691	0.1854	6.8035
0.1866	-0.1724	0.1862	3.6853	0.1862	8.9779	0.1862	10.3227	0.1862	5.9898	0.1862	3.5887	0.1866	0.9403	0.1796	3.5624	0.1866	0.3385	0.1862	3.8675	0.1866	-1.0415	0.1862	3.3114	0.1862	4.9981	0.1862	7.3482	0.1862	4.7672	0.1862	6.8113
0.1874	-0.1718	0.1871	3.6873	0.1871	8.9779	0.1871	10.3238	0.1871	5.9903	0.1871	3.5887	0.1874	0.9395	0.1804	3.5619	0.1874	0.339	0.1871	3.8663	0.1874	-1.0421	0.1871	3.3128	0.1871	4.9984	0.1871	7.3485	0.1871	4.7652	0.1871	6.8185
0.1883	-0.1716	0.1879	3.6862	0.1879	8.9796	0.1879	10.324	0.1879	5.9897	0.1879	3.5891	0.1883	0.9378	0.1812	3.561	0.1883	0.3396	0.1879	3.8671	0.1883	-1.0431	0.1879	3.3128	0.1879	4.9988	0.1879	7.3495	0.1879	4.7642	0.1879	6.8251
0.1891	-0.1721	0.1887	3.6855	0.1887	8.9804	0.1887	10.3242	0.1887	5.9897	0.1887	3.5882	0.1891	0.9366	0.1821	3.5613	0.1891	0.3427	0.1887	3.8668	0.1891	-1.0417	0.1887	3.3126	0.1887	4.9992	0.1887	7.3498	0.1887	4.7636	0.1887	6.8314
0.1899	-0.1712	0.1896	3.6874	0.1896	8.9808	0.1896	10.3251	0.1896	5.9884	0.1896	3.5906	0.1899	0.9378	0.1829	3.56	0.1899	0.345	0.1896	3.867	0.1899	-1.0421	0.1896	3.3152	0.1896	4.9989	0.1896	7.3509	0.1896	4.7616	0.1896	6.8386
0.1908	-0.173	0.1904	3.6879	0.1904	8.9826	0.1904	10.3251	0.1904	5.9881	0.1904	3.5901	0.1908	0.9379	0.1837	3.5604	0.1908	0.346	0.1904	3.8669	0.1908	-1.0429	0.1904	3.3177	0.1904	4.9994	0.1904	7.3515	0.1904	4.7597	0.1904	6.8453
0.1916	-0.1725	0.1912	3.6875	0.1912	8.9831	0.1912	10.3248	0.1912	5.9871	0.1912	3.5897	0.1916	0.938	0.1846	3.5608	0.1916	0.3473	0.1912	3.8661	0.1916	-1.0421	0.1912	3.3191	0.1912	4.9992	0.1912	7.3517	0.1912	4.7589	0.1912	6.8515
0.1924	-0.172	0.1921	3.6873	0.1921	8.9838	0.1921	10.3242	0.1921	5.9868	0.1921	3.5884	0.1924	0.9376	0.1854	3.5605	0.1924	0.3492	0.1921	3.866	0.1924	-1.0427	0.1921	3.3193	0.1921	5.0002	0.1921	7.3519	0.1921	4.7572	0.1921	6.8564
0.1933	-0.1735	0.1929	3.6872	0.1929	8.9854	0.1929	10.3253	0.1929	5.9874	0.1929	3.5884	0.1933	0.9386	0.1862	3.5596	0.1933	0.3503	0.1929	3.8654	0.1933	-1.0428	0.1929	3.3193	0.1929	5.0005	0.1929	7.3538	0.1929	4.7555	0.1929	6.8613
0.1941	-0.1737	0.1937	3.6873	0.1937	8.9856	0.1937	10.3257	0.1937	5.9876	0.1937	3.5892	0.1941	0.9397	0.1871	3.5571	0.1941	0.3514	0.1937	3.8657	0.1941	-1.0428	0.1937	3.3198	0.1937	5.0012	0.1937	7.3544	0.1937	4.7536	0.1937	6.868
0.1949	-0.1733	0.1945	3.6881	0.1945	8.9856	0.1945	10.3262	0.1946	5.9883	0.1945	3.5897	0.1949	0.94	0.1879	3.5567	0.1949	0.3513	0.1945	3.8651	0.1949	-1.0428	0.1946	3.3193	0.1945	5.001	0.1946	7.3549	0.1945	4.7517	0.1945	6.8738
0.1958	-0.1746	0.1954	3.689	0.1954	8.9864	0.1954	10.3264	0.1954	5.9884	0.1954	3.5892	0.1958	0.939	0.1887	3.557	0.1958	0.3525	0.1954	3.8647	0.1958	-1.0416	0.1954	3.3189	0.1954	5.0014	0.1954	7.3556	0.1954	4.7487	0.1954	6.8797
0.1966	-0.1743	0.1962	3.6883	0.1962	8.9887	0.1962	10.3273	0.1962	5.9901	0.1962	3.5898	0.1966	0.938	0.1896	3.5571	0.1966	0.3535	0.1962	3.8654	0.1966	-1.0419	0.1962	3.3187	0.1962	5.0004	0.1962	7.3554	0.1962	4.7466	0.1962	6.8851
0.1974	-0.1746	0.197	3.6893	0.197	8.9898	0.197	10.3284	0.197	5.9916	0.197	3.5916	0.1974	0.9364	0.1904	3.5578	0.1974	0.3546	0.197	3.8666	0.1974	-1.0415	0.197	3.3191	0.197	5.0004	0.1971	7.3556	0.197	4.7465	0.197	6.8901
0.1983	-0.1749	0.1979	3.6898	0.1979	8.9914	0.1979	10.3289	0.1979	5.9923	0.1979	3.5922	0.1983	0.9363	0.1912	3.5581	0.1983	0.3562	0.1979	3.8664	0.1983	-1.041	0.1979	3.3209	0.1979	5.0011	0.1979	7.3568	0.1979	4.7446	0.1979	6.8928
0.1991	-0.1739	0.1987	3.6888	0.1987	8.992	0.1987	10.3302	0.1987	5.992	0.1987	3.5922	0.1991	0.9379	0.1921	3.5587	0.1991	0.3568	0.1987	3.8664	0.1991	-1.0418	0.1987	3.321	0.1987	5.0017	0.1987	7.3569	0.1987	4.7441	0.1987	6.8962
0.1999	-0.174	0.1995	3.6901	0.1995	8.9929	0.1995	10.3308	0.1995	5.9923	0.1995	3.5923	0.1999	0.9378	0.1929	3.56	0.1999	0.3585	0.1995	3.8664	0.1999	-1.0412	0.1995	3.3216	0.1995	5.0018	0.1995	7.3576	0.1995	4.743	0.1995	6.8995
0.2008	-0.1731	0.2004	3.6903	0.2004	8.9937	0.2004	10.3329	0.2004	5.9915	0.2004	3.5928	0.2008	0.937	0.1937	3.5599	0.2008	0.36	0.2004	3.8669	0.2008	-1.0395	0.2004	3.3222	0.2004	5.001	0.2004	7.3581	0.2004	4.7421	0.2004	6.9022
0.2016	-0.1725	0.2012	3.6884	0.2012	8.9943	0.2012	10.3341	0.2012	5.9925	0.2012	3.5924	0.2016	0.9364	0.1945	3.5578	0.2016	0.3593	0.2012	3.8665	0.2016	-1.04	0.2012	3.3226	0.2012	5.0005	0.2012	7.3591	0.2012	4.7393	0.2012	6.9054
0.2024	-0.1731	0.202	3.689	0.202	8.9954	0.202	10.3342	0.202	5.9942	0.202	3.5937	0.2024	0.9358	0.1954	3.5568	0.2024	0.3592	0.202	3.8661	0.2024	-1.0403	0.202	3.3225	0.202	5.0005	0.202	7.3586	0.202	4.7378	0.202	6.9072
0.2033	-0.1729	0.2029	3.6897	0.2029	8.9962	0.2029	10.3352	0.2029	5.9943	0.2029	3.5932	0.2033	0.9344	0.1962	3.5567	0.2033	0.3596	0.2029	3.8654	0.2033	-1.0412	0.2029	3.3218	0.2029	4.9998	0.2029	7.3574	0.2029	4.7371	0.2029	6.9098
0.2041	-0.1739	0.2037	3.6896	0.2037	8.995	0.2037	10.3363	0.2037	5.995	0.2037	3.5947	0.2041	0.9339	0.197	3.5558	0.2041	0.3602	0.2037	3.8635	0.2041	-1.0412	0.2037	3.3235	0.2037	4.9984	0.2037	7.3581	0.2037	4.7348	0.2037	6.912
0.2049	-0.173	0.2045	3.6899	0.2045	8.9946	0.2045	10.337	0.2045	5.9946	0.2045	3.5946	0.2049	0.9329	0.1979	3.5552	0.2049	0.3619	0.2045	3.8633	0.2049	-1.0406	0.2045	3.3239	0.2045	4.9964	0.2045	7.3585	0.2045	4.7339	0.2045	6.9142
0.2058	-0.1735	0.2054	3.6906	0.2054	8.9956	0.2054	10.3378	0.2054	5.9936	0.2054	3.5945	0.2058	0.9328	0.1987	3.5543	0.2058	0.3648	0.2054	3.8634	0.2058	-1.0396	0.2054	3.3235	0.2054	4.9951	0.2054	7.3584	0.2054	4.7308	0.2054	6.9159
0.2066	-0.1738	0.2062	3.6903	0.2062	8.996	0.2062	10.3396	0.2062	5.9936	0.2062	3.5937	0.2066	0.9333	0.1995	3.5546	0.2066	0.3673	0.2062	3.8629	0.2066	-1.0386	0.2062	3.3242	0.2062	4.9944	0.2062	7.3583	0.2062	4.7306	0.2062	6.9172
0.2074	-0.1734	0.207	3.6912	0.207	8.9968	0.207	10.3407	0.207	5.9932	0.207	3.5946	0.2074	0.9337	0.2004	3.5551	0.2074	0.3681	0.207	3.8633	0.2074	-1.0406	0.207	3.326	0.207	4.9918	0.207	7.3577	0.207	4.7304	0.207	6.9179
0.2083	-0.1746	0.2079	3.6916	0.2079	8.9984	0.2079	10.3421	0.2079	5.9922	0.2079	3.5954	0.2083	0.9352	0.2012	3.554	0.2083	0.3696	0.2079	3.8634	0.2083	-1.0406	0.2079	3.326	0.2079	4.9904	0.2079	7.3575	0.2079	4.7305	0.2079	6.9187
0.2091	-0.174	0.2087	3.6909	0.2087	8.9981	0.2087	10.3435	0.2087	5.9935	0.2087	3.5948	0.2091	0.9356	0.202	3.5537	0.2091	0.3706	0.2087	3.8637	0.2091	-1.0398	0.2087	3.3273	0.2087	4.9889	0.2087	7.3578	0.2087	4.7298	0.2087	6.9194
0.2099	-0.1733	0.2095	3.6928	0.2095	8.9986	0.2095	10.3444	0.2095	5.994	0.2095	3.595	0.2099	0.9355	0.2029	3.555	0.2099	0.3702	0.2095	3.8642	0.2099	-1.0412	0.2095	3.3286	0.2095	4.9884	0.2095	7.3587	0.2095	4.7288	0.2095	6.9199
0.2108	-0.1736	0.2103	3.6918	0.2103	8.9993	0.2103	10.3452	0.2103	5.9943	0.2103	3.5949	0.2108	0.9349	0.2037	3.5552	0.2108	0.3715	0.2103	3.8644	0.2108	-1.0413	0.2103	3.3276	0.2103	4.9878	0.2104	7.3575	0.2103	4.7284	0.2103	6.9191
0.2116	-0.1717	0.2112	3.6913	0.2112	8.9988	0.2112	10.3465	0.2112	5.9944	0.2112	3.5949	0.2116	0.9346	0.2045	3.5546	0.2116	0.3734	0.2112	3.8644	0.2116	-1.0415	0.2112	3.3268	0.2112	4.9875	0.2112	7.358	0.2112	4.7275	0.2112	6.9189
0.2124	-0.1719	0.212	3.6907	0.212	8.999	0.212	10.3477	0.212	5.9958	0.212	3.595	0.2124	0.9363	0.2054	3.5543	0.2124	0.3752	0.212	3.8646	0.2124	-1.0416	0.212	3.3259	0.212	4.9869	0.212	7.3575	0.212	4.7261	0.212	6.9173
0.2133	-0.1732	0.2128	3.6919	0.2128	8.9991	0.2128	10.3497	0.2128	5.9961	0.2128	3.5953	0.2133	0.9359	0.2062	3.5548	0.2133	0.3759	0.2128	3.8647	0.2133	-1.0408	0.2128	3.3273	0.2128	4.9856	0.2129	7.3588	0.2128	4.7248	0.2128	6.9167
0.2141	-0.1717	0.2137	3.6913	0.2137	8.998	0.2137	10.3512	0.2137	5.9961	0.2137	3.5947	0.2141	0.9355	0.207	3.5553	0.2141	0.3775	0.2137	3.8649	0.2141	-1.0414	0.2137	3.3292	0.2137	4.984	0.2137	7.3586	0.2137	4.7242	0.2137	6.9157
0.2149	-0.1719	0.2145	3.6912	0.2145	8.9978	0.2145	10.352	0.2145	5.9957	0.2145	3.5936	0.2149	0.9369	0.2079	3.5558	0.2149	0.3794	0.2145	3.865	0.2149	-1.0417	0.2145	3.3301	0.2145	4.9824	0.2145	7.3594	0.2145	4.7241	0.2145	6.9125
0.2158	-0.1728	0.2153	3.6914	0.2153	8.998	0.2153	10.3522	0.2153	5.9958	0.2153	3.5938	0.2158	0.9386	0.2087	3.5563	0.2158	0.3814	0.2153	3.8646	0.2158	-1.0416	0.2153	3.3315	0.2153	4.9815	0.2153	7.3594	0.2153	4.7234	0.2153	6.9108
0.2166	-0.1718	0.2162	3.6919	0.2162	8.9994	0.2162	10.3522	0.2162	5.9959	0.2162	3.5943	0.2166	0.9393	0.2095	3.5549	0.2166	0.383	0.2162	3.8654	0.2166	-1.0422	0.2162	3.3328	0.2162	4.9803	0.2162	7.3597	0.2162	4.7239	0.2162	6.9075
0.2174	-0.1723	0.217	3.6924	0.217	8.9994	0.217	10.3524	0.217	5.9957	0.217	3.5949	0.2174	0.9403	0.2103	3.5533	0.2174	0.3862	0.217	3.8656	0.2174	-1.0411	0.217	3.3348	0.217	4.9798	0.217	7.3606	0.217	4.7228	0.217	6.9045
0.2183	-0.1735	0.2178	3.693	0.2178	8.9991	0.2178	10.3531	0.2178	5.9952	0.2178	3.5935	0.2183	0.9433	0.2112	3.5522	0.2183	0.388	0.2178	3.865	0.2183	-1.0411	0.2178	3.3364	0.2178	4.9786	0.2178	7.3606	0.2178	4.7211	0.2178	6.901
0.2191	-0.1728	0.2187	3.6941	0.2187	8.9989	0.2187	10.3542	0.2187	5.9957	0.2187	3.5924	0.2191	0.9448	0.212	3.5509	0.2191	0.3883	0.2187	3.8642	0.2191	-1.041	0.2187	3.3358	0.2187	4.9762	0.2187	7.3604	0.2187	4.7205	0.2187	6.8976
0.2199	-0.1739	0.2195	3.6957	0.2195	8.9987	0.2195	10.3545	0.2195	5.9953	0.2195	3.5926	0.2199	0.9443	0.2128	3.5499	0.2199	0.3904	0.2195	3.8642	0.2199	-1.0413	0.2195	3.3366	0.2195	4.9741	0.2195	7.3613	0.2195	4.7198	0.2195	6.8936
0.2208	-0.1749	0.2203	3.6948	0.2203	8.9995	0.2203	10.355	0.2203	5.9963	0.2203	3.5921	0.2207	0.945	0.2137	3.5492	0.2208	0.3918	0.2203	3.8637	0.2208	-1.0424	0.2203	3.3374	0.2203	4.9729	0.2203	7.3621	0.2203	4.7195	0.2203	6.8884
0.2216	-0.1745	0.2212	3.6947	0.2212	9	0.2212	10.3554	0.2212	5.9967	0.2212	3.5909	0.2216	0.946	0.2145	3.5495	0.2216	0.3939	0.2212	3.8617	0.2216	-1.0433	0.2212	3.3378	0.2212	4.9715	0.2212	7.3632	0.2212	4.7182	0.2212	6.8843
0.2224	-0.1758	0.222	3.6955	0.222	9.0002	0.222	10.3562	0.222	5.9954	0.222	3.591	0.2224	0.9482	0.2153	3.5503	0.2224	0.3976	0.222	3.8622	0.2224	-1.0419	0.222	3.338	0.222	4.9705	0.222	7.3637	0.222	4.7187	0.222	6.8797
0.2233	-0.1764	0.2228	3.6948	0.2228	8.9999	0.2228	10.3572	0.2228	5.9936	0.2228	3.59	0.2232	0.9496	0.2162	3.5506	0.2233	0.4001	0.2228	3.8624	0.2233	-1.0412	0.2228	3.3373	0.2228	4.9688	0.2228	7.3643	0.2228	4.7182	0.2228	6.8757
0.2241	-0.1769	0.2236	3.6953	0.2236	8.9996	0.2236	10.3578	0.2236	5.9932	0.2236	3.5898	0.2241	0.9515	0.217	3.55	0.2241	0.4016	0.2236	3.8623	0.2241	-1.0412	0.2236	3.3384	0.2236	4.9684	0.2237	7.3658	0.2236	4.7156	0.2236	6.8697
0.2249	-0.1751	0.2245	3.6956	0.2245	9.0013	0.2245	10.3581	0.2245	5.9934	0.2245	3.5886	0.2249	0.9538	0.2178	3.5501	0.2249	0.4025	0.2245	3.8635	0.2249	-1.0409	0.2245	3.339	0.2245	4.9684	0.2245	7.3656	0.2245	4.7156	0.2245	6.8649
0.2257	-0.1752	0.2253	3.6961	0.2253	9.0018	0.2253	10.3594	0.2253	5.9947	0.2253	3.588	0.2257	0.9564	0.2187	3.5499	0.2258	0.4041	0.2253	3.8643	0.2258	-1.0411	0.2253	3.3398	0.2253	4.9673	0.2253	7.3648	0.2253	4.7133	0.2253	6.86
0.2266	-0.1741	0.2261	3.6959	0.2261	9.0024	0.2261	10.3599	0.2261	5.9954	0.2261	3.5863	0.2266	0.959	0.2195	3.5506	0.2266	0.4042	0.2261	3.8642	0.2266	-1.0414	0.2261	3.341	0.2261	4.967	0.2262	7.3651	0.2261	4.7138	0.2261	6.8548
0.2274	-0.174	0.227	3.6969	0.227	9.0029	0.227	10.36	0.227	5.9942	0.227	3.5874	0.2274	0.96	0.2203	3.5501	0.2274	0.4052	0.227	3.8643	0.2274	-1.0425	0.227	3.3414	0.227	4.9659	0.227	7.3663	0.227	4.7141	0.227	6.8489
0.2282	-0.1736	0.2278	3.6973	0.2278	9.0028	0.2278	10.3604	0.2278	5.995	0.2278	3.5866	0.2282	0.9612	0.2212	3.5496	0.2283	0.4056	0.2278	3.8645	0.2283	-1.0421	0.2278	3.3415	0.2278	4.9657	0.2278	7.3678	0.2278	4.7141	0.2278	6.8431
0.2291	-0.1724	0.2286	3.697	0.2286	9.0019	0.2286	10.3609	0.2286	5.995	0.2286	3.5851	0.2291	0.9615	0.222	3.5504	0.2291	0.4061	0.2286	3.8647	0.2291	-1.0419	0.2286	3.3419	0.2286	4.9649	0.2287	7.3682	0.2286	4.7129	0.2286	6.8366
0.2299	-0.1729	0.2295	3.698	0.2295	9.0014	0.2295	10.362	0.2295	5.9944	0.2295	3.5853	0.2299	0.9629	0.2228	3.5508	0.2299	0.4077	0.2295	3.8638	0.2299	-1.0417	0.2295	3.3415	0.2295	4.9654	0.2295	7.3691	0.2295	4.7128	0.2295	6.8293
0.2307	-0.1729	0.2303	3.6975	0.2303	9.0018	0.2303	10.3633	0.2303	5.9938	0.2303	3.5849	0.2307	0.9658	0.2236	3.5502	0.2308	0.4067	0.2303	3.8637	0.2308	-1.0416	0.2303	3.3407	0.2303	4.9642	0.2303	7.3695	0.2303	4.7134	0.2303	6.8223
0.2316	-0.1735	0.2311	3.6982	0.2311	9.0017	0.2311	10.3661	0.2311	5.9941	0.2311	3.5849	0.2316	0.9685	0.2245	3.551	0.2316	0.4061	0.2311	3.8625	0.2316	-1.0408	0.2311	3.3404	0.2311	4.9637	0.2311	7.3715	0.2311	4.7126	0.2311	6.8143
0.2324	-0.1749	0.232	3.6989	0.232	9.0026	0.232	10.3666	0.232	5.9934	0.232	3.5852	0.2324	0.9703	0.2253	3.5518	0.2324	0.405	0.232	3.8615	0.2324	-1.04	0.232	3.3409	0.232	4.9633	0.232	7.3729	0.232	4.7123	0.232	6.8068
0.2332	-0.1752	0.2328	3.6988	0.2328	9.0036	0.2328	10.3672	0.2328	5.9928	0.2328	3.5849	0.2332	0.9705	0.2261	3.5514	0.2333	0.4032	0.2328	3.8604	0.2333	-1.04	0.2328	3.3414	0.2328	4.9626	0.2328	7.3748	0.2328	4.7123	0.2328	6.799
0.2341	-0.1746	0.2336	3.6989	0.2336	9.0049	0.2336	10.3675	0.2336	5.9934	0.2336	3.584	0.2341	0.9738	0.227	3.5501	0.2341	0.4028	0.2336	3.8597	0.2341	-1.0402	0.2336	3.3418	0.2336	4.9615	0.2336	7.3752	0.2336	4.7125	0.2336	6.7913
0.2349	-0.1759	0.2345	3.7004	0.2345	9.0059	0.2345	10.3677	0.2345	5.9935	0.2345	3.5841	0.2349	0.9751	0.2278	3.55	0.2349	0.4022	0.2345	3.8589	0.2349	-1.0386	0.2345	3.3418	0.2345	4.961	0.2345	7.3753	0.2345	4.713	0.2345	6.7836
0.2357	-0.1752	0.2353	3.701	0.2353	9.0075	0.2353	10.3684	0.2353	5.9936	0.2353	3.5839	0.2357	0.9761	0.2286	3.5512	0.2358	0.4014	0.2353	3.8579	0.2358	-1.0374	0.2353	3.3421	0.2353	4.9611	0.2353	7.3763	0.2353	4.7137	0.2353	6.7757
0.2366	-0.1753	0.2361	3.7007	0.2361	9.0086	0.2361	10.3689	0.2361	5.994	0.2361	3.5837	0.2366	0.9774	0.2295	3.5526	0.2366	0.3993	0.2361	3.8572	0.2366	-1.0376	0.2361	3.3417	0.2361	4.9601	0.2361	7.3772	0.2361	4.7141	0.2361	6.766
0.2374	-0.1763	0.237	3.7007	0.237	9.01	0.237	10.3697	0.237	5.9946	0.237	3.5834	0.2374	0.9803	0.2303	3.554	0.2374	0.3987	0.237	3.8563	0.2374	-1.0375	0.237	3.3419	0.237	4.9592	0.237	7.379	0.237	4.7149	0.237	6.7572
0.2382	-0.1752	0.2378	3.7013	0.2378	9.0108	0.2378	10.3717	0.2378	5.9941	0.2378	3.5814	0.2382	0.983	0.2311	3.5544	0.2383	0.3967	0.2378	3.8565	0.2382	-1.0383	0.2378	3.3416	0.2378	4.9577	0.2378	7.3796	0.2378	4.7166	0.2378	6.7492
0.2391	-0.1733	0.2386	3.7016	0.2386	9.0123	0.2386	10.3714	0.2386	5.9949	0.2386	3.5809	0.2391	0.9832	0.232	3.5549	0.2391	0.3965	0.2386	3.857	0.2391	-1.0383	0.2386	3.342	0.2386	4.9566	0.2386	7.3806	0.2386	4.7175	0.2386	6.7419
0.2399	-0.1735	0.2394	3.702	0.2394	9.0127	0.2394	10.3718	0.2394	5.9946	0.2394	3.58	0.2399	0.9843	0.2328	3.5547	0.2399	0.3969	0.2394	3.8573	0.2399	-1.0373	0.2394	3.3428	0.2394	4.9572	0.2395	7.3813	0.2394	4.718	0.2394	6.7341
0.2407	-0.1733	0.2403	3.702	0.2403	9.0145	0.2403	10.3717	0.2403	5.9953	0.2403	3.5799	0.2407	0.9842	0.2336	3.5557	0.2407	0.3959	0.2403	3.8567	0.2407	-1.0368	0.2403	3.3426	0.2403	4.9579	0.2403	7.3799	0.2403	4.718	0.2403	6.726
0.2416	-0.1729	0.2411	3.7034	0.2411	9.0157	0.2411	10.3723	0.2411	5.9958	0.2411	3.5808	0.2416	0.9857	0.2345	3.5553	0.2416	0.3958	0.2411	3.8562	0.2416	-1.0367	0.2411	3.3422	0.2411	4.9574	0.2411	7.3805	0.2411	4.7195	0.2411	6.7193
0.2424	-0.1729	0.2419	3.7026	0.2419	9.0168	0.2419	10.3735	0.2419	5.9968	0.2419	3.5819	0.2424	0.9865	0.2353	3.5543	0.2424	0.3952	0.2419	3.8565	0.2424	-1.0375	0.2419	3.3431	0.2419	4.9575	0.242	7.3802	0.2419	4.7203	0.2419	6.711
0.2432	-0.173	0.2428	3.7023	0.2428	9.0177	0.2428	10.3738	0.2428	5.9986	0.2428	3.5819	0.2432	0.9874	0.2361	3.5542	0.2432	0.3927	0.2428	3.8563	0.2432	-1.0378	0.2428	3.344	0.2428	4.9576	0.2428	7.3807	0.2428	4.7199	0.2428	6.7019
0.2441	-0.171	0.2436	3.7035	0.2436	9.0194	0.2436	10.3742	0.2436	6.0002	0.2436	3.5815	0.2441	0.988	0.237	3.554	0.2441	0.3921	0.2436	3.8565	0.2441	-1.0394	0.2436	3.3461	0.2436	4.9572	0.2436	7.3815	0.2436	4.7208	0.2436	6.6934
0.2449	-0.1706	0.2444	3.7037	0.2444	9.0213	0.2444	10.3757	0.2444	6.0012	0.2444	3.581	0.2449	0.9892	0.2378	3.5536	0.2449	0.3911	0.2444	3.857	0.2449	-1.0396	0.2444	3.3465	0.2444	4.9572	0.2444	7.3817	0.2444	4.7234	0.2444	6.6863
0.2457	-0.1716	0.2453	3.7039	0.2453	9.023	0.2453	10.3773	0.2453	6.002	0.2453	3.5811	0.2457	0.9906	0.2386	3.5541	0.2457	0.3909	0.2453	3.8565	0.2457	-1.0397	0.2453	3.3458	0.2453	4.956	0.2453	7.3826	0.2453	4.7252	0.2453	6.6779
0.2466	-0.1723	0.2461	3.7031	0.2461	9.0245	0.2461	10.3783	0.2461	6.0024	0.2461	3.5802	0.2466	0.9923	0.2394	3.554	0.2466	0.3905	0.2461	3.856	0.2466	-1.04	0.2461	3.3461	0.2461	4.9556	0.2461	7.3852	0.2461	4.7278	0.2461	6.6695
0.2474	-0.1731	0.2469	3.703	0.2469	9.0254	0.2469	10.379	0.2469	6.0019	0.2469	3.5808	0.2474	0.9932	0.2403	3.5536	0.2474	0.3898	0.2469	3.8563	0.2474	-1.04	0.2469	3.3465	0.2469	4.9555	0.2469	7.3861	0.2469	4.7295	0.2469	6.6601
0.2482	-0.1738	0.2478	3.7019	0.2478	9.0263	0.2478	10.3799	0.2478	6.0019	0.2478	3.5801	0.2482	0.995	0.2411	3.5542	0.2482	0.3881	0.2478	3.8556	0.2482	-1.0389	0.2478	3.3462	0.2478	4.9557	0.2478	7.3863	0.2478	4.7306	0.2478	6.6522
0.2491	-0.1734	0.2486	3.7014	0.2486	9.0275	0.2486	10.3821	0.2486	6.0015	0.2486	3.58	0.2491	0.9965	0.2419	3.5547	0.2491	0.3877	0.2486	3.8548	0.2491	-1.0387	0.2486	3.3458	0.2486	4.9565	0.2486	7.386	0.2486	4.7315	0.2486	6.644
0.2499	-0.1741	0.2494	3.7022	0.2494	9.0295	0.2494	10.3836	0.2494	6.002	0.2494	3.5807	0.2499	0.9985	0.2428	3.5549	0.2499	0.3869	0.2494	3.8547	0.2499	-1.0379	0.2494	3.3466	0.2494	4.9558	0.2494	7.3868	0.2494	4.7327	0.2494	6.6363
0.2507	-0.1734	0.2503	3.702	0.2503	9.0312	0.2503	10.3835	0.2503	6.0025	0.2503	3.5801	0.2507	0.9995	0.2436	3.5556	0.2507	0.3858	0.2503	3.8541	0.2507	-1.0381	0.2503	3.3477	0.2503	4.954	0.2503	7.3879	0.2503	4.7343	0.2503	6.6279
0.2516	-0.1738	0.2511	3.7028	0.2511	9.0324	0.2511	10.3843	0.2511	6.0026	0.2511	3.5791	0.2516	1.0016	0.2444	3.5561	0.2516	0.3862	0.2511	3.8534	0.2516	-1.0363	0.2511	3.3485	0.2511	4.953	0.2511	7.3894	0.2511	4.7348	0.2511	6.6194
0.2524	-0.1731	0.2519	3.703	0.2519	9.0337	0.2519	10.3847	0.2519	6.0025	0.2519	3.5784	0.2524	1.001	0.2453	3.5565	0.2524	0.3864	0.2519	3.8537	0.2524	-1.0363	0.2519	3.3495	0.2519	4.9512	0.2519	7.3898	0.2519	4.7372	0.2519	6.6119
0.2532	-0.1719	0.2527	3.7031	0.2527	9.0337	0.2527	10.3863	0.2527	6.003	0.2527	3.5783	0.2532	1.002	0.2461	3.5569	0.2532	0.3868	0.2527	3.8539	0.2532	-1.0366	0.2527	3.3496	0.2527	4.9491	0.2528	7.3902	0.2527	4.7408	0.2527	6.6046
0.2541	-0.1717	0.2536	3.7039	0.2536	9.0338	0.2536	10.3867	0.2536	6.0037	0.2536	3.5783	0.2541	1.0041	0.2469	3.5567	0.2541	0.3872	0.2536	3.8543	0.2541	-1.0355	0.2536	3.3491	0.2536	4.9481	0.2536	7.3906	0.2536	4.7435	0.2536	6.5968
0.2549	-0.1706	0.2544	3.7036	0.2544	9.0341	0.2544	10.3874	0.2544	6.0036	0.2544	3.5788	0.2549	1.0044	0.2478	3.557	0.2549	0.3868	0.2544	3.8543	0.2549	-1.0347	0.2544	3.3498	0.2544	4.948	0.2544	7.3913	0.2544	4.7465	0.2544	6.589
0.2557	-0.17	0.2552	3.7041	0.2552	9.0348	0.2552	10.3878	0.2552	6.0036	0.2552	3.5781	0.2557	1.0046	0.2486	3.5572	0.2557	0.3874	0.2552	3.8543	0.2557	-1.0348	0.2552	3.3501	0.2552	4.9475	0.2553	7.3926	0.2552	4.7485	0.2552	6.5819
0.2566	-0.1703	0.2561	3.7042	0.2561	9.0353	0.2561	10.3889	0.2561	6.0047	0.2561	3.5777	0.2566	1.0046	0.2494	3.5562	0.2566	0.3868	0.2561	3.8552	0.2566	-1.034	0.2561	3.3506	0.2561	4.9454	0.2561	7.393	0.2561	4.7503	0.2561	6.5749
0.2574	-0.17	0.2569	3.7055	0.2569	9.0367	0.2569	10.3901	0.2569	6.0056	0.2569	3.5766	0.2574	1.0054	0.2503	3.5552	0.2574	0.3878	0.2569	3.856	0.2574	-1.0334	0.2569	3.3512	0.2569	4.9442	0.2569	7.3941	0.2569	4.7529	0.2569	6.5681
0.2582	-0.1681	0.2577	3.7055	0.2577	9.0374	0.2577	10.3917	0.2577	6.0059	0.2577	3.5761	0.2582	1.0063	0.2511	3.5556	0.2582	0.3877	0.2577	3.8564	0.2582	-1.0332	0.2577	3.3513	0.2577	4.943	0.2578	7.3946	0.2577	4.7545	0.2577	6.5627
0.2591	-0.1682	0.2586	3.7052	0.2586	9.0377	0.2586	10.3921	0.2586	6.0059	0.2586	3.5765	0.2591	1.0071	0.2519	3.5563	0.2591	0.388	0.2586	3.8558	0.2591	-1.0324	0.2586	3.3512	0.2586	4.9424	0.2586	7.3955	0.2586	4.7564	0.2586	6.5554
0.2599	-0.1688	0.2594	3.7049	0.2594	9.0378	0.2594	10.3935	0.2594	6.0051	0.2594	3.5772	0.2599	1.0077	0.2527	3.5564	0.2599	0.3875	0.2594	3.8552	0.2599	-1.031	0.2594	3.3502	0.2594	4.9417	0.2594	7.3962	0.2594	4.7594	0.2594	6.548
0.2607	-0.1693	0.2602	3.7059	0.2602	9.0388	0.2602	10.3947	0.2602	6.0049	0.2602	3.5772	0.2607	1.0089	0.2536	3.5566	0.2607	0.3868	0.2602	3.855	0.2607	-1.0312	0.2602	3.3505	0.2602	4.94	0.2602	7.3976	0.2602	4.7626	0.2602	6.5411
0.2616	-0.1693	0.2611	3.707	0.2611	9.0388	0.2611	10.3965	0.2611	6.0053	0.2611	3.577	0.2616	1.0112	0.2544	3.556	0.2616	0.3858	0.2611	3.8553	0.2616	-1.0305	0.2611	3.3519	0.2611	4.9378	0.2611	7.4008	0.2611	4.7668	0.2611	6.535
0.2624	-0.1698	0.2619	3.7078	0.2619	9.0389	0.2619	10.3983	0.2619	6.0048	0.2619	3.5765	0.2624	1.0117	0.2552	3.556	0.2624	0.3847	0.2619	3.8563	0.2624	-1.0293	0.2619	3.3529	0.2619	4.9357	0.2619	7.4019	0.2619	4.7696	0.2619	6.5283
0.2632	-0.1705	0.2627	3.7102	0.2627	9.0395	0.2627	10.3987	0.2627	6.0036	0.2627	3.5764	0.2632	1.013	0.2561	3.5561	0.2632	0.385	0.2627	3.8567	0.2632	-1.0264	0.2627	3.3526	0.2627	4.9344	0.2627	7.4043	0.2627	4.7728	0.2627	6.5226
0.2641	-0.1711	0.2636	3.7128	0.2636	9.0401	0.2636	10.3994	0.2636	6.0019	0.2636	3.5776	0.2641	1.014	0.2569	3.5563	0.2641	0.3857	0.2636	3.8568	0.2641	-1.026	0.2636	3.3524	0.2636	4.9337	0.2636	7.4059	0.2636	4.7766	0.2636	6.5169
0.2649	-0.1725	0.2644	3.7134	0.2644	9.0414	0.2644	10.401	0.2644	6.0018	0.2644	3.5782	0.2649	1.0153	0.2577	3.5563	0.2649	0.3851	0.2644	3.8565	0.2649	-1.0244	0.2644	3.3515	0.2644	4.9333	0.2644	7.4073	0.2644	4.7797	0.2644	6.5115
0.2657	-0.1715	0.2652	3.7139	0.2652	9.0427	0.2652	10.4017	0.2652	6.0016	0.2652	3.5784	0.2657	1.0168	0.2586	3.556	0.2657	0.3845	0.2652	3.8556	0.2657	-1.0249	0.2652	3.3516	0.2652	4.9321	0.2652	7.4092	0.2652	4.7832	0.2652	6.5062
0.2666	-0.172	0.266	3.7145	0.2661	9.0437	0.266	10.4024	0.2661	6.0002	0.266	3.5777	0.2666	1.0174	0.2594	3.5557	0.2666	0.3853	0.266	3.8551	0.2666	-1.0243	0.2661	3.3524	0.2661	4.9307	0.2661	7.4109	0.2661	4.7872	0.266	6.5013
0.2674	-0.1711	0.2669	3.7165	0.2669	9.0446	0.2669	10.4037	0.2669	5.9996	0.2669	3.5777	0.2674	1.0168	0.2602	3.5547	0.2674	0.3864	0.2669	3.8547	0.2674	-1.0226	0.2669	3.3531	0.2669	4.9292	0.2669	7.4115	0.2669	4.7915	0.2669	6.4953
0.2682	-0.1702	0.2677	3.7177	0.2677	9.0454	0.2677	10.4049	0.2677	6.0002	0.2677	3.5781	0.2682	1.0169	0.2611	3.554	0.2682	0.3864	0.2677	3.8533	0.2682	-1.0221	0.2677	3.3542	0.2677	4.9277	0.2677	7.4133	0.2677	4.7956	0.2677	6.4901
0.2691	-0.1696	0.2685	3.7186	0.2685	9.0454	0.2685	10.4065	0.2685	6.0014	0.2685	3.5783	0.2691	1.0181	0.2619	3.5537	0.2691	0.3855	0.2685	3.8543	0.2691	-1.0213	0.2685	3.356	0.2685	4.9261	0.2686	7.4149	0.2685	4.8004	0.2685	6.485
0.2699	-0.1697	0.2694	3.7188	0.2694	9.0467	0.2694	10.4067	0.2694	6.0013	0.2694	3.578	0.2699	1.0177	0.2627	3.5532	0.2699	0.3857	0.2694	3.8545	0.2699	-1.0207	0.2694	3.3571	0.2694	4.9243	0.2694	7.4169	0.2694	4.8058	0.2694	6.4801
0.2707	-0.1691	0.2702	3.7182	0.2702	9.0477	0.2702	10.4068	0.2702	6.0018	0.2702	3.5768	0.2707	1.0174	0.2636	3.5525	0.2707	0.3858	0.2702	3.8543	0.2707	-1.0213	0.2702	3.3571	0.2702	4.9232	0.2702	7.4184	0.2702	4.8121	0.2702	6.4745
0.2716	-0.17	0.271	3.7189	0.271	9.0484	0.271	10.4081	0.271	6.001	0.271	3.5766	0.2716	1.0199	0.2644	3.552	0.2716	0.387	0.271	3.8548	0.2716	-1.0206	0.271	3.3567	0.271	4.9218	0.2711	7.4193	0.271	4.8175	0.271	6.4693
0.2724	-0.1689	0.2719	3.7188	0.2719	9.049	0.2719	10.4093	0.2719	5.9999	0.2719	3.5771	0.2724	1.0197	0.2652	3.552	0.2724	0.3881	0.2719	3.8547	0.2724	-1.02	0.2719	3.3581	0.2719	4.9213	0.2719	7.4193	0.2719	4.8235	0.2719	6.4645
0.2732	-0.1682	0.2727	3.7188	0.2727	9.0498	0.2727	10.4098	0.2727	5.9998	0.2727	3.5768	0.2732	1.0226	0.2661	3.551	0.2732	0.3878	0.2727	3.8546	0.2732	-1.0202	0.2727	3.3589	0.2727	4.9205	0.2727	7.4202	0.2727	4.8286	0.2727	6.4597
0.2741	-0.1672	0.2735	3.7199	0.2735	9.051	0.2735	10.4101	0.2735	6.0009	0.2735	3.5756	0.2741	1.0246	0.2669	3.5507	0.2741	0.3879	0.2735	3.8544	0.2741	-1.0196	0.2735	3.3594	0.2735	4.9193	0.2735	7.4221	0.2735	4.8334	0.2735	6.454
0.2749	-0.1665	0.2744	3.721	0.2744	9.0524	0.2744	10.4111	0.2744	6.0007	0.2744	3.5757	0.2749	1.0254	0.2677	3.5511	0.2749	0.3892	0.2744	3.8545	0.2749	-1.0204	0.2744	3.3607	0.2744	4.9179	0.2744	7.4238	0.2744	4.839	0.2744	6.449
0.2757	-0.1666	0.2752	3.7224	0.2752	9.0533	0.2752	10.4122	0.2752	6.001	0.2752	3.5757	0.2757	1.0263	0.2685	3.5516	0.2757	0.3905	0.2752	3.8538	0.2757	-1.0217	0.2752	3.3608	0.2752	4.9166	0.2752	7.4253	0.2752	4.8438	0.2752	6.4447
0.2766	-0.1658	0.276	3.7224	0.276	9.0543	0.276	10.4132	0.276	6.0007	0.276	3.5758	0.2766	1.0275	0.2694	3.5518	0.2766	0.393	0.276	3.8531	0.2766	-1.0224	0.276	3.3607	0.276	4.9154	0.276	7.427	0.276	4.8493	0.276	6.4402
0.2774	-0.1663	0.2769	3.7226	0.2769	9.0551	0.2769	10.414	0.2769	6.0002	0.2769	3.5766	0.2774	1.0301	0.2702	3.5521	0.2774	0.3948	0.2769	3.8526	0.2774	-1.0241	0.2769	3.3605	0.2769	4.9152	0.2769	7.4294	0.2769	4.8553	0.2769	6.4354
0.2782	-0.1658	0.2777	3.7228	0.2777	9.0548	0.2777	10.4149	0.2777	6.0001	0.2777	3.5758	0.2782	1.0294	0.271	3.5519	0.2782	0.3966	0.2777	3.8524	0.2782	-1.0248	0.2777	3.3611	0.2777	4.9146	0.2777	7.4317	0.2777	4.8614	0.2777	6.4316
0.2791	-0.1663	0.2785	3.7236	0.2785	9.055	0.2785	10.416	0.2785	5.9997	0.2785	3.5755	0.2791	1.0303	0.2719	3.5505	0.2791	0.3995	0.2785	3.8525	0.2791	-1.0239	0.2785	3.3619	0.2785	4.9137	0.2785	7.4331	0.2785	4.8694	0.2785	6.4254
0.2799	-0.1671	0.2794	3.724	0.2794	9.0562	0.2794	10.4172	0.2794	6.0002	0.2794	3.5761	0.2799	1.0316	0.2727	3.5495	0.2799	0.4051	0.2794	3.8523	0.2799	-1.0239	0.2794	3.3634	0.2794	4.9122	0.2794	7.4347	0.2794	4.8774	0.2794	6.4193
0.2807	-0.1669	0.2802	3.7246	0.2802	9.0573	0.2802	10.4183	0.2802	6.0008	0.2802	3.5754	0.2807	1.0343	0.2735	3.5496	0.2807	0.4101	0.2802	3.8526	0.2807	-1.0236	0.2802	3.3652	0.2802	4.9107	0.2802	7.4367	0.2802	4.8841	0.2802	6.4135
0.2816	-0.1659	0.281	3.724	0.281	9.0583	0.281	10.4193	0.281	6.0011	0.281	3.5751	0.2816	1.0366	0.2744	3.5505	0.2816	0.4153	0.281	3.8534	0.2816	-1.0232	0.281	3.3664	0.281	4.9095	0.281	7.4383	0.281	4.8909	0.281	6.4072
0.2824	-0.1663	0.2818	3.7235	0.2818	9.0598	0.2818	10.4208	0.2818	6.0009	0.2818	3.5741	0.2824	1.04	0.2752	3.5506	0.2824	0.4217	0.2818	3.852	0.2824	-1.0225	0.2818	3.3668	0.2818	4.9088	0.2819	7.4396	0.2818	4.8971	0.2818	6.401
0.2832	-0.1654	0.2827	3.7226	0.2827	9.0608	0.2827	10.4213	0.2827	6.0009	0.2827	3.5742	0.2832	1.0441	0.276	3.5501	0.2832	0.427	0.2827	3.8507	0.2832	-1.0215	0.2827	3.3671	0.2827	4.9083	0.2827	7.4413	0.2827	4.9045	0.2827	6.3951
0.2841	-0.1653	0.2835	3.721	0.2835	9.062	0.2835	10.4223	0.2835	6.0014	0.2835	3.5739	0.2841	1.0478	0.2769	3.5504	0.2841	0.431	0.2835	3.8507	0.2841	-1.0216	0.2835	3.3673	0.2835	4.9069	0.2835	7.4428	0.2835	4.9131	0.2835	6.3894
0.2849	-0.1643	0.2843	3.7199	0.2843	9.0632	0.2843	10.4241	0.2843	6.0021	0.2843	3.5728	0.2849	1.0494	0.2777	3.551	0.2849	0.4365	0.2843	3.8507	0.2849	-1.0204	0.2843	3.3674	0.2843	4.905	0.2844	7.4443	0.2843	4.9226	0.2843	6.3839
0.2857	-0.1635	0.2852	3.7199	0.2852	9.0633	0.2852	10.4246	0.2852	6.0014	0.2852	3.572	0.2857	1.0509	0.2785	3.5519	0.2857	0.4416	0.2852	3.8505	0.2857	-1.0184	0.2852	3.3681	0.2852	4.9021	0.2852	7.4456	0.2852	4.9314	0.2852	6.3778
0.2866	-0.1633	0.286	3.7197	0.286	9.0632	0.286	10.4252	0.286	6.0017	0.286	3.5719	0.2866	1.0536	0.2794	3.5522	0.2866	0.4479	0.286	3.8515	0.2866	-1.0164	0.286	3.3688	0.286	4.8995	0.286	7.4464	0.286	4.9396	0.286	6.371
0.2874	-0.1631	0.2868	3.7203	0.2868	9.0636	0.2868	10.4265	0.2868	6.0027	0.2868	3.572	0.2874	1.0573	0.2802	3.5521	0.2874	0.4517	0.2868	3.8517	0.2874	-1.0157	0.2868	3.3689	0.2868	4.8975	0.2869	7.4478	0.2868	4.9496	0.2868	6.364
0.2882	-0.164	0.2877	3.7201	0.2877	9.0639	0.2877	10.4268	0.2877	6.0029	0.2877	3.5725	0.2882	1.0621	0.281	3.5528	0.2882	0.452	0.2877	3.8515	0.2882	-1.0163	0.2877	3.3687	0.2877	4.8966	0.2877	7.4495	0.2877	4.9592	0.2877	6.3588
0.2891	-0.1647	0.2885	3.72	0.2885	9.064	0.2885	10.4274	0.2885	6.0023	0.2885	3.5712	0.2891	1.0662	0.2818	3.5536	0.2891	0.4527	0.2885	3.852	0.2891	-1.0159	0.2885	3.3677	0.2885	4.8954	0.2885	7.451	0.2885	4.9695	0.2885	6.3533
0.2899	-0.1649	0.2893	3.7202	0.2893	9.0656	0.2893	10.429	0.2893	6.0018	0.2893	3.5695	0.2899	1.0697	0.2827	3.5539	0.2899	0.4548	0.2893	3.8517	0.2899	-1.0174	0.2893	3.3667	0.2893	4.8938	0.2893	7.4526	0.2893	4.9798	0.2893	6.3458
0.2907	-0.165	0.2902	3.7209	0.2902	9.0668	0.2902	10.4314	0.2902	6.0018	0.2902	3.5692	0.2907	1.0747	0.2835	3.5538	0.2907	0.4556	0.2902	3.8513	0.2907	-1.0174	0.2902	3.3664	0.2902	4.8923	0.2902	7.4534	0.2902	4.9901	0.2902	6.3375
0.2916	-0.1654	0.291	3.721	0.291	9.0676	0.291	10.4329	0.291	6.0004	0.291	3.5696	0.2916	1.0784	0.2843	3.5543	0.2916	0.4576	0.291	3.8504	0.2916	-1.0162	0.291	3.3665	0.291	4.8911	0.291	7.4551	0.291	5.0006	0.291	6.3299
0.2924	-0.1647	0.2918	3.7214	0.2918	9.069	0.2918	10.434	0.2918	6.0001	0.2918	3.5697	0.2924	1.0821	0.2852	3.5547	0.2924	0.4568	0.2918	3.8495	0.2924	-1.0155	0.2918	3.3669	0.2918	4.8893	0.2918	7.4574	0.2918	5.0127	0.2918	6.3239
0.2932	-0.1648	0.2927	3.7216	0.2927	9.071	0.2927	10.4344	0.2927	6.0005	0.2927	3.5696	0.2932	1.087	0.286	3.5541	0.2932	0.4579	0.2927	3.8499	0.2932	-1.0148	0.2927	3.3661	0.2927	4.887	0.2927	7.4589	0.2927	5.0244	0.2927	6.3186
0.2941	-0.1665	0.2935	3.7215	0.2935	9.0724	0.2935	10.4344	0.2935	6.0002	0.2935	3.5694	0.2941	1.0904	0.2868	3.5548	0.2941	0.4599	0.2935	3.8498	0.2941	-1.0145	0.2935	3.3653	0.2935	4.8849	0.2935	7.4602	0.2935	5.037	0.2935	6.3128
0.2949	-0.1674	0.2943	3.7208	0.2943	9.0739	0.2943	10.4353	0.2943	5.9993	0.2943	3.5696	0.2949	1.0929	0.2877	3.5546	0.2949	0.4614	0.2943	3.8501	0.2949	-1.0123	0.2943	3.365	0.2943	4.8834	0.2943	7.4613	0.2943	5.0498	0.2943	6.3064
0.2957	-0.1673	0.2951	3.7205	0.2952	9.0746	0.2951	10.437	0.2952	5.9993	0.2951	3.5692	0.2957	1.0973	0.2885	3.5552	0.2957	0.4629	0.2951	3.8508	0.2957	-1.0117	0.2952	3.3651	0.2951	4.8821	0.2952	7.462	0.2951	5.0631	0.2951	6.2994
0.2966	-0.1678	0.296	3.721	0.296	9.0753	0.296	10.4389	0.296	5.9991	0.296	3.5689	0.2966	1.1013	0.2893	3.5555	0.2966	0.4645	0.296	3.8518	0.2966	-1.0109	0.296	3.3664	0.296	4.8795	0.296	7.463	0.296	5.077	0.296	6.2921
0.2974	-0.1687	0.2968	3.7213	0.2968	9.0766	0.2968	10.4409	0.2968	5.9997	0.2968	3.5677	0.2974	1.1054	0.2902	3.5554	0.2974	0.4642	0.2968	3.8526	0.2974	-1.0093	0.2968	3.368	0.2968	4.8764	0.2968	7.4639	0.2968	5.0902	0.2968	6.2843
0.2982	-0.1684	0.2976	3.7223	0.2976	9.0774	0.2976	10.4424	0.2976	6.0001	0.2976	3.5664	0.2982	1.1077	0.291	3.5558	0.2982	0.4645	0.2976	3.8523	0.2982	-1.0065	0.2976	3.3696	0.2976	4.8741	0.2977	7.4644	0.2976	5.1032	0.2976	6.2772
0.2991	-0.1687	0.2985	3.7234	0.2985	9.0787	0.2985	10.4441	0.2985	5.9999	0.2985	3.5669	0.2991	1.1112	0.2918	3.5555	0.2991	0.4644	0.2985	3.8521	0.2991	-1.0038	0.2985	3.3701	0.2985	4.872	0.2985	7.4655	0.2985	5.1173	0.2985	6.2703
0.2999	-0.1686	0.2993	3.724	0.2993	9.0795	0.2993	10.4454	0.2993	6.0006	0.2993	3.5668	0.2999	1.1129	0.2927	3.5552	0.2999	0.4637	0.2993	3.8521	0.2999	-1.003	0.2993	3.3704	0.2993	4.8692	0.2993	7.4672	0.2993	5.1311	0.2993	6.2638
0.3007	-0.1678	0.3001	3.7244	0.3001	9.0799	0.3001	10.4465	0.3001	6	0.3001	3.5662	0.3007	1.1144	0.2935	3.5553	0.3007	0.461	0.3001	3.8524	0.3007	-1.0027	0.3001	3.3705	0.3001	4.8675	0.3002	7.4685	0.3001	5.145	0.3001	6.2577
0.3016	-0.169	0.301	3.7252	0.301	9.081	0.301	10.4484	0.301	5.9991	0.301	3.566	0.3016	1.1154	0.2943	3.5555	0.3016	0.4599	0.301	3.8518	0.3016	-1.003	0.301	3.3712	0.301	4.8658	0.301	7.4694	0.301	5.16	0.301	6.2522
0.3024	-0.1694	0.3018	3.7264	0.3018	9.0819	0.3018	10.4492	0.3018	5.9988	0.3018	3.5659	0.3024	1.1152	0.2951	3.5546	0.3024	0.457	0.3018	3.8507	0.3024	-1.0023	0.3018	3.372	0.3018	4.8636	0.3018	7.4702	0.3018	5.1755	0.3018	6.2481
0.3032	-0.1681	0.3026	3.7268	0.3026	9.0828	0.3026	10.4497	0.3026	5.9981	0.3026	3.5664	0.3032	1.1159	0.296	3.5542	0.3032	0.4543	0.3026	3.8507	0.3032	-1.0016	0.3026	3.3722	0.3026	4.8621	0.3027	7.4711	0.3026	5.1918	0.3026	6.2435
0.3041	-0.1684	0.3035	3.7279	0.3035	9.0831	0.3035	10.4509	0.3035	5.9972	0.3035	3.5663	0.3041	1.115	0.2968	3.5548	0.3041	0.4524	0.3035	3.8513	0.3041	-1.002	0.3035	3.3724	0.3035	4.861	0.3035	7.4718	0.3035	5.208	0.3035	6.238
0.3049	-0.1673	0.3043	3.729	0.3043	9.0829	0.3043	10.452	0.3043	5.9974	0.3043	3.5659	0.3049	1.1137	0.2976	3.5553	0.3049	0.4501	0.3043	3.8514	0.3049	-1.0026	0.3043	3.374	0.3043	4.8608	0.3043	7.4719	0.3043	5.2244	0.3043	6.2316
0.3057	-0.1676	0.3051	3.7294	0.3051	9.0831	0.3051	10.4532	0.3051	5.9974	0.3051	3.565	0.3057	1.1129	0.2985	3.5555	0.3057	0.4468	0.3051	3.8515	0.3057	-1.003	0.3051	3.3756	0.3051	4.8598	0.3051	7.4723	0.3051	5.2407	0.3051	6.2264
0.3066	-0.1681	0.306	3.7293	0.306	9.0837	0.306	10.4549	0.306	5.9969	0.306	3.5647	0.3066	1.1124	0.2993	3.5558	0.3066	0.4457	0.306	3.8516	0.3066	-1.0042	0.306	3.3761	0.306	4.8594	0.306	7.4736	0.306	5.258	0.306	6.2211
0.3074	-0.1693	0.3068	3.7292	0.3068	9.0848	0.3068	10.4561	0.3068	5.9965	0.3068	3.565	0.3074	1.1121	0.3001	3.5566	0.3074	0.4438	0.3068	3.8508	0.3074	-1.0036	0.3068	3.3773	0.3068	4.859	0.3068	7.4751	0.3068	5.2768	0.3068	6.216
0.3082	-0.1692	0.3076	3.7292	0.3076	9.0861	0.3076	10.4563	0.3076	5.9963	0.3076	3.5656	0.3082	1.1099	0.301	3.5575	0.3082	0.4421	0.3076	3.8506	0.3082	-1.0035	0.3076	3.3794	0.3076	4.8584	0.3076	7.4761	0.3076	5.2944	0.3076	6.212
0.3091	-0.168	0.3085	3.729	0.3085	9.087	0.3085	10.4572	0.3085	5.9959	0.3085	3.5648	0.3091	1.1059	0.3018	3.558	0.3091	0.4445	0.3085	3.8505	0.3091	-1.0028	0.3085	3.3803	0.3085	4.8568	0.3085	7.4776	0.3085	5.3124	0.3085	6.2078
0.3099	-0.1672	0.3093	3.7286	0.3093	9.0885	0.3093	10.4583	0.3093	5.996	0.3093	3.5647	0.3099	1.1029	0.3026	3.5581	0.3099	0.4457	0.3093	3.8501	0.3099	-1.0029	0.3093	3.3812	0.3093	4.8548	0.3093	7.4787	0.3093	5.3306	0.3093	6.2044
0.3107	-0.1663	0.3101	3.729	0.3101	9.0893	0.3101	10.459	0.3101	5.996	0.3101	3.5639	0.3107	1.0986	0.3035	3.5576	0.3107	0.4474	0.3101	3.8498	0.3107	-1.0007	0.3101	3.3827	0.3101	4.8535	0.3101	7.4805	0.3101	5.3489	0.3101	6.2023
0.3116	-0.1653	0.3109	3.7297	0.3109	9.0893	0.3109	10.4596	0.3109	5.9961	0.3109	3.563	0.3116	1.0935	0.3043	3.5577	0.3116	0.4491	0.3109	3.8501	0.3116	-0.9991	0.3109	3.3843	0.3109	4.8519	0.311	7.4833	0.3109	5.3688	0.3109	6.2008
0.3124	-0.1647	0.3118	3.7309	0.3118	9.0891	0.3118	10.4616	0.3118	5.9969	0.3118	3.5631	0.3124	1.0898	0.3051	3.558	0.3124	0.4511	0.3118	3.8515	0.3124	-0.9983	0.3118	3.3857	0.3118	4.8504	0.3118	7.4848	0.3118	5.388	0.3118	6.1995
0.3132	-0.1657	0.3126	3.7303	0.3126	9.089	0.3126	10.4637	0.3126	5.9973	0.3126	3.5631	0.3132	1.0849	0.306	3.5579	0.3132	0.4539	0.3126	3.8528	0.3132	-0.9963	0.3126	3.3868	0.3126	4.8492	0.3126	7.4857	0.3126	5.4064	0.3126	6.1979
0.3141	-0.1663	0.3134	3.7304	0.3134	9.0887	0.3134	10.4653	0.3134	5.9978	0.3134	3.5622	0.3141	1.08	0.3068	3.5582	0.3141	0.4552	0.3134	3.8527	0.3141	-0.9964	0.3134	3.3878	0.3134	4.8482	0.3135	7.4873	0.3134	5.426	0.3134	6.195
0.3149	-0.1659	0.3143	3.7312	0.3143	9.0888	0.3143	10.4673	0.3143	5.9979	0.3143	3.5615	0.3149	1.0749	0.3076	3.5581	0.3149	0.4558	0.3143	3.8521	0.3149	-0.9953	0.3143	3.3892	0.3143	4.8472	0.3143	7.4889	0.3143	5.4455	0.3143	6.1938
0.3157	-0.1666	0.3151	3.7323	0.3151	9.0892	0.3151	10.4685	0.3151	5.9983	0.3151	3.5613	0.3157	1.0705	0.3085	3.5584	0.3157	0.4577	0.3151	3.8514	0.3157	-0.9957	0.3151	3.3908	0.3151	4.8458	0.3151	7.49	0.3151	5.4647	0.3151	6.1946
0.3166	-0.1675	0.3159	3.7332	0.3159	9.0897	0.3159	10.4699	0.3159	5.999	0.3159	3.5608	0.3166	1.0644	0.3093	3.5582	0.3166	0.4582	0.3159	3.8509	0.3166	-0.9959	0.3159	3.3919	0.3159	4.8444	0.316	7.4915	0.3159	5.4841	0.3159	6.1955
0.3174	-0.1689	0.3168	3.7327	0.3168	9.0907	0.3168	10.4702	0.3168	5.9982	0.3168	3.5602	0.3174	1.0587	0.3101	3.5579	0.3174	0.4593	0.3168	3.8508	0.3174	-0.9939	0.3168	3.392	0.3168	4.8439	0.3168	7.4932	0.3168	5.5045	0.3168	6.1968
0.3182	-0.1689	0.3176	3.7325	0.3176	9.0911	0.3176	10.4707	0.3176	5.9965	0.3176	3.5614	0.3182	1.0527	0.3109	3.558	0.3182	0.46	0.3176	3.8506	0.3182	-0.994	0.3176	3.3923	0.3176	4.8439	0.3176	7.4946	0.3176	5.5252	0.3176	6.1996
0.3191	-0.1688	0.3184	3.7332	0.3184	9.092	0.3184	10.4716	0.3184	5.9958	0.3184	3.5617	0.3191	1.0485	0.3118	3.5582	0.3191	0.46	0.3184	3.8508	0.3191	-0.9939	0.3184	3.3933	0.3184	4.8436	0.3184	7.496	0.3184	5.547	0.3184	6.2027
0.3199	-0.1682	0.3193	3.7328	0.3193	9.0928	0.3193	10.4732	0.3193	5.9953	0.3193	3.5616	0.3199	1.044	0.3126	3.5595	0.3199	0.462	0.3193	3.8507	0.3199	-0.994	0.3193	3.3944	0.3193	4.8433	0.3193	7.4975	0.3193	5.5682	0.3193	6.2054
0.3207	-0.17	0.3201	3.731	0.3201	9.0938	0.3201	10.4746	0.3201	5.9939	0.3201	3.5621	0.3207	1.0399	0.3134	3.5607	0.3207	0.4633	0.3201	3.8507	0.3207	-0.9932	0.3201	3.3955	0.3201	4.8429	0.3201	7.499	0.3201	5.5892	0.3201	6.2101
0.3216	-0.1708	0.3209	3.7303	0.3209	9.0946	0.3209	10.4755	0.3209	5.9937	0.3209	3.562	0.3215	1.0352	0.3143	3.5614	0.3216	0.4633	0.3209	3.8507	0.3216	-0.9918	0.3209	3.3962	0.3209	4.842	0.3209	7.5008	0.3209	5.6109	0.3209	6.2158
0.3224	-0.1706	0.3218	3.7295	0.3218	9.0946	0.3218	10.4764	0.3218	5.9944	0.3218	3.5621	0.3224	1.03	0.3151	3.5615	0.3224	0.4638	0.3218	3.8502	0.3224	-0.9911	0.3218	3.3968	0.3218	4.8411	0.3218	7.5028	0.3218	5.6328	0.3218	6.2209
0.3232	-0.1718	0.3226	3.7287	0.3226	9.0946	0.3226	10.4779	0.3226	5.9939	0.3226	3.5623	0.3232	1.0259	0.3159	3.5612	0.3232	0.4656	0.3226	3.8499	0.3232	-0.9905	0.3226	3.3965	0.3226	4.8406	0.3226	7.505	0.3226	5.6549	0.3226	6.2267
0.3241	-0.1724	0.3234	3.7276	0.3234	9.0954	0.3234	10.4795	0.3234	5.9947	0.3234	3.5622	0.324	1.0206	0.3168	3.5616	0.3241	0.4672	0.3234	3.85	0.3241	-0.9909	0.3234	3.3963	0.3234	4.8394	0.3234	7.5072	0.3234	5.6767	0.3234	6.234
0.3249	-0.1732	0.3242	3.727	0.3242	9.0971	0.3242	10.4808	0.3242	5.9962	0.3242	3.5621	0.3249	1.016	0.3176	3.5615	0.3249	0.4683	0.3242	3.8496	0.3249	-0.9903	0.3242	3.3969	0.3242	4.8377	0.3243	7.5105	0.3242	5.6989	0.3242	6.2419
0.3257	-0.1749	0.3251	3.7273	0.3251	9.0983	0.3251	10.4817	0.3251	5.9956	0.3251	3.5617	0.3257	1.0118	0.3184	3.5611	0.3257	0.471	0.3251	3.8491	0.3257	-0.9902	0.3251	3.3967	0.3251	4.8347	0.3251	7.5143	0.3251	5.7202	0.3251	6.2507
0.3265	-0.175	0.3259	3.7272	0.3259	9.1	0.3259	10.4821	0.3259	5.9947	0.3259	3.5619	0.3265	1.0077	0.3193	3.56	0.3266	0.4731	0.3259	3.8486	0.3266	-0.9902	0.3259	3.3961	0.3259	4.8318	0.3259	7.5168	0.3259	5.7415	0.3259	6.2597
0.3274	-0.1752	0.3267	3.7277	0.3267	9.1014	0.3267	10.4828	0.3267	5.9951	0.3267	3.5621	0.3274	1.0046	0.3201	3.5587	0.3274	0.4721	0.3267	3.8485	0.3274	-0.991	0.3267	3.3966	0.3267	4.8301	0.3268	7.5187	0.3267	5.7632	0.3267	6.2696
0.3282	-0.175	0.3276	3.7282	0.3276	9.1017	0.3276	10.4837	0.3276	5.9952	0.3276	3.5611	0.3282	1.0003	0.3209	3.5578	0.3282	0.4721	0.3276	3.8493	0.3282	-0.9921	0.3276	3.3969	0.3276	4.8293	0.3276	7.5216	0.3276	5.7829	0.3276	6.2796
0.329	-0.1742	0.3284	3.7269	0.3284	9.102	0.3284	10.4853	0.3284	5.9951	0.3284	3.5597	0.329	0.9939	0.3218	3.5574	0.3291	0.4738	0.3284	3.8498	0.3291	-0.9928	0.3284	3.3965	0.3284	4.8283	0.3284	7.5239	0.3284	5.8023	0.3284	6.2899
0.3299	-0.1755	0.3292	3.7265	0.3292	9.1024	0.3292	10.4873	0.3292	5.9951	0.3292	3.5591	0.3299	0.9893	0.3226	3.5579	0.3299	0.4729	0.3292	3.8502	0.3299	-0.9939	0.3292	3.3972	0.3292	4.8271	0.3293	7.5251	0.3292	5.8223	0.3292	6.3001
0.3307	-0.1766	0.3301	3.7273	0.3301	9.103	0.3301	10.489	0.3301	5.9946	0.3301	3.5588	0.3307	0.9846	0.3234	3.558	0.3307	0.4735	0.3301	3.8512	0.3307	-0.9937	0.3301	3.3983	0.3301	4.826	0.3301	7.5263	0.3301	5.8422	0.3301	6.31
0.3315	-0.1779	0.3309	3.7268	0.3309	9.1037	0.3309	10.4903	0.3309	5.9946	0.3309	3.5588	0.3315	0.9802	0.3242	3.5581	0.3316	0.4744	0.3309	3.8515	0.3316	-0.9934	0.3309	3.3981	0.3309	4.8248	0.3309	7.5272	0.3309	5.8612	0.3309	6.32
0.3324	-0.1794	0.3317	3.7257	0.3317	9.1048	0.3317	10.4912	0.3317	5.9943	0.3317	3.559	0.3324	0.9772	0.3251	3.5577	0.3324	0.4749	0.3317	3.8513	0.3324	-0.9928	0.3317	3.3973	0.3317	4.8244	0.3318	7.5279	0.3317	5.8779	0.3317	6.3306
0.3332	-0.1805	0.3326	3.725	0.3326	9.1063	0.3326	10.4911	0.3326	5.9942	0.3326	3.5585	0.3332	0.9736	0.3259	3.5573	0.3332	0.4748	0.3326	3.8503	0.3332	-0.993	0.3326	3.3981	0.3326	4.8235	0.3326	7.53	0.3326	5.8952	0.3326	6.3419
0.334	-0.1808	0.3334	3.7252	0.3334	9.1078	0.3334	10.491	0.3334	5.9946	0.3334	3.5582	0.334	0.9694	0.3267	3.557	0.3341	0.4751	0.3334	3.8496	0.3341	-0.9943	0.3334	3.3997	0.3334	4.8231	0.3334	7.5325	0.3334	5.9132	0.3334	6.3534
0.3349	-0.1808	0.3342	3.7258	0.3342	9.1089	0.3342	10.4917	0.3342	5.9947	0.3342	3.5585	0.3349	0.9644	0.3276	3.5563	0.3349	0.4755	0.3342	3.8495	0.3349	-0.9946	0.3342	3.4007	0.3342	4.8229	0.3342	7.535	0.3342	5.9299	0.3342	6.3654
0.3357	-0.1801	0.3351	3.7264	0.3351	9.1102	0.3351	10.4923	0.3351	5.9949	0.3351	3.5582	0.3357	0.9612	0.3284	3.5561	0.3357	0.4765	0.3351	3.8494	0.3357	-0.9948	0.3351	3.4021	0.3351	4.8226	0.3351	7.5382	0.3351	5.9461	0.3351	6.3763
0.3365	-0.1791	0.3359	3.7269	0.3359	9.1119	0.3359	10.4936	0.3359	5.9948	0.3359	3.5572	0.3365	0.9564	0.3292	3.5561	0.3366	0.4773	0.3359	3.8497	0.3366	-0.9947	0.3359	3.4026	0.3359	4.8227	0.3359	7.5405	0.3359	5.9622	0.3359	6.3866
0.3374	-0.1793	0.3367	3.727	0.3367	9.1133	0.3367	10.4953	0.3367	5.9935	0.3367	3.5571	0.3374	0.9522	0.3301	3.5557	0.3374	0.4774	0.3367	3.849	0.3374	-0.9936	0.3367	3.4032	0.3367	4.8228	0.3367	7.5425	0.3367	5.9776	0.3367	6.3976
0.3382	-0.1778	0.3376	3.7275	0.3376	9.1144	0.3376	10.4972	0.3376	5.9931	0.3376	3.5567	0.3382	0.9492	0.3309	3.5554	0.3382	0.4782	0.3376	3.848	0.3382	-0.9952	0.3376	3.4043	0.3376	4.8229	0.3376	7.545	0.3376	5.9919	0.3376	6.4086
0.339	-0.1768	0.3384	3.7283	0.3384	9.1155	0.3384	10.4988	0.3384	5.9938	0.3384	3.555	0.339	0.9446	0.3317	3.5555	0.3391	0.4784	0.3384	3.8474	0.339	-0.9961	0.3384	3.405	0.3384	4.8229	0.3384	7.5478	0.3384	6.0059	0.3384	6.4195
0.3399	-0.1769	0.3392	3.7281	0.3392	9.1168	0.3392	10.5007	0.3392	5.9936	0.3392	3.5539	0.3399	0.9367	0.3326	3.5541	0.3399	0.4796	0.3392	3.8468	0.3399	-0.9972	0.3392	3.4042	0.3392	4.8225	0.3392	7.5506	0.3392	6.0195	0.3392	6.4304
0.3407	-0.1785	0.34	3.7278	0.34	9.118	0.34	10.5022	0.34	5.9929	0.34	3.553	0.3407	0.9311	0.3334	3.5524	0.3407	0.479	0.34	3.8465	0.3407	-0.9983	0.34	3.4038	0.34	4.8219	0.3401	7.5525	0.34	6.0322	0.34	6.4414
0.3415	-0.1765	0.3409	3.7288	0.3409	9.1188	0.3409	10.5042	0.3409	5.9936	0.3409	3.5513	0.3415	0.9263	0.3342	3.5516	0.3415	0.4797	0.3409	3.8463	0.3415	-0.9987	0.3409	3.4036	0.3409	4.8215	0.3409	7.5547	0.3409	6.0438	0.3409	6.4519
0.3424	-0.1768	0.3417	3.73	0.3417	9.1206	0.3417	10.5068	0.3417	5.9944	0.3417	3.5498	0.3424	0.9214	0.3351	3.5515	0.3424	0.4812	0.3417	3.8458	0.3424	-0.9985	0.3417	3.4033	0.3417	4.8212	0.3417	7.5571	0.3417	6.054	0.3417	6.4614
0.3432	-0.1764	0.3425	3.7307	0.3425	9.123	0.3425	10.5086	0.3425	5.9943	0.3425	3.5483	0.3432	0.9166	0.3359	3.5521	0.3432	0.481	0.3425	3.8454	0.3432	-0.9984	0.3425	3.4034	0.3425	4.8209	0.3426	7.5595	0.3425	6.063	0.3425	6.4714
0.344	-0.176	0.3434	3.7314	0.3434	9.125	0.3434	10.5101	0.3434	5.994	0.3434	3.547	0.344	0.9112	0.3367	3.553	0.344	0.4815	0.3434	3.845	0.344	-0.9988	0.3434	3.4042	0.3434	4.8201	0.3434	7.5616	0.3434	6.0706	0.3434	6.481
0.3449	-0.1766	0.3442	3.7324	0.3442	9.1259	0.3442	10.5119	0.3442	5.9932	0.3442	3.546	0.3449	0.905	0.3376	3.5531	0.3449	0.4807	0.3442	3.8449	0.3449	-0.9981	0.3442	3.4052	0.3442	4.82	0.3442	7.5625	0.3442	6.0774	0.3442	6.4891
0.3457	-0.1761	0.345	3.7328	0.345	9.1267	0.345	10.5137	0.345	5.9925	0.345	3.5446	0.3457	0.9011	0.3384	3.553	0.3457	0.4803	0.345	3.8454	0.3457	-0.9993	0.345	3.4058	0.345	4.8207	0.3451	7.5629	0.345	6.0831	0.345	6.4967
0.3465	-0.1758	0.3459	3.7326	0.3459	9.1293	0.3459	10.5156	0.3459	5.9918	0.3459	3.5434	0.3465	0.8959	0.3392	3.553	0.3465	0.4787	0.3459	3.8455	0.3465	-0.9996	0.3459	3.4068	0.3459	4.8217	0.3459	7.5638	0.3459	6.0874	0.3459	6.505
0.3474	-0.1748	0.3467	3.7338	0.3467	9.1313	0.3467	10.5177	0.3467	5.9914	0.3467	3.5424	0.3474	0.8913	0.34	3.5532	0.3474	0.4789	0.3467	3.8449	0.3474	-0.9993	0.3467	3.4078	0.3467	4.8224	0.3467	7.5655	0.3467	6.09	0.3467	6.5127
0.3482	-0.1748	0.3475	3.7346	0.3475	9.1329	0.3475	10.5192	0.3475	5.9915	0.3475	3.5414	0.3482	0.8857	0.3409	3.5534	0.3482	0.4807	0.3475	3.8449	0.3482	-0.9981	0.3475	3.4087	0.3475	4.8222	0.3475	7.5677	0.3475	6.0908	0.3475	6.5191
0.349	-0.1746	0.3484	3.7348	0.3484	9.1356	0.3484	10.5213	0.3484	5.9906	0.3484	3.5402	0.349	0.8793	0.3417	3.5542	0.349	0.4842	0.3484	3.8442	0.349	-0.9963	0.3484	3.4089	0.3484	4.8219	0.3484	7.5695	0.3484	6.0919	0.3484	6.5263
0.3499	-0.1759	0.3492	3.7363	0.3492	9.1378	0.3492	10.5237	0.3492	5.9899	0.3492	3.5392	0.3499	0.8762	0.3425	3.5541	0.3499	0.4838	0.3492	3.8433	0.3499	-0.9946	0.3492	3.4094	0.3492	4.8215	0.3492	7.5714	0.3492	6.0926	0.3492	6.5334
0.3507	-0.1761	0.35	3.7374	0.35	9.1394	0.35	10.5253	0.35	5.989	0.35	3.5386	0.3507	0.8725	0.3434	3.5527	0.3507	0.4838	0.35	3.8434	0.3507	-0.994	0.35	3.4095	0.35	4.8211	0.35	7.5737	0.35	6.0914	0.35	6.5403
0.3515	-0.1749	0.3509	3.7373	0.3509	9.1409	0.3509	10.5271	0.3509	5.9881	0.3509	3.5381	0.3515	0.8694	0.3442	3.5522	0.3515	0.4852	0.3509	3.8431	0.3515	-0.9932	0.3509	3.4096	0.3509	4.821	0.3509	7.5768	0.3509	6.0898	0.3509	6.548
0.3524	-0.1733	0.3517	3.7382	0.3517	9.1422	0.3517	10.5288	0.3517	5.9871	0.3517	3.538	0.3524	0.8673	0.345	3.552	0.3524	0.4892	0.3517	3.8426	0.3524	-0.9927	0.3517	3.4098	0.3517	4.8206	0.3517	7.5803	0.3517	6.0876	0.3517	6.5558
0.3532	-0.1735	0.3525	3.7402	0.3525	9.1436	0.3525	10.5305	0.3525	5.9866	0.3525	3.5374	0.3532	0.8702	0.3459	3.5524	0.3532	0.4957	0.3525	3.8418	0.3532	-0.9928	0.3525	3.4106	0.3525	4.8195	0.3525	7.5831	0.3525	6.0845	0.3525	6.5629
0.354	-0.1735	0.3533	3.7412	0.3533	9.1447	0.3533	10.5331	0.3533	5.9866	0.3533	3.5359	0.354	0.8785	0.3467	3.5525	0.354	0.5054	0.3533	3.8414	0.354	-0.9922	0.3533	3.4109	0.3533	4.8187	0.3534	7.5861	0.3533	6.0799	0.3533	6.5701
0.3549	-0.1723	0.3542	3.7417	0.3542	9.1459	0.3542	10.5353	0.3542	5.9856	0.3542	3.5342	0.3549	0.8933	0.3475	3.5526	0.3549	0.5142	0.3542	3.8408	0.3549	-0.9918	0.3542	3.4102	0.3542	4.8179	0.3542	7.5885	0.3542	6.0734	0.3542	6.5771
0.3557	-0.1736	0.355	3.742	0.355	9.1475	0.355	10.5373	0.355	5.9856	0.355	3.533	0.3557	0.9151	0.3484	3.5529	0.3557	0.5264	0.355	3.8402	0.3557	-0.991	0.355	3.4102	0.355	4.8169	0.355	7.5903	0.355	6.0659	0.355	6.5838
0.3565	-0.1743	0.3558	3.7414	0.3558	9.1489	0.3558	10.5397	0.3558	5.9865	0.3558	3.5327	0.3565	0.9405	0.3492	3.553	0.3565	0.5402	0.3558	3.8404	0.3565	-0.9899	0.3558	3.4098	0.3558	4.8163	0.3559	7.5926	0.3558	6.057	0.3558	6.591
0.3574	-0.1761	0.3567	3.7407	0.3567	9.15	0.3567	10.5416	0.3567	5.9869	0.3567	3.5323	0.3574	0.9708	0.35	3.5529	0.3574	0.5547	0.3567	3.8405	0.3574	-0.9894	0.3567	3.4097	0.3567	4.8161	0.3567	7.5962	0.3567	6.0476	0.3567	6.5983
0.3582	-0.1758	0.3575	3.7411	0.3575	9.1517	0.3575	10.5428	0.3575	5.987	0.3575	3.5319	0.3582	1.0034	0.3509	3.5524	0.3582	0.57	0.3575	3.841	0.3582	-0.9897	0.3575	3.4101	0.3575	4.8151	0.3575	7.5995	0.3575	6.0365	0.3575	6.6055
0.359	-0.1753	0.3583	3.7411	0.3583	9.1537	0.3583	10.5445	0.3583	5.9868	0.3583	3.5327	0.359	1.0365	0.3517	3.5526	0.359	0.5832	0.3583	3.8417	0.359	-0.9893	0.3583	3.4102	0.3583	4.8134	0.3584	7.602	0.3583	6.0239	0.3583	6.6134
0.3599	-0.1762	0.3592	3.7404	0.3592	9.1558	0.3592	10.5464	0.3592	5.9864	0.3592	3.5336	0.3599	1.0719	0.3525	3.553	0.3599	0.5974	0.3592	3.8415	0.3599	-0.9889	0.3592	3.4099	0.3592	4.8123	0.3592	7.6042	0.3592	6.0101	0.3592	6.6209
0.3607	-0.1772	0.36	3.7405	0.36	9.1578	0.36	10.5476	0.36	5.9858	0.36	3.5335	0.3607	1.1107	0.3533	3.5535	0.3607	0.6115	0.36	3.841	0.3607	-0.9885	0.36	3.4106	0.36	4.8113	0.36	7.6055	0.36	5.9955	0.36	6.6276
0.3615	-0.177	0.3608	3.7417	0.3608	9.1598	0.3608	10.5493	0.3608	5.9857	0.3608	3.5333	0.3615	1.1479	0.3542	3.5543	0.3615	0.6243	0.3608	3.8404	0.3615	-0.9867	0.3608	3.4117	0.3608	4.8104	0.3609	7.607	0.3608	5.9796	0.3608	6.6339
0.3624	-0.1776	0.3617	3.7428	0.3617	9.1627	0.3617	10.5506	0.3617	5.9851	0.3617	3.5338	0.3624	1.1829	0.355	3.5541	0.3624	0.6363	0.3617	3.8391	0.3624	-0.9876	0.3617	3.4126	0.3617	4.8105	0.3617	7.6087	0.3617	5.963	0.3617	6.6402
0.3632	-0.1773	0.3625	3.7429	0.3625	9.165	0.3625	10.5518	0.3625	5.9839	0.3625	3.5349	0.3632	1.2174	0.3558	3.5538	0.3632	0.6485	0.3625	3.8386	0.3632	-0.988	0.3625	3.4138	0.3625	4.8105	0.3625	7.6107	0.3625	5.9454	0.3625	6.6477
0.364	-0.1769	0.3633	3.7427	0.3633	9.1657	0.3633	10.5529	0.3633	5.9832	0.3633	3.5351	0.364	1.2501	0.3567	3.5528	0.364	0.6601	0.3633	3.8391	0.364	-0.988	0.3633	3.4142	0.3633	4.8097	0.3633	7.6128	0.3633	5.9274	0.3633	6.6545
0.3649	-0.1774	0.3642	3.7423	0.3642	9.1671	0.3642	10.5537	0.3642	5.983	0.3642	3.5348	0.3649	1.2829	0.3575	3.5519	0.3649	0.6697	0.3642	3.8395	0.3649	-0.9874	0.3642	3.4145	0.3642	4.8092	0.3642	7.6152	0.3642	5.9085	0.3642	6.6605
0.3657	-0.1767	0.365	3.742	0.365	9.1694	0.365	10.5551	0.365	5.9827	0.365	3.534	0.3657	1.3157	0.3583	3.5517	0.3657	0.6789	0.365	3.8398	0.3657	-0.9885	0.365	3.4151	0.365	4.8091	0.365	7.6192	0.365	5.8896	0.365	6.6672
0.3665	-0.1769	0.3658	3.7422	0.3658	9.1716	0.3658	10.5563	0.3658	5.9818	0.3658	3.5336	0.3665	1.3451	0.3592	3.5515	0.3665	0.6883	0.3658	3.839	0.3665	-0.9868	0.3658	3.4151	0.3658	4.8083	0.3658	7.6232	0.3658	5.8694	0.3658	6.6748
0.3674	-0.1765	0.3666	3.7423	0.3667	9.1735	0.3666	10.5573	0.3667	5.9818	0.3666	3.534	0.3674	1.3751	0.36	3.5513	0.3674	0.6972	0.3666	3.8381	0.3674	-0.9861	0.3667	3.4144	0.3667	4.8073	0.3667	7.626	0.3667	5.8491	0.3666	6.6821
0.3682	-0.1774	0.3675	3.7414	0.3675	9.1744	0.3675	10.5579	0.3675	5.9821	0.3675	3.5337	0.3682	1.4036	0.3608	3.5511	0.3682	0.704	0.3675	3.8373	0.3682	-0.9858	0.3675	3.4148	0.3675	4.8072	0.3675	7.6281	0.3675	5.83	0.3675	6.6898
0.369	-0.177	0.3683	3.7411	0.3683	9.1758	0.3683	10.5597	0.3683	5.9814	0.3683	3.533	0.369	1.4283	0.3617	3.551	0.369	0.7113	0.3683	3.8371	0.369	-0.9856	0.3683	3.4152	0.3683	4.8077	0.3683	7.6302	0.3683	5.8112	0.3683	6.6976
0.3699	-0.1765	0.3691	3.7418	0.3691	9.1774	0.3691	10.5614	0.3691	5.9812	0.3691	3.5322	0.3699	1.4542	0.3625	3.5498	0.3699	0.7164	0.3691	3.8375	0.3699	-0.986	0.3691	3.4158	0.3691	4.8075	0.3692	7.6327	0.3691	5.791	0.3691	6.7043
0.3707	-0.1771	0.37	3.7419	0.37	9.1792	0.37	10.5628	0.37	5.9812	0.37	3.5311	0.3707	1.4779	0.3633	3.5484	0.3707	0.7225	0.37	3.8377	0.3707	-0.9857	0.37	3.4168	0.37	4.8075	0.37	7.635	0.37	5.7698	0.37	6.7109
0.3715	-0.1779	0.3708	3.7418	0.3708	9.1812	0.3708	10.564	0.3708	5.9815	0.3708	3.5302	0.3715	1.501	0.3642	3.5478	0.3715	0.73	0.3708	3.8364	0.3715	-0.9848	0.3708	3.4173	0.3708	4.8082	0.3708	7.6376	0.3708	5.7485	0.3708	6.7182
0.3724	-0.1796	0.3716	3.7426	0.3716	9.183	0.3716	10.5647	0.3716	5.9826	0.3716	3.5291	0.3724	1.5217	0.365	3.5467	0.3724	0.736	0.3716	3.8349	0.3724	-0.9849	0.3716	3.4178	0.3716	4.8088	0.3717	7.6398	0.3716	5.7266	0.3716	6.7256
0.3732	-0.1808	0.3725	3.7425	0.3725	9.1841	0.3725	10.5666	0.3725	5.9842	0.3725	3.5282	0.3732	1.5413	0.3658	3.5457	0.3732	0.7404	0.3725	3.8345	0.3732	-0.9844	0.3725	3.4198	0.3725	4.8098	0.3725	7.642	0.3725	5.7045	0.3725	6.7321
0.374	-0.1802	0.3733	3.7419	0.3733	9.1853	0.3733	10.5688	0.3733	5.9852	0.3733	3.528	0.374	1.5552	0.3667	3.545	0.374	0.7418	0.3733	3.835	0.374	-0.983	0.3733	3.4216	0.3733	4.8106	0.3733	7.6446	0.3733	5.6831	0.3733	6.7375
0.3749	-0.1804	0.3741	3.7425	0.3741	9.1873	0.3741	10.5699	0.3741	5.9847	0.3741	3.5283	0.3749	1.5633	0.3675	3.5443	0.3749	0.7402	0.3741	3.8359	0.3749	-0.9813	0.3741	3.4212	0.3741	4.8111	0.3742	7.6466	0.3741	5.6622	0.3741	6.7427
0.3757	-0.1789	0.375	3.7432	0.375	9.1893	0.375	10.5721	0.375	5.9843	0.375	3.5291	0.3757	1.5647	0.3683	3.5436	0.3757	0.7398	0.375	3.8359	0.3757	-0.9807	0.375	3.4213	0.375	4.8117	0.375	7.6487	0.375	5.6405	0.375	6.7481
0.3765	-0.1767	0.3758	3.7435	0.3758	9.1907	0.3758	10.5747	0.3758	5.9836	0.3758	3.529	0.3765	1.5606	0.3691	3.5429	0.3765	0.7351	0.3758	3.8351	0.3765	-0.9803	0.3758	3.4224	0.3758	4.8124	0.3758	7.6512	0.3758	5.619	0.3758	6.7539
0.3774	-0.1767	0.3766	3.7442	0.3766	9.1924	0.3766	10.5766	0.3766	5.9825	0.3766	3.5289	0.3774	1.552	0.37	3.5422	0.3774	0.73	0.3766	3.8345	0.3774	-0.98	0.3766	3.4227	0.3766	4.8136	0.3766	7.6537	0.3766	5.5987	0.3766	6.7601
0.3782	-0.1757	0.3775	3.745	0.3775	9.1944	0.3775	10.5792	0.3775	5.9811	0.3775	3.5296	0.3782	1.5421	0.3708	3.541	0.3782	0.7245	0.3775	3.8331	0.3782	-0.979	0.3775	3.4231	0.3775	4.814	0.3775	7.6557	0.3775	5.5788	0.3775	6.766
0.379	-0.1774	0.3783	3.7451	0.3783	9.1957	0.3783	10.5817	0.3783	5.98	0.3783	3.5304	0.379	1.532	0.3716	3.5404	0.379	0.7207	0.3783	3.8304	0.379	-0.978	0.3783	3.4231	0.3783	4.8144	0.3783	7.6581	0.3783	5.5598	0.3783	6.7716
0.3799	-0.179	0.3791	3.7452	0.3791	9.1972	0.3791	10.5827	0.3791	5.9802	0.3791	3.5295	0.3799	1.5215	0.3725	3.5399	0.3799	0.7186	0.3791	3.8283	0.3799	-0.9773	0.3791	3.4235	0.3791	4.8155	0.3791	7.6604	0.3791	5.5411	0.3791	6.7767
0.3807	-0.1794	0.38	3.7459	0.38	9.1984	0.38	10.5842	0.38	5.9801	0.38	3.5286	0.3807	1.5093	0.3733	3.5391	0.3807	0.716	0.38	3.8281	0.3807	-0.9751	0.38	3.4247	0.38	4.8168	0.38	7.6626	0.38	5.5222	0.38	6.7811
0.3815	-0.1782	0.3808	3.7463	0.3808	9.1997	0.3808	10.5864	0.3808	5.9797	0.3808	3.5283	0.3815	1.4961	0.3741	3.5386	0.3815	0.7141	0.3808	3.8279	0.3815	-0.9745	0.3808	3.4251	0.3808	4.8177	0.3808	7.6658	0.3808	5.5019	0.3808	6.7866
0.3824	-0.1776	0.3816	3.746	0.3816	9.2013	0.3816	10.5882	0.3816	5.9796	0.3816	3.5276	0.3824	1.4864	0.375	3.5382	0.3824	0.7132	0.3816	3.8276	0.3824	-0.9735	0.3816	3.425	0.3816	4.8176	0.3816	7.6692	0.3816	5.4824	0.3816	6.7923
0.3832	-0.1791	0.3824	3.7452	0.3824	9.2021	0.3824	10.5891	0.3824	5.9803	0.3824	3.5271	0.3832	1.476	0.3758	3.5379	0.3832	0.7122	0.3824	3.8282	0.3832	-0.9703	0.3824	3.4253	0.3824	4.817	0.3825	7.6726	0.3824	5.464	0.3824	6.7972
0.384	-0.1806	0.3833	3.7449	0.3833	9.2033	0.3833	10.5898	0.3833	5.9807	0.3833	3.5263	0.384	1.4662	0.3766	3.5377	0.384	0.713	0.3833	3.8288	0.384	-0.9682	0.3833	3.4255	0.3833	4.8178	0.3833	7.676	0.3833	5.4467	0.3833	6.8013
0.3849	-0.1819	0.3841	3.7453	0.3841	9.2054	0.3841	10.5914	0.3841	5.9813	0.3841	3.5256	0.3849	1.4567	0.3775	3.5379	0.3849	0.7138	0.3841	3.8287	0.3849	-0.9659	0.3841	3.4255	0.3841	4.8187	0.3841	7.679	0.3841	5.4294	0.3841	6.806
0.3857	-0.1822	0.3849	3.7456	0.3849	9.2075	0.3849	10.5941	0.3849	5.9819	0.3849	3.5256	0.3857	1.447	0.3783	3.5379	0.3857	0.7156	0.3849	3.8288	0.3857	-0.9639	0.3849	3.4256	0.3849	4.8197	0.385	7.6819	0.3849	5.4123	0.3849	6.8112
0.3865	-0.1826	0.3858	3.746	0.3858	9.2094	0.3858	10.5957	0.3858	5.9822	0.3858	3.5254	0.3865	1.4383	0.3791	3.5375	0.3865	0.7173	0.3858	3.828	0.3865	-0.9604	0.3858	3.4257	0.3858	4.821	0.3858	7.6838	0.3858	5.3951	0.3858	6.8165
0.3874	-0.184	0.3866	3.7467	0.3866	9.212	0.3866	10.5969	0.3866	5.9822	0.3866	3.525	0.3874	1.4282	0.38	3.537	0.3874	0.7185	0.3866	3.828	0.3874	-0.9567	0.3866	3.427	0.3866	4.8213	0.3866	7.6848	0.3866	5.3786	0.3866	6.8216
0.3882	-0.1836	0.3874	3.7468	0.3874	9.2142	0.3874	10.5985	0.3874	5.9825	0.3874	3.5246	0.3882	1.4158	0.3808	3.5369	0.3882	0.7219	0.3874	3.8284	0.3882	-0.9522	0.3874	3.4284	0.3874	4.8219	0.3875	7.6868	0.3874	5.3625	0.3874	6.8255
0.389	-0.1838	0.3883	3.7464	0.3883	9.2163	0.3883	10.6008	0.3883	5.9822	0.3883	3.5236	0.389	1.4048	0.3816	3.5373	0.389	0.727	0.3883	3.8285	0.389	-0.949	0.3883	3.4293	0.3883	4.8225	0.3883	7.6897	0.3883	5.3457	0.3883	6.8286
0.3899	-0.1835	0.3891	3.7462	0.3891	9.2187	0.3891	10.6023	0.3891	5.9823	0.3891	3.5233	0.3899	1.3961	0.3824	3.5376	0.3899	0.7321	0.3891	3.8283	0.3899	-0.945	0.3891	3.4288	0.3891	4.823	0.3891	7.6921	0.3891	5.3278	0.3891	6.833
0.3907	-0.1832	0.3899	3.7458	0.3899	9.2207	0.3899	10.6034	0.3899	5.9827	0.3899	3.5239	0.3907	1.3846	0.3833	3.5381	0.3907	0.7371	0.3899	3.8274	0.3907	-0.942	0.3899	3.4287	0.3899	4.8239	0.39	7.6936	0.3899	5.3109	0.3899	6.8374
0.3915	-0.1823	0.3908	3.7458	0.3908	9.222	0.3908	10.6047	0.3908	5.9824	0.3908	3.5246	0.3915	1.3754	0.3841	3.539	0.3915	0.7434	0.3908	3.8267	0.3915	-0.9388	0.3908	3.4274	0.3908	4.8241	0.3908	7.696	0.3908	5.2941	0.3908	6.841
0.3924	-0.181	0.3916	3.7463	0.3916	9.2238	0.3916	10.6055	0.3916	5.9817	0.3916	3.5249	0.3924	1.3655	0.3849	3.5391	0.3924	0.7501	0.3916	3.826	0.3924	-0.9345	0.3916	3.4267	0.3916	4.824	0.3916	7.6985	0.3916	5.2767	0.3916	6.8446
0.3932	-0.1805	0.3924	3.7456	0.3924	9.2267	0.3924	10.6082	0.3924	5.981	0.3924	3.525	0.3932	1.3552	0.3858	3.5399	0.3932	0.7587	0.3924	3.8259	0.3932	-0.9306	0.3924	3.4267	0.3924	4.8235	0.3924	7.7009	0.3924	5.2593	0.3924	6.8476
0.394	-0.1803	0.3933	3.7454	0.3933	9.2298	0.3933	10.6106	0.3933	5.98	0.3933	3.5249	0.394	1.3444	0.3866	3.5405	0.394	0.7659	0.3933	3.826	0.394	-0.928	0.3933	3.4261	0.3933	4.8229	0.3933	7.7033	0.3933	5.2423	0.3933	6.8511
0.3949	-0.1814	0.3941	3.7453	0.3941	9.2324	0.3941	10.612	0.3941	5.9789	0.3941	3.5248	0.3949	1.3336	0.3874	3.5406	0.3949	0.7723	0.3941	3.8251	0.3949	-0.9257	0.3941	3.4244	0.3941	4.8231	0.3941	7.7053	0.3941	5.225	0.3941	6.8554
0.3957	-0.1821	0.3949	3.7444	0.3949	9.235	0.3949	10.6137	0.3949	5.9792	0.3949	3.5243	0.3957	1.3208	0.3883	3.5404	0.3957	0.7797	0.3949	3.824	0.3957	-0.9238	0.3949	3.4251	0.3949	4.8237	0.3949	7.7075	0.3949	5.2064	0.3949	6.8592
0.3965	-0.1845	0.3957	3.7431	0.3958	9.2369	0.3957	10.615	0.3958	5.9794	0.3957	3.523	0.3965	1.3085	0.3891	3.5399	0.3965	0.7871	0.3957	3.824	0.3965	-0.9208	0.3958	3.4256	0.3957	4.8238	0.3958	7.7094	0.3957	5.1881	0.3957	6.8625
0.3974	-0.1857	0.3966	3.7426	0.3966	9.2396	0.3966	10.6164	0.3966	5.9785	0.3966	3.5219	0.3974	1.2953	0.3899	3.5394	0.3974	0.7947	0.3966	3.8249	0.3974	-0.9172	0.3966	3.4247	0.3966	4.8245	0.3966	7.7119	0.3966	5.1697	0.3966	6.8659
0.3982	-0.1852	0.3974	3.7416	0.3974	9.2419	0.3974	10.6179	0.3974	5.9775	0.3974	3.5201	0.3982	1.2799	0.3908	3.5392	0.3982	0.8021	0.3974	3.8243	0.3982	-0.9149	0.3974	3.4253	0.3974	4.8252	0.3974	7.7134	0.3974	5.1512	0.3974	6.8678
0.399	-0.1847	0.3982	3.7413	0.3982	9.2436	0.3982	10.6188	0.3982	5.9773	0.3982	3.5184	0.399	1.2614	0.3916	3.5387	0.399	0.809	0.3982	3.8252	0.399	-0.9118	0.3982	3.4253	0.3982	4.8263	0.3983	7.7148	0.3982	5.1319	0.3982	6.8695
0.3999	-0.1838	0.3991	3.7415	0.3991	9.2466	0.3991	10.6198	0.3991	5.977	0.3991	3.5168	0.3999	1.2407	0.3924	3.5377	0.3999	0.8134	0.3991	3.8276	0.3999	-0.9079	0.3991	3.4247	0.3991	4.8272	0.3991	7.7162	0.3991	5.1118	0.3991	6.8718
0.4007	-0.1831	0.3999	3.7418	0.3999	9.2495	0.3999	10.6218	0.3999	5.9767	0.3999	3.5155	0.4007	1.2176	0.3933	3.5368	0.4007	0.8166	0.3999	3.8286	0.4007	-0.9032	0.3999	3.424	0.3999	4.8283	0.3999	7.7182	0.3999	5.0912	0.3999	6.8745
0.4015	-0.1831	0.4007	3.7417	0.4007	9.2524	0.4007	10.6237	0.4007	5.9762	0.4007	3.515	0.4015	1.1944	0.3941	3.5359	0.4015	0.8265	0.4007	3.8289	0.4015	-0.8988	0.4007	3.4234	0.4007	4.8299	0.4008	7.7209	0.4007	5.0716	0.4007	6.877
0.4024	-0.1826	0.4016	3.7413	0.4016	9.2551	0.4016	10.6252	0.4016	5.9757	0.4016	3.5146	0.4024	1.1699	0.3949	3.5356	0.4024	0.8319	0.4016	3.8298	0.4024	-0.8927	0.4016	3.4232	0.4016	4.8314	0.4016	7.7224	0.4016	5.0535	0.4016	6.8788
0.4032	-0.1827	0.4024	3.7405	0.4024	9.2578	0.4024	10.626	0.4024	5.9748	0.4024	3.5141	0.4032	1.1425	0.3957	3.5358	0.4032	0.8356	0.4024	3.8301	0.4032	-0.8877	0.4024	3.4227	0.4024	4.8336	0.4024	7.7231	0.4024	5.0345	0.4024	6.8806
0.404	-0.1804	0.4032	3.7407	0.4032	9.2603	0.4032	10.6277	0.4032	5.9737	0.4032	3.5125	0.404	1.1165	0.3966	3.5355	0.404	0.8392	0.4032	3.8292	0.404	-0.8816	0.4032	3.4227	0.4032	4.8359	0.4033	7.7238	0.4032	5.0152	0.4032	6.883
0.4049	-0.1798	0.4041	3.7414	0.4041	9.2621	0.4041	10.6302	0.4041	5.973	0.4041	3.511	0.4049	1.0906	0.3974	3.5344	0.4049	0.8429	0.4041	3.8278	0.4049	-0.8748	0.4041	3.4224	0.4041	4.837	0.4041	7.7255	0.4041	4.9962	0.4041	6.8849
0.4057	-0.1795	0.4049	3.7408	0.4049	9.2648	0.4049	10.6326	0.4049	5.9714	0.4049	3.51	0.4057	1.0678	0.3982	3.5329	0.4057	0.8462	0.4049	3.8265	0.4057	-0.8677	0.4049	3.4222	0.4049	4.8389	0.4049	7.727	0.4049	4.9768	0.4049	6.8864
0.4065	-0.1791	0.4057	3.7411	0.4057	9.2668	0.4057	10.6347	0.4057	5.9697	0.4057	3.5088	0.4065	1.0456	0.3991	3.5318	0.4065	0.852	0.4057	3.8263	0.4065	-0.8593	0.4057	3.4222	0.4057	4.8405	0.4058	7.7279	0.4057	4.9567	0.4057	6.8876
0.4074	-0.18	0.4066	3.7416	0.4066	9.2695	0.4066	10.6377	0.4066	5.9693	0.4066	3.5085	0.4074	1.0233	0.3999	3.5307	0.4074	0.8578	0.4066	3.8263	0.4074	-0.8525	0.4066	3.4221	0.4066	4.8417	0.4066	7.7304	0.4066	4.9351	0.4066	6.889
0.4082	-0.1798	0.4074	3.7418	0.4074	9.2712	0.4074	10.6409	0.4074	5.9701	0.4074	3.5077	0.4082	1.0064	0.4007	3.5298	0.4082	0.8643	0.4074	3.8267	0.4082	-0.8453	0.4074	3.421	0.4074	4.8438	0.4074	7.7336	0.4074	4.9144	0.4074	6.8905
0.409	-0.18	0.4082	3.7414	0.4082	9.2731	0.4082	10.6437	0.4082	5.9691	0.4082	3.5062	0.409	0.9932	0.4016	3.5281	0.409	0.8691	0.4082	3.8266	0.409	-0.8427	0.4082	3.4203	0.4082	4.8462	0.4082	7.7353	0.4082	4.8939	0.4082	6.8915
0.4099	-0.1798	0.4091	3.7423	0.4091	9.2752	0.4091	10.6465	0.4091	5.9691	0.4091	3.506	0.4099	0.9818	0.4024	3.5257	0.4099	0.8736	0.4091	3.8268	0.4099	-0.8388	0.4091	3.4196	0.4091	4.849	0.4091	7.7369	0.4091	4.8741	0.4091	6.8932
0.4107	-0.1792	0.4099	3.7431	0.4099	9.2777	0.4099	10.6489	0.4099	5.9694	0.4099	3.5051	0.4107	0.9749	0.4032	3.5241	0.4107	0.877	0.4099	3.8274	0.4107	-0.8344	0.4099	3.4201	0.4099	4.8517	0.4099	7.7393	0.4099	4.8549	0.4099	6.8941
0.4115	-0.1807	0.4107	3.7441	0.4107	9.2806	0.4107	10.6512	0.4107	5.9688	0.4107	3.5046	0.4115	0.9717	0.4041	3.5226	0.4115	0.8807	0.4107	3.8273	0.4115	-0.8299	0.4107	3.4202	0.4107	4.8542	0.4107	7.7416	0.4107	4.8368	0.4107	6.8953
0.4124	-0.1802	0.4115	3.7445	0.4115	9.2837	0.4115	10.6543	0.4115	5.9685	0.4115	3.5041	0.4124	0.9692	0.4049	3.5213	0.4124	0.8851	0.4115	3.8268	0.4124	-0.8267	0.4115	3.421	0.4115	4.8571	0.4116	7.7428	0.4115	4.8184	0.4115	6.8973
0.4132	-0.1806	0.4124	3.7445	0.4124	9.2878	0.4124	10.6577	0.4124	5.9685	0.4124	3.5035	0.4132	0.9684	0.4057	3.5205	0.4132	0.8884	0.4124	3.8268	0.4132	-0.8246	0.4124	3.4222	0.4124	4.8605	0.4124	7.7441	0.4124	4.8021	0.4124	6.8992
0.414	-0.1803	0.4132	3.7454	0.4132	9.2903	0.4132	10.66	0.4132	5.968	0.4132	3.5031	0.414	0.9699	0.4066	3.52	0.414	0.8904	0.4132	3.8273	0.414	-0.8217	0.4132	3.4229	0.4132	4.8647	0.4132	7.7462	0.4132	4.7856	0.4132	6.9009
0.4149	-0.1795	0.414	3.747	0.414	9.2925	0.414	10.6616	0.414	5.9676	0.414	3.503	0.4149	0.9744	0.4074	3.5194	0.4149	0.8919	0.414	3.8269	0.4149	-0.8184	0.414	3.4218	0.414	4.8685	0.4141	7.7477	0.414	4.7707	0.414	6.9022
0.4157	-0.1776	0.4149	3.7476	0.4149	9.2956	0.4149	10.6633	0.4149	5.968	0.4149	3.5023	0.4157	0.9797	0.4082	3.5184	0.4157	0.8941	0.4149	3.8272	0.4157	-0.8168	0.4149	3.4219	0.4149	4.8714	0.4149	7.7492	0.4149	4.7573	0.4149	6.9033
0.4165	-0.1758	0.4157	3.7481	0.4157	9.2986	0.4157	10.6651	0.4157	5.9685	0.4157	3.5017	0.4165	0.9877	0.4091	3.5176	0.4165	0.8953	0.4157	3.8268	0.4165	-0.8148	0.4157	3.4221	0.4157	4.8748	0.4157	7.7504	0.4157	4.7447	0.4157	6.905
0.4174	-0.1757	0.4165	3.7496	0.4165	9.3022	0.4165	10.6674	0.4165	5.9689	0.4165	3.5021	0.4174	0.9959	0.4099	3.5172	0.4174	0.8952	0.4165	3.8258	0.4174	-0.8132	0.4165	3.4211	0.4165	4.8779	0.4166	7.7512	0.4165	4.7357	0.4165	6.9078
0.4182	-0.1753	0.4174	3.7503	0.4174	9.3054	0.4174	10.6695	0.4174	5.9691	0.4174	3.502	0.4182	1.0026	0.4107	3.5172	0.4182	0.8949	0.4174	3.8253	0.4182	-0.8109	0.4174	3.4209	0.4174	4.8811	0.4174	7.7523	0.4174	4.7273	0.4174	6.9101
0.419	-0.1757	0.4182	3.751	0.4182	9.3094	0.4182	10.6718	0.4182	5.9693	0.4182	3.5023	0.419	1.0101	0.4115	3.5171	0.419	0.8951	0.4182	3.8257	0.419	-0.808	0.4182	3.42	0.4182	4.8845	0.4182	7.7538	0.4182	4.7196	0.4182	6.9127
0.4199	-0.1767	0.419	3.7514	0.419	9.3138	0.419	10.6739	0.419	5.9695	0.419	3.5024	0.4199	1.0188	0.4124	3.5165	0.4199	0.8946	0.419	3.8256	0.4199	-0.8054	0.419	3.4199	0.419	4.8873	0.4191	7.7551	0.419	4.7133	0.419	6.9153
0.4207	-0.1763	0.4199	3.7512	0.4199	9.3163	0.4199	10.6755	0.4199	5.9697	0.4199	3.5022	0.4207	1.0281	0.4132	3.5166	0.4207	0.8944	0.4199	3.8246	0.4207	-0.8019	0.4199	3.4204	0.4199	4.8906	0.4199	7.7565	0.4199	4.7094	0.4199	6.9169
0.4215	-0.1775	0.4207	3.7515	0.4207	9.3191	0.4207	10.6781	0.4207	5.9694	0.4207	3.5014	0.4215	1.0364	0.414	3.5164	0.4215	0.8933	0.4207	3.8245	0.4215	-0.7996	0.4207	3.421	0.4207	4.894	0.4207	7.7572	0.4207	4.708	0.4207	6.9182
0.4224	-0.1774	0.4215	3.7523	0.4215	9.3225	0.4215	10.6799	0.4215	5.9688	0.4215	3.4995	0.4224	1.0453	0.4149	3.5161	0.4224	0.888	0.4215	3.824	0.4224	-0.7966	0.4215	3.4207	0.4215	4.8965	0.4215	7.757	0.4215	4.7079	0.4215	6.9195
0.4232	-0.1787	0.4224	3.7532	0.4224	9.326	0.4224	10.6815	0.4224	5.9686	0.4224	3.4989	0.4232	1.0553	0.4157	3.5162	0.4232	0.8854	0.4224	3.8237	0.4232	-0.7941	0.4224	3.4204	0.4224	4.8982	0.4224	7.758	0.4224	4.7075	0.4224	6.9211
0.424	-0.1794	0.4232	3.754	0.4232	9.3295	0.4232	10.6841	0.4232	5.9688	0.4232	3.4984	0.424	1.0625	0.4165	3.5146	0.424	0.8849	0.4232	3.8236	0.424	-0.7913	0.4232	3.4206	0.4232	4.9009	0.4232	7.7597	0.4232	4.7085	0.4232	6.923
0.4249	-0.1815	0.424	3.7545	0.424	9.3337	0.424	10.6861	0.424	5.9675	0.424	3.4981	0.4248	1.069	0.4174	3.5137	0.4249	0.8842	0.424	3.8235	0.4249	-0.7899	0.424	3.4207	0.424	4.9041	0.424	7.7609	0.424	4.7115	0.424	6.9246
0.4257	-0.1814	0.4248	3.7543	0.4248	9.3377	0.4248	10.6877	0.4249	5.9659	0.4248	3.4973	0.4257	1.0749	0.4182	3.5141	0.4257	0.881	0.4248	3.8231	0.4257	-0.7883	0.4249	3.4213	0.4248	4.9077	0.4249	7.7603	0.4248	4.7158	0.4248	6.9261
0.4265	-0.1815	0.4257	3.7559	0.4257	9.3416	0.4257	10.6885	0.4257	5.966	0.4257	3.4966	0.4265	1.0784	0.419	3.5142	0.4265	0.8791	0.4257	3.8232	0.4265	-0.7887	0.4257	3.4222	0.4257	4.9109	0.4257	7.7603	0.4257	4.722	0.4257	6.9279
0.4273	-0.1819	0.4265	3.7563	0.4265	9.3467	0.4265	10.6898	0.4265	5.9665	0.4265	3.4966	0.4273	1.0801	0.4199	3.5139	0.4274	0.8767	0.4265	3.8226	0.4274	-0.7911	0.4265	3.423	0.4265	4.9137	0.4265	7.7616	0.4265	4.7287	0.4265	6.9299
0.4282	-0.1807	0.4273	3.7561	0.4273	9.3504	0.4273	10.6903	0.4273	5.966	0.4273	3.4966	0.4282	1.0818	0.4207	3.5134	0.4282	0.8751	0.4273	3.8224	0.4282	-0.7929	0.4273	3.4235	0.4273	4.9167	0.4274	7.7611	0.4273	4.7384	0.4273	6.932
0.429	-0.1796	0.4282	3.7559	0.4282	9.355	0.4282	10.6914	0.4282	5.9647	0.4282	3.4968	0.429	1.0818	0.4215	3.5134	0.429	0.8722	0.4282	3.8213	0.429	-0.797	0.4282	3.4248	0.4282	4.9193	0.4282	7.76	0.4282	4.7484	0.4282	6.9341
0.4298	-0.1808	0.429	3.7567	0.429	9.3592	0.429	10.6931	0.429	5.9645	0.429	3.4979	0.4298	1.0781	0.4224	3.5142	0.4299	0.8697	0.429	3.8202	0.4299	-0.7956	0.429	3.4253	0.429	4.9216	0.429	7.7591	0.429	4.7586	0.429	6.9371
0.4307	-0.1804	0.4298	3.7576	0.4298	9.3636	0.4298	10.6939	0.4298	5.9639	0.4298	3.4974	0.4307	1.0735	0.4232	3.5155	0.4307	0.8681	0.4298	3.8209	0.4307	-0.795	0.4298	3.4256	0.4298	4.9243	0.4299	7.7565	0.4298	4.7702	0.4298	6.9399
0.4315	-0.1815	0.4307	3.7576	0.4307	9.3683	0.4307	10.6953	0.4307	5.9629	0.4307	3.4978	0.4315	1.0634	0.424	3.5154	0.4315	0.867	0.4307	3.8195	0.4315	-0.7951	0.4307	3.4259	0.4307	4.9267	0.4307	7.7548	0.4307	4.7827	0.4307	6.9426
0.4323	-0.182	0.4315	3.7564	0.4315	9.372	0.4315	10.6967	0.4315	5.962	0.4315	3.4972	0.4323	1.0521	0.4248	3.515	0.4324	0.8665	0.4315	3.8184	0.4324	-0.7961	0.4315	3.4263	0.4315	4.9292	0.4315	7.7535	0.4315	4.7958	0.4315	6.9458
0.4332	-0.1817	0.4323	3.7567	0.4323	9.3766	0.4323	10.6965	0.4323	5.9609	0.4323	3.4968	0.4332	1.0399	0.4257	3.5139	0.4332	0.8638	0.4323	3.8188	0.4332	-0.7975	0.4323	3.4272	0.4323	4.9321	0.4324	7.7513	0.4323	4.8101	0.4323	6.9487
0.434	-0.181	0.4332	3.7574	0.4332	9.3802	0.4332	10.6969	0.4332	5.9609	0.4332	3.496	0.434	1.0271	0.4265	3.5128	0.434	0.8624	0.4332	3.8192	0.434	-0.799	0.4332	3.4271	0.4332	4.934	0.4332	7.7487	0.4332	4.8245	0.4332	6.9506
0.4348	-0.1807	0.434	3.7578	0.434	9.3847	0.434	10.6979	0.434	5.9611	0.434	3.4961	0.4348	1.0151	0.4273	3.5116	0.4349	0.8613	0.434	3.8191	0.4349	-0.8005	0.434	3.4274	0.434	4.9351	0.434	7.7455	0.434	4.8391	0.434	6.9527
0.4357	-0.1821	0.4348	3.7571	0.4348	9.3901	0.4348	10.6984	0.4348	5.9599	0.4348	3.4958	0.4357	0.9986	0.4282	3.5108	0.4357	0.8587	0.4348	3.8179	0.4357	-0.8021	0.4348	3.4297	0.4348	4.9367	0.4349	7.7421	0.4348	4.8539	0.4348	6.9551
0.4365	-0.1829	0.4357	3.7579	0.4357	9.3956	0.4357	10.6999	0.4357	5.9585	0.4357	3.4948	0.4365	0.9828	0.429	3.511	0.4365	0.857	0.4357	3.8181	0.4365	-0.8035	0.4357	3.4309	0.4357	4.9387	0.4357	7.7388	0.4357	4.8688	0.4357	6.9576
0.4373	-0.1832	0.4365	3.7583	0.4365	9.4002	0.4365	10.7023	0.4365	5.9566	0.4365	3.4943	0.4373	0.9651	0.4298	3.5107	0.4374	0.8549	0.4365	3.8185	0.4374	-0.8045	0.4365	3.4318	0.4365	4.94	0.4365	7.7349	0.4365	4.8857	0.4365	6.9597
0.4382	-0.1831	0.4373	3.7578	0.4373	9.4048	0.4373	10.7041	0.4373	5.9552	0.4373	3.4933	0.4382	0.9473	0.4307	3.5111	0.4382	0.8542	0.4373	3.8197	0.4382	-0.804	0.4373	3.4339	0.4373	4.9423	0.4373	7.7315	0.4373	4.8994	0.4373	6.9609
0.439	-0.1835	0.4382	3.7563	0.4382	9.4094	0.4382	10.706	0.4382	5.9543	0.4382	3.4921	0.439	0.9312	0.4315	3.5103	0.439	0.854	0.4382	3.8197	0.439	-0.8046	0.4382	3.4362	0.4382	4.9445	0.4382	7.7271	0.4382	4.9137	0.4381	6.9628
0.4398	-0.1841	0.439	3.7558	0.439	9.414	0.439	10.7071	0.439	5.9544	0.439	3.4918	0.4398	0.9157	0.4323	3.5099	0.4399	0.8537	0.439	3.8196	0.4398	-0.8051	0.439	3.4382	0.439	4.9454	0.439	7.722	0.439	4.9276	0.439	6.9642
0.4407	-0.1848	0.4398	3.7563	0.4398	9.4178	0.4398	10.709	0.4398	5.954	0.4398	3.4915	0.4407	0.9026	0.4332	3.5099	0.4407	0.8532	0.4398	3.8193	0.4407	-0.8058	0.4398	3.4398	0.4398	4.9461	0.4398	7.7164	0.4398	4.9404	0.4398	6.9665
0.4415	-0.1846	0.4406	3.7562	0.4406	9.4226	0.4406	10.7111	0.4406	5.9535	0.4406	3.4904	0.4415	0.8887	0.434	3.5098	0.4415	0.8527	0.4406	3.8187	0.4415	-0.8074	0.4406	3.4408	0.4406	4.9472	0.4407	7.7107	0.4406	4.9525	0.4406	6.9698
0.4423	-0.1835	0.4415	3.7554	0.4415	9.427	0.4415	10.7117	0.4415	5.9531	0.4415	3.4913	0.4423	0.8756	0.4348	3.5092	0.4423	0.8531	0.4415	3.818	0.4423	-0.8091	0.4415	3.4416	0.4415	4.9475	0.4415	7.7055	0.4415	4.9649	0.4415	6.9725
0.4432	-0.1837	0.4423	3.7548	0.4423	9.4307	0.4423	10.7128	0.4423	5.9533	0.4423	3.4928	0.4432	0.8638	0.4357	3.5082	0.4432	0.8527	0.4423	3.8178	0.4432	-0.8112	0.4423	3.4431	0.4423	4.947	0.4423	7.7002	0.4423	4.9768	0.4423	6.9756
0.444	-0.1846	0.4431	3.7544	0.4431	9.4357	0.4431	10.7154	0.4431	5.9528	0.4431	3.493	0.444	0.8502	0.4365	3.5067	0.444	0.8516	0.4431	3.8171	0.444	-0.8146	0.4431	3.4446	0.4431	4.9485	0.4432	7.6932	0.4431	4.9899	0.4431	6.979
0.4448	-0.1846	0.444	3.7546	0.444	9.44	0.444	10.7178	0.444	5.9526	0.444	3.4937	0.4448	0.84	0.4373	3.5064	0.4448	0.8518	0.444	3.817	0.4448	-0.8193	0.444	3.4464	0.444	4.9501	0.444	7.6855	0.444	5.002	0.444	6.9817
0.4457	-0.1836	0.4448	3.7545	0.4448	9.4441	0.4448	10.7207	0.4448	5.953	0.4448	3.4942	0.4457	0.8305	0.4382	3.5062	0.4457	0.8517	0.4448	3.8182	0.4457	-0.8232	0.4448	3.4471	0.4448	4.951	0.4448	7.6764	0.4448	5.012	0.4448	6.9837
0.4465	-0.184	0.4456	3.7548	0.4456	9.449	0.4456	10.7227	0.4456	5.9534	0.4456	3.4947	0.4465	0.8239	0.439	3.5048	0.4465	0.8525	0.4456	3.8181	0.4465	-0.8299	0.4456	3.4473	0.4456	4.9515	0.4457	7.6677	0.4456	5.0219	0.4456	6.9867
0.4473	-0.1837	0.4465	3.7536	0.4465	9.4531	0.4465	10.7253	0.4465	5.9529	0.4465	3.496	0.4473	0.8201	0.4398	3.5033	0.4473	0.8527	0.4465	3.8183	0.4473	-0.8343	0.4465	3.448	0.4465	4.9521	0.4465	7.6584	0.4465	5.0315	0.4465	6.9892
0.4482	-0.1824	0.4473	3.7535	0.4473	9.4575	0.4473	10.7267	0.4473	5.9523	0.4473	3.496	0.4482	0.8157	0.4406	3.5022	0.4482	0.8522	0.4473	3.8186	0.4482	-0.8385	0.4473	3.4486	0.4473	4.9533	0.4473	7.6486	0.4473	5.0417	0.4473	6.9916
0.449	-0.183	0.4481	3.7539	0.4481	9.463	0.4481	10.7292	0.4481	5.9523	0.4481	3.4955	0.449	0.8113	0.4415	3.5011	0.449	0.851	0.4481	3.8178	0.449	-0.8423	0.4481	3.45	0.4481	4.9538	0.4482	7.6386	0.4481	5.0512	0.4481	6.9927
0.4498	-0.1826	0.449	3.7546	0.449	9.4676	0.449	10.7311	0.449	5.952	0.449	3.4952	0.4498	0.8078	0.4423	3.5007	0.4498	0.8517	0.449	3.8171	0.4498	-0.8467	0.449	3.4512	0.449	4.9543	0.449	7.6287	0.449	5.0598	0.449	6.994
0.4507	-0.1813	0.4498	3.7532	0.4498	9.4729	0.4498	10.7327	0.4498	5.9526	0.4498	3.4937	0.4507	0.8061	0.4431	3.4992	0.4507	0.8515	0.4498	3.8175	0.4507	-0.8503	0.4498	3.4532	0.4498	4.9543	0.4498	7.6186	0.4498	5.0696	0.4498	6.9958
0.4515	-0.1823	0.4506	3.7522	0.4506	9.4794	0.4506	10.7347	0.4506	5.9531	0.4506	3.4937	0.4515	0.805	0.444	3.4983	0.4515	0.8517	0.4506	3.8167	0.4515	-0.8527	0.4506	3.4553	0.4506	4.9544	0.4506	7.609	0.4506	5.0778	0.4506	6.997
0.4523	-0.1829	0.4515	3.7513	0.4515	9.485	0.4515	10.7367	0.4515	5.954	0.4515	3.4931	0.4523	0.8063	0.4448	3.4981	0.4523	0.8528	0.4515	3.8173	0.4523	-0.8557	0.4515	3.4561	0.4515	4.9538	0.4515	7.5968	0.4515	5.0857	0.4515	6.9983
0.4532	-0.1824	0.4523	3.7524	0.4523	9.4904	0.4523	10.7393	0.4523	5.9537	0.4523	3.4924	0.4532	0.8051	0.4456	3.4979	0.4532	0.8525	0.4523	3.8183	0.4532	-0.8575	0.4523	3.4589	0.4523	4.9533	0.4523	7.584	0.4523	5.0935	0.4523	6.9996
0.454	-0.183	0.4531	3.7526	0.4531	9.4962	0.4531	10.7421	0.4531	5.9544	0.4531	3.492	0.454	0.8037	0.4465	3.4975	0.454	0.8535	0.4531	3.818	0.454	-0.8589	0.4531	3.4599	0.4531	4.9521	0.4531	7.5719	0.4531	5.1012	0.4531	7.0022
0.4548	-0.1827	0.4539	3.752	0.4539	9.5018	0.4539	10.7454	0.4539	5.9529	0.4539	3.4918	0.4548	0.8054	0.4473	3.4976	0.4548	0.8547	0.4539	3.8188	0.4548	-0.8599	0.4539	3.4623	0.4539	4.9525	0.454	7.5593	0.4539	5.1091	0.4539	7.0047
0.4557	-0.1835	0.4548	3.751	0.4548	9.5085	0.4548	10.7483	0.4548	5.9519	0.4548	3.4907	0.4557	0.8056	0.4481	3.4974	0.4557	0.8559	0.4548	3.8195	0.4557	-0.8609	0.4548	3.4633	0.4548	4.9537	0.4548	7.5459	0.4548	5.1163	0.4548	7.0071
0.4565	-0.184	0.4556	3.7512	0.4556	9.5145	0.4556	10.7515	0.4556	5.9517	0.4556	3.4909	0.4565	0.8125	0.449	3.4968	0.4565	0.8578	0.4556	3.8205	0.4565	-0.8616	0.4556	3.4644	0.4556	4.953	0.4556	7.5324	0.4556	5.1235	0.4556	7.0086
0.4573	-0.1837	0.4564	3.7509	0.4564	9.5206	0.4564	10.7527	0.4564	5.9515	0.4564	3.4918	0.4573	0.8225	0.4498	3.4954	0.4573	0.8594	0.4564	3.8199	0.4573	-0.8608	0.4564	3.4662	0.4564	4.9525	0.4565	7.5171	0.4564	5.1308	0.4564	7.0104
0.4582	-0.1837	0.4573	3.7517	0.4573	9.5266	0.4573	10.7545	0.4573	5.951	0.4573	3.4924	0.4582	0.8272	0.4506	3.4947	0.4582	0.861	0.4573	3.8193	0.4582	-0.86	0.4573	3.4668	0.4573	4.9521	0.4573	7.5017	0.4573	5.1357	0.4573	7.0131
0.459	-0.1829	0.4581	3.7526	0.4581	9.5328	0.4581	10.7567	0.4581	5.9509	0.4581	3.4926	0.459	0.8299	0.4515	3.4933	0.459	0.862	0.4581	3.8188	0.459	-0.8606	0.4581	3.4683	0.4581	4.9517	0.4581	7.4865	0.4581	5.1417	0.4581	7.0155
0.4598	-0.1832	0.4589	3.7535	0.4589	9.5393	0.4589	10.758	0.4589	5.9516	0.4589	3.4938	0.4598	0.8299	0.4523	3.4924	0.4598	0.8643	0.4589	3.8192	0.4598	-0.862	0.4589	3.4696	0.4589	4.951	0.459	7.4708	0.4589	5.1492	0.4589	7.0174
0.4607	-0.1828	0.4598	3.7541	0.4598	9.5461	0.4598	10.7603	0.4598	5.9508	0.4598	3.4934	0.4607	0.8309	0.4531	3.4912	0.4607	0.8642	0.4598	3.8198	0.4607	-0.8621	0.4598	3.4717	0.4598	4.9501	0.4598	7.4553	0.4598	5.156	0.4598	7.0199
0.4615	-0.183	0.4606	3.7531	0.4606	9.5533	0.4606	10.7619	0.4606	5.9501	0.4606	3.4926	0.4615	0.8287	0.4539	3.4907	0.4615	0.8654	0.4606	3.8198	0.4615	-0.8636	0.4606	3.4736	0.4606	4.9502	0.4606	7.4397	0.4606	5.1636	0.4606	7.0223
0.4623	-0.1839	0.4614	3.7529	0.4614	9.5613	0.4614	10.7634	0.4614	5.9499	0.4614	3.4932	0.4623	0.827	0.4548	3.4903	0.4623	0.8671	0.4614	3.8194	0.4623	-0.8667	0.4614	3.4764	0.4614	4.9495	0.4615	7.4233	0.4614	5.1697	0.4614	7.0248
0.4632	-0.1837	0.4623	3.7536	0.4623	9.5702	0.4623	10.7653	0.4623	5.9491	0.4623	3.492	0.4632	0.8302	0.4556	3.4901	0.4632	0.8684	0.4623	3.82	0.4632	-0.8665	0.4623	3.4797	0.4623	4.9489	0.4623	7.4068	0.4623	5.1748	0.4623	7.0274
0.464	-0.1825	0.4631	3.7544	0.4631	9.5787	0.4631	10.7685	0.4631	5.9482	0.4631	3.4925	0.464	0.8296	0.4564	3.49	0.464	0.8677	0.4631	3.82	0.464	-0.8675	0.4631	3.4811	0.4631	4.9481	0.4631	7.3904	0.4631	5.1803	0.4631	7.0298
0.4648	-0.1802	0.4639	3.7541	0.4639	9.5868	0.4639	10.77	0.4639	5.9483	0.4639	3.4921	0.4648	0.8282	0.4573	3.4888	0.4648	0.8693	0.4639	3.8206	0.4648	-0.868	0.4639	3.4835	0.4639	4.9473	0.464	7.3759	0.4639	5.1842	0.4639	7.0313
0.4657	-0.1791	0.4648	3.7531	0.4648	9.596	0.4648	10.7714	0.4648	5.9473	0.4648	3.492	0.4657	0.8263	0.4581	3.4881	0.4657	0.8706	0.4648	3.82	0.4657	-0.8667	0.4648	3.4854	0.4648	4.9456	0.4648	7.3609	0.4648	5.1894	0.4648	7.0335
0.4665	-0.1795	0.4656	3.7538	0.4656	9.6055	0.4656	10.7728	0.4656	5.9483	0.4656	3.4912	0.4665	0.824	0.4589	3.4872	0.4665	0.8736	0.4656	3.8187	0.4665	-0.8653	0.4656	3.4878	0.4656	4.9436	0.4656	7.3478	0.4656	5.1966	0.4656	7.0357
0.4673	-0.1791	0.4664	3.7538	0.4664	9.6153	0.4664	10.7755	0.4664	5.9489	0.4664	3.4918	0.4673	0.8189	0.4598	3.4867	0.4673	0.8754	0.4664	3.8183	0.4673	-0.8635	0.4664	3.4905	0.4664	4.9411	0.4664	7.335	0.4664	5.2033	0.4664	7.0384
0.4682	-0.1789	0.4672	3.7543	0.4673	9.6263	0.4672	10.7779	0.4673	5.9492	0.4672	3.4904	0.4682	0.818	0.4606	3.4875	0.4682	0.8785	0.4672	3.8168	0.4682	-0.8617	0.4673	3.4929	0.4673	4.9386	0.4673	7.3219	0.4673	5.2086	0.4672	7.041
0.469	-0.1792	0.4681	3.7542	0.4681	9.6356	0.4681	10.78	0.4681	5.9493	0.4681	3.4903	0.469	0.8139	0.4614	3.487	0.469	0.8798	0.4681	3.8161	0.469	-0.86	0.4681	3.4962	0.4681	4.9357	0.4681	7.3082	0.4681	5.2146	0.4681	7.043
0.4698	-0.1793	0.4689	3.7535	0.4689	9.6443	0.4689	10.7821	0.4689	5.948	0.4689	3.49	0.4698	0.8089	0.4623	3.4865	0.4698	0.8824	0.4689	3.8156	0.4698	-0.8586	0.4689	3.4987	0.4689	4.933	0.4689	7.2957	0.4689	5.2198	0.4689	7.0465
0.4707	-0.1792	0.4697	3.7524	0.4697	9.6545	0.4697	10.7847	0.4697	5.9468	0.4697	3.4895	0.4707	0.8038	0.4631	3.4851	0.4707	0.8842	0.4697	3.8148	0.4707	-0.8552	0.4697	3.5004	0.4697	4.9307	0.4698	7.2831	0.4697	5.2256	0.4697	7.0497
0.4715	-0.18	0.4706	3.7538	0.4706	9.6638	0.4706	10.7881	0.4706	5.9448	0.4706	3.4891	0.4715	0.7991	0.4639	3.4845	0.4715	0.8874	0.4706	3.8138	0.4715	-0.8531	0.4706	3.503	0.4706	4.928	0.4706	7.2721	0.4706	5.2289	0.4706	7.0519
0.4723	-0.1798	0.4714	3.7541	0.4714	9.673	0.4714	10.7905	0.4714	5.9443	0.4714	3.4881	0.4723	0.7933	0.4648	3.4842	0.4723	0.8911	0.4714	3.8124	0.4723	-0.8527	0.4714	3.5048	0.4714	4.9228	0.4714	7.2622	0.4714	5.2342	0.4714	7.0551
0.4732	-0.1783	0.4722	3.7551	0.4722	9.6829	0.4722	10.7927	0.4722	5.9435	0.4722	3.4871	0.4732	0.7895	0.4656	3.4835	0.4732	0.8929	0.4722	3.8104	0.4732	-0.8511	0.4722	3.5089	0.4722	4.9181	0.4723	7.2547	0.4722	5.2392	0.4722	7.0579
0.474	-0.1783	0.4731	3.7554	0.4731	9.6927	0.4731	10.795	0.4731	5.9435	0.4731	3.4864	0.474	0.7873	0.4664	3.4823	0.474	0.8971	0.4731	3.8081	0.474	-0.8489	0.4731	3.5112	0.4731	4.913	0.4731	7.2471	0.4731	5.243	0.4731	7.0609
0.4748	-0.1785	0.4739	3.7553	0.4739	9.7018	0.4739	10.7976	0.4739	5.9426	0.4739	3.486	0.4748	0.7909	0.4673	3.4814	0.4748	0.8993	0.4739	3.8069	0.4748	-0.8462	0.4739	3.5144	0.4739	4.9072	0.4739	7.2408	0.4739	5.2465	0.4739	7.0623
0.4757	-0.1793	0.4747	3.7552	0.4747	9.7117	0.4747	10.799	0.4747	5.9425	0.4747	3.4854	0.4757	0.785	0.4681	3.4806	0.4757	0.9014	0.4747	3.8051	0.4757	-0.8434	0.4747	3.5163	0.4747	4.8995	0.4748	7.2352	0.4747	5.2492	0.4747	7.0635
0.4765	-0.1781	0.4756	3.7556	0.4756	9.7203	0.4756	10.8009	0.4756	5.9426	0.4756	3.4859	0.4765	0.7777	0.4689	3.4796	0.4765	0.9035	0.4756	3.8029	0.4765	-0.8412	0.4756	3.5197	0.4756	4.8903	0.4756	7.231	0.4756	5.2533	0.4756	7.0646
0.4773	-0.1767	0.4764	3.7554	0.4764	9.7302	0.4764	10.8026	0.4764	5.9418	0.4764	3.4848	0.4773	0.7653	0.4697	3.4786	0.4773	0.9053	0.4764	3.8021	0.4773	-0.84	0.4764	3.5233	0.4764	4.8812	0.4764	7.2274	0.4764	5.2573	0.4764	7.0668
0.4782	-0.1773	0.4772	3.7544	0.4772	9.7408	0.4772	10.8062	0.4772	5.9413	0.4772	3.4842	0.4782	0.7494	0.4706	3.4782	0.4782	0.9102	0.4772	3.8013	0.4782	-0.8401	0.4772	3.5264	0.4772	4.8711	0.4773	7.2257	0.4772	5.2601	0.4772	7.0693
0.479	-0.1779	0.4781	3.7523	0.4781	9.7516	0.4781	10.8085	0.4781	5.9414	0.4781	3.4826	0.479	0.7377	0.4714	3.477	0.479	0.9136	0.4781	3.8009	0.479	-0.8399	0.4781	3.5284	0.4781	4.8602	0.4781	7.2254	0.4781	5.2647	0.4781	7.0715
0.4798	-0.179	0.4789	3.7509	0.4789	9.7634	0.4789	10.8103	0.4789	5.9399	0.4789	3.4821	0.4798	0.7304	0.4722	3.4771	0.4798	0.9167	0.4789	3.7993	0.4798	-0.8392	0.4789	3.533	0.4789	4.8473	0.4789	7.2241	0.4789	5.2677	0.4789	7.0731
0.4807	-0.1786	0.4797	3.7513	0.4797	9.7749	0.4797	10.8129	0.4797	5.9382	0.4797	3.4814	0.4807	0.7243	0.4731	3.4766	0.4807	0.9201	0.4797	3.798	0.4807	-0.8375	0.4797	3.5363	0.4797	4.8334	0.4798	7.2245	0.4797	5.2692	0.4797	7.0751
0.4815	-0.1797	0.4806	3.7521	0.4806	9.7856	0.4806	10.8155	0.4806	5.9373	0.4806	3.4813	0.4815	0.7154	0.4739	3.4767	0.4815	0.923	0.4806	3.7959	0.4815	-0.8369	0.4806	3.5383	0.4806	4.8204	0.4806	7.2249	0.4806	5.2719	0.4806	7.078
0.4823	-0.179	0.4814	3.7528	0.4814	9.7968	0.4814	10.8186	0.4814	5.9364	0.4814	3.4815	0.4823	0.7101	0.4747	3.4759	0.4823	0.9267	0.4814	3.7939	0.4823	-0.8359	0.4814	3.5411	0.4814	4.8058	0.4814	7.2267	0.4814	5.2747	0.4814	7.0798
0.4832	-0.1785	0.4822	3.7525	0.4822	9.8078	0.4822	10.8209	0.4822	5.9366	0.4822	3.4803	0.4832	0.7064	0.4756	3.4747	0.4832	0.9331	0.4822	3.7939	0.4832	-0.8335	0.4822	3.5438	0.4822	4.7897	0.4822	7.2298	0.4822	5.2799	0.4822	7.0802
0.484	-0.1791	0.483	3.7525	0.483	9.8177	0.483	10.8237	0.483	5.9357	0.483	3.4802	0.484	0.6984	0.4764	3.474	0.484	0.9363	0.483	3.7926	0.484	-0.8334	0.483	3.5464	0.483	4.773	0.4831	7.2334	0.483	5.2839	0.483	7.0813
0.4848	-0.1785	0.4839	3.7525	0.4839	9.8296	0.4839	10.8262	0.4839	5.9353	0.4839	3.4778	0.4848	0.6926	0.4772	3.4736	0.4848	0.9417	0.4839	3.7908	0.4848	-0.8315	0.4839	3.55	0.4839	4.7585	0.4839	7.2365	0.4839	5.2879	0.4839	7.0827
0.4857	-0.1796	0.4847	3.7533	0.4847	9.8397	0.4847	10.8292	0.4847	5.936	0.4847	3.4765	0.4857	0.688	0.4781	3.4741	0.4857	0.9463	0.4847	3.7892	0.4857	-0.8308	0.4847	3.5531	0.4847	4.7425	0.4847	7.2412	0.4847	5.2925	0.4847	7.085
0.4865	-0.1796	0.4855	3.7541	0.4855	9.8516	0.4855	10.8326	0.4855	5.9374	0.4855	3.4745	0.4865	0.6836	0.4789	3.4734	0.4865	0.9489	0.4855	3.7888	0.4865	-0.8311	0.4855	3.5563	0.4855	4.726	0.4856	7.2486	0.4855	5.2965	0.4855	7.087
0.4873	-0.1798	0.4864	3.7527	0.4864	9.8621	0.4864	10.834	0.4864	5.936	0.4864	3.4752	0.4873	0.6786	0.4797	3.4723	0.4873	0.9503	0.4864	3.7883	0.4873	-0.8312	0.4864	3.5594	0.4864	4.7102	0.4864	7.2557	0.4864	5.2997	0.4864	7.0902
0.4882	-0.1793	0.4872	3.7527	0.4872	9.8727	0.4872	10.8358	0.4872	5.9345	0.4872	3.4741	0.4882	0.6799	0.4806	3.4723	0.4882	0.9521	0.4872	3.7888	0.4882	-0.83	0.4872	3.5621	0.4872	4.6947	0.4872	7.2652	0.4872	5.3038	0.4872	7.0911
0.489	-0.1799	0.488	3.753	0.488	9.8828	0.488	10.8373	0.488	5.9337	0.488	3.474	0.489	0.6848	0.4814	3.4711	0.489	0.9524	0.488	3.7891	0.489	-0.8287	0.488	3.5659	0.488	4.6809	0.4881	7.2773	0.488	5.3087	0.488	7.0917
0.4898	-0.1816	0.4889	3.7535	0.4889	9.8942	0.4889	10.8397	0.4889	5.9327	0.4889	3.473	0.4898	0.6861	0.4822	3.4706	0.4898	0.9547	0.4889	3.7878	0.4898	-0.8266	0.4889	3.5665	0.4889	4.6675	0.4889	7.2911	0.4889	5.312	0.4889	7.0938
0.4907	-0.182	0.4897	3.7541	0.4897	9.9057	0.4897	10.8415	0.4897	5.9332	0.4897	3.4725	0.4907	0.6875	0.483	3.4707	0.4907	0.9607	0.4897	3.7867	0.4907	-0.8245	0.4897	3.5684	0.4897	4.6556	0.4897	7.305	0.4897	5.3167	0.4897	7.0949
0.4915	-0.1824	0.4905	3.7557	0.4905	9.9158	0.4905	10.8432	0.4905	5.9338	0.4905	3.4722	0.4915	0.6908	0.4839	3.4709	0.4915	0.9621	0.4905	3.7875	0.4915	-0.8237	0.4905	3.5711	0.4905	4.6454	0.4906	7.3201	0.4905	5.3223	0.4905	7.0971
0.4923	-0.1819	0.4914	3.7556	0.4914	9.9273	0.4914	10.8438	0.4914	5.9335	0.4914	3.4724	0.4923	0.6969	0.4847	3.4712	0.4923	0.9618	0.4914	3.7871	0.4923	-0.8219	0.4914	3.5734	0.4914	4.6368	0.4914	7.335	0.4914	5.3283	0.4914	7.0995
0.4932	-0.182	0.4922	3.7561	0.4922	9.9386	0.4922	10.8458	0.4922	5.9328	0.4922	3.4722	0.4932	0.6954	0.4855	3.4712	0.4932	0.9602	0.4922	3.7859	0.4932	-0.8199	0.4922	3.5765	0.4922	4.6322	0.4922	7.3516	0.4922	5.3328	0.4922	7.1009
0.494	-0.183	0.493	3.756	0.493	9.9491	0.493	10.8474	0.493	5.9313	0.493	3.4718	0.494	0.6961	0.4864	3.4714	0.494	0.9595	0.493	3.7865	0.494	-0.8193	0.493	3.5776	0.493	4.628	0.4931	7.3682	0.493	5.3381	0.493	7.1035
0.4948	-0.1833	0.4939	3.7553	0.4939	9.9606	0.4939	10.8489	0.4939	5.9299	0.4939	3.4726	0.4948	0.6942	0.4872	3.4723	0.4948	0.9573	0.4939	3.7859	0.4948	-0.8184	0.4939	3.5791	0.4939	4.6273	0.4939	7.3843	0.4939	5.344	0.4939	7.1057
0.4957	-0.1837	0.4947	3.7551	0.4947	9.972	0.4947	10.8511	0.4947	5.9304	0.4947	3.4727	0.4957	0.6822	0.488	3.4739	0.4957	0.957	0.4947	3.7869	0.4957	-0.8176	0.4947	3.5802	0.4947	4.6274	0.4947	7.4007	0.4947	5.3494	0.4947	7.1076
0.4965	-0.1827	0.4955	3.7548	0.4955	9.9831	0.4955	10.854	0.4955	5.9307	0.4955	3.473	0.4965	0.6804	0.4889	3.4745	0.4965	0.9586	0.4955	3.787	0.4965	-0.817	0.4955	3.5835	0.4955	4.6301	0.4955	7.416	0.4955	5.3559	0.4955	7.1109
0.4973	-0.1825	0.4963	3.7557	0.4964	9.9946	0.4963	10.8556	0.4964	5.9302	0.4963	3.4727	0.4973	0.6793	0.4897	3.4754	0.4973	0.9577	0.4963	3.7872	0.4973	-0.8155	0.4964	3.5844	0.4963	4.6349	0.4964	7.4295	0.4963	5.3622	0.4963	7.1136
0.4982	-0.1833	0.4972	3.7555	0.4972	10.0067	0.4972	10.858	0.4972	5.9302	0.4972	3.472	0.4982	0.6808	0.4905	3.4754	0.4982	0.9554	0.4972	3.7868	0.4982	-0.8141	0.4972	3.5855	0.4972	4.6411	0.4972	7.4415	0.4972	5.3681	0.4972	7.116
0.499	-0.1838	0.498	3.7549	0.498	10.0169	0.498	10.8597	0.498	5.93	0.498	3.4709	0.499	0.6787	0.4914	3.4756	0.499	0.9504	0.498	3.7856	0.499	-0.8107	0.498	3.5868	0.498	4.6494	0.498	7.4514	0.498	5.3733	0.498	7.118
0.4998	-0.1838	0.4988	3.7559	0.4988	10.0274	0.4988	10.8615	0.4988	5.9302	0.4988	3.4703	0.4998	0.6791	0.4922	3.4766	0.4998	0.9497	0.4988	3.7843	0.4998	-0.8085	0.4988	3.5909	0.4988	4.66	0.4989	7.4607	0.4988	5.3768	0.4988	7.1209
0.5007	-0.1838	0.4997	3.7566	0.4997	10.0376	0.4997	10.8643	0.4997	5.931	0.4997	3.4694	0.5007	0.6812	0.493	3.4771	0.5007	0.9485	0.4997	3.7834	0.5007	-0.8059	0.4997	3.592	0.4997	4.6732	0.4997	7.4684	0.4997	5.3832	0.4997	7.1233
0.5015	-0.1846	0.5005	3.7573	0.5005	10.0484	0.5005	10.8655	0.5005	5.9311	0.5005	3.4684	0.5015	0.6812	0.4939	3.4786	0.5015	0.9454	0.5005	3.7827	0.5015	-0.8043	0.5005	3.5922	0.5005	4.6891	0.5005	7.4735	0.5005	5.3889	0.5005	7.1264
0.5023	-0.1842	0.5013	3.7578	0.5013	10.0585	0.5013	10.8665	0.5013	5.9303	0.5013	3.4676	0.5023	0.6852	0.4947	3.4783	0.5023	0.9445	0.5013	3.7836	0.5023	-0.8025	0.5013	3.5943	0.5013	4.7042	0.5014	7.4774	0.5013	5.3938	0.5013	7.1292
0.5032	-0.1838	0.5022	3.7568	0.5022	10.0694	0.5022	10.8682	0.5022	5.9297	0.5022	3.4675	0.5032	0.6878	0.4955	3.4792	0.5032	0.9418	0.5022	3.7837	0.5032	-0.7993	0.5022	3.595	0.5022	4.7205	0.5022	7.4777	0.5022	5.3984	0.5022	7.1325
0.504	-0.184	0.503	3.7571	0.503	10.08	0.503	10.8717	0.503	5.9282	0.503	3.4674	0.504	0.689	0.4964	3.4804	0.504	0.9359	0.503	3.783	0.504	-0.7965	0.503	3.5972	0.503	4.7392	0.503	7.4767	0.503	5.4024	0.503	7.1373
0.5048	-0.1829	0.5038	3.7569	0.5038	10.0909	0.5038	10.8742	0.5038	5.9284	0.5038	3.4667	0.5048	0.6944	0.4972	3.4811	0.5048	0.9352	0.5038	3.7825	0.5048	-0.7917	0.5038	3.5975	0.5038	4.759	0.5039	7.4753	0.5038	5.4072	0.5038	7.1417
0.5057	-0.1843	0.5047	3.7563	0.5047	10.1002	0.5047	10.8755	0.5047	5.9287	0.5047	3.4675	0.5057	0.7009	0.498	3.4818	0.5057	0.9332	0.5047	3.7826	0.5057	-0.7875	0.5047	3.5987	0.5047	4.7778	0.5047	7.4754	0.5047	5.4115	0.5047	7.1457
0.5065	-0.1852	0.5055	3.7557	0.5055	10.1102	0.5055	10.878	0.5055	5.9277	0.5055	3.467	0.5065	0.7103	0.4988	3.4821	0.5065	0.9301	0.5055	3.7821	0.5065	-0.7821	0.5055	3.599	0.5055	4.7968	0.5055	7.4721	0.5055	5.4168	0.5055	7.1502
0.5073	-0.1859	0.5063	3.7551	0.5063	10.1185	0.5063	10.8799	0.5063	5.926	0.5063	3.4676	0.5073	0.7314	0.4997	3.4832	0.5073	0.9278	0.5063	3.7805	0.5073	-0.7766	0.5063	3.5993	0.5063	4.8161	0.5064	7.466	0.5063	5.422	0.5063	7.1534
0.5082	-0.186	0.5072	3.7553	0.5072	10.1277	0.5072	10.8832	0.5072	5.9254	0.5072	3.4663	0.5082	0.7487	0.5005	3.4845	0.5082	0.9266	0.5072	3.7788	0.5082	-0.7734	0.5072	3.6001	0.5072	4.8354	0.5072	7.4611	0.5072	5.4268	0.5072	7.1571
0.509	-0.187	0.508	3.7554	0.508	10.1367	0.508	10.8857	0.508	5.9258	0.508	3.4663	0.509	0.7536	0.5013	3.4844	0.509	0.9259	0.508	3.7771	0.509	-0.7711	0.508	3.6024	0.508	4.8555	0.508	7.4535	0.508	5.4301	0.508	7.1619
0.5098	-0.1872	0.5088	3.7545	0.5088	10.1446	0.5088	10.8892	0.5088	5.9258	0.5088	3.4654	0.5098	0.7498	0.5022	3.4849	0.5098	0.9263	0.5088	3.7763	0.5098	-0.77	0.5088	3.602	0.5088	4.876	0.5089	7.4438	0.5088	5.434	0.5088	7.1681
0.5107	-0.1869	0.5097	3.7538	0.5097	10.1522	0.5097	10.8922	0.5097	5.9249	0.5097	3.4648	0.5107	0.7536	0.503	3.4859	0.5107	0.9252	0.5097	3.7755	0.5107	-0.7687	0.5097	3.6036	0.5097	4.8957	0.5097	7.4342	0.5097	5.438	0.5097	7.1737
0.5115	-0.1867	0.5105	3.7525	0.5105	10.1601	0.5105	10.8934	0.5105	5.9228	0.5105	3.4639	0.5115	0.7608	0.5038	3.4865	0.5115	0.9192	0.5105	3.7748	0.5115	-0.767	0.5105	3.6038	0.5105	4.9144	0.5105	7.4237	0.5105	5.442	0.5105	7.1797
0.5123	-0.1867	0.5113	3.7526	0.5113	10.1683	0.5113	10.8944	0.5113	5.9218	0.5113	3.4636	0.5123	0.7657	0.5047	3.4882	0.5123	0.916	0.5113	3.7725	0.5123	-0.7652	0.5113	3.6045	0.5113	4.9314	0.5113	7.4127	0.5113	5.4443	0.5113	7.1847
0.5132	-0.1874	0.5121	3.7517	0.5121	10.175	0.5121	10.8976	0.5121	5.9228	0.5121	3.4628	0.5132	0.7637	0.5055	3.4884	0.5132	0.9142	0.5121	3.771	0.5132	-0.7635	0.5121	3.6037	0.5121	4.9484	0.5122	7.4011	0.5121	5.4475	0.5121	7.1901
0.514	-0.1876	0.513	3.7518	0.513	10.1824	0.513	10.8995	0.513	5.9219	0.513	3.4622	0.514	0.7701	0.5063	3.4883	0.514	0.9125	0.513	3.7705	0.514	-0.7603	0.513	3.6043	0.513	4.9628	0.513	7.3874	0.513	5.4516	0.513	7.1957
0.5148	-0.188	0.5138	3.7525	0.5138	10.1884	0.5138	10.9025	0.5138	5.9221	0.5138	3.4633	0.5148	0.7715	0.5072	3.4894	0.5148	0.9128	0.5138	3.769	0.5148	-0.7587	0.5138	3.6037	0.5138	4.9773	0.5138	7.3728	0.5138	5.4547	0.5138	7.2013
0.5157	-0.1875	0.5146	3.7533	0.5146	10.1955	0.5146	10.905	0.5146	5.9217	0.5146	3.4635	0.5157	0.7782	0.508	3.4908	0.5157	0.9115	0.5146	3.7687	0.5157	-0.7587	0.5146	3.6041	0.5146	4.9891	0.5147	7.3574	0.5146	5.458	0.5146	7.2074
0.5165	-0.1871	0.5155	3.7526	0.5155	10.2028	0.5155	10.9062	0.5155	5.9206	0.5155	3.4633	0.5165	0.7926	0.5088	3.492	0.5165	0.9096	0.5155	3.7666	0.5165	-0.758	0.5155	3.6048	0.5155	5.0025	0.5155	7.3417	0.5155	5.4616	0.5155	7.2143
0.5173	-0.1881	0.5163	3.752	0.5163	10.2101	0.5163	10.9081	0.5163	5.919	0.5163	3.4633	0.5173	0.8225	0.5097	3.4928	0.5173	0.9041	0.5163	3.7647	0.5173	-0.757	0.5163	3.6035	0.5163	5.0146	0.5163	7.3264	0.5163	5.464	0.5163	7.2203
0.5182	-0.1894	0.5171	3.7519	0.5171	10.2152	0.5171	10.9115	0.5171	5.918	0.5171	3.4643	0.5182	0.834	0.5105	3.4932	0.5182	0.9011	0.5171	3.7629	0.5182	-0.7566	0.5171	3.6047	0.5171	5.0259	0.5172	7.3111	0.5171	5.4657	0.5171	7.2267
0.519	-0.1892	0.518	3.752	0.518	10.2182	0.518	10.9137	0.518	5.9173	0.518	3.4643	0.519	0.8433	0.5113	3.4941	0.519	0.9013	0.518	3.7611	0.519	-0.754	0.518	3.6039	0.518	5.0379	0.518	7.2975	0.518	5.467	0.518	7.2343
0.5198	-0.1878	0.5188	3.7529	0.5188	10.2231	0.5188	10.916	0.5188	5.9174	0.5188	3.4643	0.5198	0.8599	0.5121	3.4972	0.5198	0.9001	0.5188	3.7612	0.5198	-0.7529	0.5188	3.604	0.5188	5.0484	0.5188	7.2844	0.5188	5.4702	0.5188	7.2411
0.5207	-0.1872	0.5196	3.7534	0.5196	10.2272	0.5196	10.9191	0.5196	5.916	0.5196	3.4652	0.5207	0.8752	0.513	3.4989	0.5207	0.8974	0.5196	3.7611	0.5207	-0.7521	0.5196	3.6042	0.5196	5.0571	0.5197	7.2718	0.5196	5.4748	0.5196	7.2485
0.5215	-0.1858	0.5205	3.7538	0.5205	10.2299	0.5205	10.9206	0.5205	5.9159	0.5205	3.4665	0.5215	0.884	0.5138	3.4999	0.5215	0.894	0.5205	3.76	0.5215	-0.7516	0.5205	3.6038	0.5205	5.0645	0.5205	7.2612	0.5205	5.4769	0.5205	7.2571
0.5223	-0.1853	0.5213	3.7532	0.5213	10.2301	0.5213	10.9234	0.5213	5.9149	0.5213	3.4673	0.5223	0.9018	0.5146	3.5009	0.5223	0.8927	0.5213	3.7576	0.5223	-0.7499	0.5213	3.6044	0.5213	5.0715	0.5213	7.2522	0.5213	5.4804	0.5213	7.2642
0.5232	-0.1841	0.5221	3.7528	0.5221	10.2319	0.5221	10.926	0.5221	5.9151	0.5221	3.4691	0.5232	0.9228	0.5155	3.5036	0.5232	0.8903	0.5221	3.7555	0.5232	-0.7486	0.5221	3.6054	0.5221	5.0796	0.5222	7.244	0.5221	5.4839	0.5221	7.2715
0.524	-0.1841	0.523	3.7547	0.523	10.2321	0.523	10.928	0.523	5.9138	0.523	3.4682	0.524	0.936	0.5163	3.5057	0.524	0.8889	0.523	3.754	0.524	-0.7474	0.523	3.6049	0.523	5.0871	0.523	7.2399	0.523	5.4869	0.523	7.279
0.5248	-0.1838	0.5238	3.7558	0.5238	10.2315	0.5238	10.9295	0.5238	5.9134	0.5238	3.4687	0.5248	0.9457	0.5171	3.5079	0.5248	0.887	0.5238	3.7524	0.5248	-0.7461	0.5238	3.6049	0.5238	5.095	0.5238	7.2349	0.5238	5.4899	0.5238	7.2858
0.5257	-0.1835	0.5246	3.7562	0.5246	10.2303	0.5246	10.9303	0.5246	5.913	0.5246	3.4692	0.5256	0.9565	0.518	3.5087	0.5257	0.8851	0.5246	3.7515	0.5257	-0.7485	0.5246	3.6054	0.5246	5.1024	0.5246	7.2291	0.5246	5.492	0.5246	7.2927
0.5265	-0.1829	0.5254	3.7562	0.5254	10.2293	0.5254	10.932	0.5255	5.9119	0.5254	3.4677	0.5265	0.9694	0.5188	3.511	0.5265	0.9073	0.5254	3.7506	0.5265	-0.7517	0.5255	3.6048	0.5254	5.1094	0.5255	7.2217	0.5254	5.4948	0.5254	7.2997
0.5273	-0.1816	0.5263	3.757	0.5263	10.2274	0.5263	10.9336	0.5263	5.9104	0.5263	3.4674	0.5273	0.9694	0.5196	3.5138	0.5273	0.916	0.5263	3.749	0.5273	-0.7554	0.5263	3.6069	0.5263	5.1173	0.5263	7.2165	0.5263	5.4944	0.5263	7.3046
0.5281	-0.1815	0.5271	3.7564	0.5271	10.2242	0.5271	10.9355	0.5271	5.909	0.5271	3.4671	0.5281	0.9714	0.5205	3.5159	0.5282	0.9206	0.5271	3.7478	0.5282	-0.7597	0.5271	3.6099	0.5271	5.1257	0.5271	7.2116	0.5271	5.4942	0.5271	7.3124
0.529	-0.1805	0.5279	3.7566	0.5279	10.2212	0.5279	10.9368	0.5279	5.9071	0.5279	3.4665	0.529	0.9969	0.5213	3.518	0.529	0.9208	0.5279	3.7479	0.529	-0.7623	0.5279	3.6102	0.5279	5.1338	0.528	7.2051	0.5279	5.4955	0.5279	7.3209
0.5298	-0.1789	0.5288	3.7558	0.5288	10.2165	0.5288	10.9391	0.5288	5.9059	0.5288	3.4658	0.5298	1.004	0.5221	3.5207	0.5298	0.9188	0.5288	3.7466	0.5298	-0.7641	0.5288	3.61	0.5288	5.1423	0.5288	7.1992	0.5288	5.498	0.5288	7.3293
0.5306	-0.1781	0.5296	3.7563	0.5296	10.2118	0.5296	10.9393	0.5296	5.9039	0.5296	3.4666	0.5306	1.0046	0.523	3.5235	0.5307	0.9155	0.5296	3.745	0.5307	-0.7654	0.5296	3.6113	0.5296	5.15	0.5296	7.1927	0.5296	5.5	0.5296	7.3354
0.5315	-0.1778	0.5304	3.7569	0.5304	10.2067	0.5304	10.9417	0.5304	5.9046	0.5304	3.4671	0.5315	1.0148	0.5238	3.5267	0.5315	0.913	0.5304	3.7441	0.5315	-0.7663	0.5304	3.6119	0.5304	5.1554	0.5305	7.1833	0.5304	5.5029	0.5304	7.3421
0.5323	-0.1782	0.5313	3.7571	0.5313	10.2	0.5313	10.9455	0.5313	5.9053	0.5313	3.4677	0.5323	1.0328	0.5246	3.53	0.5323	0.9113	0.5313	3.7428	0.5323	-0.7678	0.5313	3.614	0.5313	5.1608	0.5313	7.1731	0.5313	5.5045	0.5313	7.3483
0.5331	-0.179	0.5321	3.7569	0.5321	10.1927	0.5321	10.9486	0.5321	5.9044	0.5321	3.4672	0.5331	1.0432	0.5254	3.5319	0.5332	0.9125	0.5321	3.7432	0.5332	-0.769	0.5321	3.6162	0.5321	5.1669	0.5321	7.1623	0.5321	5.5064	0.5321	7.3549
0.534	-0.1782	0.5329	3.7571	0.5329	10.1857	0.5329	10.9513	0.5329	5.903	0.5329	3.4679	0.534	1.0527	0.5263	3.5352	0.534	0.9123	0.5329	3.7423	0.534	-0.7713	0.5329	3.6192	0.5329	5.1727	0.533	7.1525	0.5329	5.5083	0.5329	7.3617
0.5348	-0.1781	0.5338	3.7552	0.5338	10.1761	0.5338	10.9541	0.5338	5.9016	0.5338	3.4679	0.5348	1.0649	0.5271	3.5391	0.5348	0.9113	0.5338	3.7424	0.5348	-0.7738	0.5338	3.621	0.5338	5.1806	0.5338	7.1428	0.5338	5.5098	0.5338	7.3693
0.5356	-0.1776	0.5346	3.7536	0.5346	10.1684	0.5346	10.9567	0.5346	5.8999	0.5346	3.4661	0.5356	1.072	0.5279	3.5417	0.5357	0.9099	0.5346	3.7417	0.5357	-0.7744	0.5346	3.6239	0.5346	5.1852	0.5346	7.1329	0.5346	5.5118	0.5346	7.3755
0.5365	-0.1779	0.5354	3.7526	0.5354	10.1569	0.5354	10.959	0.5354	5.8996	0.5354	3.464	0.5365	1.0774	0.5288	3.5442	0.5365	0.91	0.5354	3.7401	0.5365	-0.7742	0.5354	3.6278	0.5354	5.1926	0.5355	7.1249	0.5354	5.5128	0.5354	7.3814
0.5373	-0.1781	0.5363	3.7525	0.5363	10.1455	0.5363	10.9617	0.5363	5.8987	0.5363	3.4638	0.5373	1.0797	0.5296	3.5468	0.5373	0.9101	0.5363	3.7393	0.5373	-0.7742	0.5363	3.6313	0.5363	5.1982	0.5363	7.1162	0.5363	5.5147	0.5363	7.3858
0.5381	-0.1778	0.5371	3.7526	0.5371	10.1326	0.5371	10.9643	0.5371	5.8981	0.5371	3.463	0.5381	1.0728	0.5304	3.5516	0.5382	0.9111	0.5371	3.7388	0.5382	-0.7746	0.5371	3.6349	0.5371	5.2021	0.5371	7.1086	0.5371	5.5159	0.5371	7.392
0.539	-0.1778	0.5379	3.7518	0.5379	10.1213	0.5379	10.9651	0.5379	5.8974	0.5379	3.4609	0.539	1.0864	0.5313	3.5554	0.539	0.9114	0.5379	3.7381	0.539	-0.7735	0.5379	3.6384	0.5379	5.2055	0.538	7.1026	0.5379	5.517	0.5379	7.3977
0.5398	-0.1768	0.5387	3.7516	0.5388	10.1092	0.5388	10.9682	0.5388	5.8974	0.5388	3.4605	0.5398	1.093	0.5321	3.5593	0.5398	0.9126	0.5388	3.738	0.5398	-0.7724	0.5388	3.6431	0.5388	5.2092	0.5388	7.0957	0.5388	5.5201	0.5387	7.4032
0.5406	-0.1779	0.5396	3.7517	0.5396	10.0958	0.5396	10.9713	0.5396	5.8965	0.5396	3.4599	0.5406	1.1023	0.5329	3.562	0.5407	0.9157	0.5396	3.7364	0.5406	-0.7716	0.5396	3.647	0.5396	5.2132	0.5396	7.0891	0.5396	5.5218	0.5396	7.4101
0.5415	-0.1788	0.5404	3.7514	0.5404	10.0821	0.5404	10.9734	0.5404	5.8957	0.5404	3.458	0.5415	1.1037	0.5338	3.5662	0.5415	0.9231	0.5404	3.7355	0.5415	-0.7712	0.5404	3.6502	0.5404	5.2165	0.5404	7.0838	0.5404	5.523	0.5404	7.4156
0.5423	-0.1809	0.5412	3.7508	0.5412	10.0691	0.5412	10.9758	0.5412	5.8934	0.5412	3.4565	0.5423	1.1055	0.5346	3.5704	0.5423	0.9246	0.5412	3.7356	0.5423	-0.7721	0.5412	3.6536	0.5412	5.2212	0.5413	7.077	0.5412	5.5244	0.5412	7.4199
0.5431	-0.1808	0.5421	3.7505	0.5421	10.0562	0.5421	10.9781	0.5421	5.8926	0.5421	3.4548	0.5431	1.1082	0.5354	3.5741	0.5432	0.9231	0.5421	3.7362	0.5431	-0.7732	0.5421	3.6584	0.5421	5.2238	0.5421	7.0716	0.5421	5.5253	0.5421	7.4246
0.544	-0.1816	0.5429	3.7505	0.5429	10.0421	0.5429	10.9815	0.5429	5.8925	0.5429	3.4524	0.544	1.1045	0.5363	3.5778	0.544	0.9229	0.5429	3.736	0.544	-0.7753	0.5429	3.6618	0.5429	5.2256	0.5429	7.0674	0.5429	5.5264	0.5429	7.4302
0.5448	-0.1811	0.5437	3.7493	0.5437	10.0274	0.5437	10.9836	0.5437	5.8929	0.5437	3.4525	0.5448	1.1012	0.5371	3.5827	0.5448	0.9211	0.5437	3.7363	0.5448	-0.7784	0.5437	3.6675	0.5437	5.2283	0.5438	7.0618	0.5437	5.5282	0.5437	7.4342
0.5456	-0.1807	0.5446	3.7486	0.5446	10.0123	0.5446	10.9861	0.5446	5.8927	0.5446	3.4514	0.5456	1.0999	0.5379	3.5856	0.5456	0.921	0.5446	3.7371	0.5456	-0.7806	0.5446	3.6721	0.5446	5.2303	0.5446	7.0581	0.5446	5.5297	0.5446	7.4383
0.5465	-0.1824	0.5454	3.7477	0.5454	9.9988	0.5454	10.9896	0.5454	5.8929	0.5454	3.4513	0.5465	1.0948	0.5388	3.5916	0.5465	0.9199	0.5454	3.736	0.5465	-0.7809	0.5454	3.6772	0.5454	5.2328	0.5454	7.0548	0.5454	5.5318	0.5454	7.4433
0.5473	-0.1835	0.5462	3.7486	0.5462	9.9835	0.5462	10.993	0.5462	5.8929	0.5462	3.4521	0.5473	1.0874	0.5396	3.597	0.5473	0.8944	0.5462	3.7366	0.5473	-0.7809	0.5462	3.683	0.5462	5.2365	0.5463	7.0533	0.5462	5.5322	0.5462	7.447
0.5481	-0.185	0.5471	3.7486	0.5471	9.9677	0.5471	10.996	0.5471	5.8922	0.5471	3.4524	0.5481	1.1035	0.5404	3.6012	0.5481	0.8857	0.5471	3.7374	0.5481	-0.7818	0.5471	3.6874	0.5471	5.2404	0.5471	7.0514	0.5471	5.5355	0.5471	7.4521
0.549	-0.1845	0.5479	3.748	0.5479	9.9509	0.5479	10.9993	0.5479	5.8925	0.5479	3.4522	0.549	1.1024	0.5412	3.6052	0.549	0.8796	0.5479	3.7391	0.549	-0.7815	0.5479	3.6924	0.5479	5.2436	0.5479	7.0484	0.5479	5.5396	0.5479	7.4554
0.5498	-0.1849	0.5487	3.7481	0.5487	9.934	0.5487	11.0018	0.5487	5.8928	0.5487	3.4525	0.5498	1.0984	0.5421	3.6105	0.5498	0.8779	0.5487	3.7386	0.5498	-0.7823	0.5487	3.699	0.5487	5.2478	0.5488	7.0484	0.5487	5.5407	0.5487	7.4567
0.5506	-0.1873	0.5496	3.7476	0.5496	9.9172	0.5496	11.0034	0.5496	5.8934	0.5496	3.4516	0.5506	1.1055	0.5429	3.6157	0.5506	0.8787	0.5496	3.7397	0.5506	-0.7824	0.5496	3.7049	0.5496	5.252	0.5496	7.0496	0.5496	5.5421	0.5496	7.4583
0.5515	-0.1879	0.5504	3.7472	0.5504	9.9003	0.5504	11.0063	0.5504	5.8939	0.5504	3.4506	0.5515	1.1142	0.5437	3.6208	0.5515	0.8811	0.5504	3.7415	0.5515	-0.781	0.5504	3.7107	0.5504	5.2569	0.5504	7.0502	0.5504	5.5431	0.5504	7.461
0.5523	-0.187	0.5512	3.747	0.5512	9.8821	0.5512	11.0088	0.5512	5.8933	0.5512	3.449	0.5523	1.1091	0.5446	3.6256	0.5523	0.8835	0.5512	3.7414	0.5523	-0.7794	0.5512	3.7174	0.5512	5.2644	0.5513	7.0527	0.5512	5.5454	0.5512	7.463
0.5531	-0.1862	0.5521	3.7468	0.5521	9.8635	0.5521	11.0109	0.5521	5.8915	0.5521	3.4486	0.5531	1.1078	0.5454	3.6317	0.5531	0.8868	0.5521	3.7428	0.5531	-0.7776	0.5521	3.7248	0.5521	5.2726	0.5521	7.0558	0.5521	5.5486	0.5521	7.4658
0.554	-0.1849	0.5529	3.7453	0.5529	9.8457	0.5529	11.0141	0.5529	5.8908	0.5529	3.448	0.554	1.1081	0.5462	3.6377	0.554	0.8899	0.5529	3.7443	0.554	-0.7769	0.5529	3.7315	0.5529	5.2806	0.5529	7.059	0.5529	5.5519	0.5529	7.4682
0.5548	-0.1851	0.5537	3.7442	0.5537	9.8272	0.5537	11.016	0.5537	5.8894	0.5537	3.4467	0.5548	1.1106	0.5471	3.6438	0.5548	0.8938	0.5537	3.7462	0.5548	-0.7751	0.5537	3.737	0.5537	5.2875	0.5537	7.0611	0.5537	5.5552	0.5537	7.4691
0.5556	-0.1843	0.5545	3.7451	0.5545	9.8083	0.5545	11.0185	0.5546	5.8894	0.5545	3.4476	0.5556	1.1112	0.5479	3.6495	0.5556	0.8995	0.5545	3.7465	0.5556	-0.7742	0.5546	3.7432	0.5545	5.2928	0.5546	7.0641	0.5545	5.5581	0.5545	7.4701
0.5565	-0.1837	0.5554	3.7456	0.5554	9.7876	0.5554	11.0211	0.5554	5.8896	0.5554	3.4479	0.5565	1.1211	0.5487	3.6542	0.5565	0.904	0.5554	3.7484	0.5565	-0.7746	0.5554	3.7504	0.5554	5.3004	0.5554	7.0674	0.5554	5.5597	0.5554	7.473
0.5573	-0.1834	0.5562	3.7451	0.5562	9.7684	0.5562	11.0241	0.5562	5.8888	0.5562	3.4485	0.5573	1.1334	0.5496	3.6597	0.5573	0.9067	0.5562	3.7502	0.5573	-0.7748	0.5562	3.7572	0.5562	5.3056	0.5562	7.0697	0.5562	5.5625	0.5562	7.4744
0.5581	-0.1837	0.557	3.744	0.557	9.7488	0.557	11.0279	0.557	5.8891	0.557	3.4468	0.5581	1.1411	0.5504	3.6649	0.5581	0.913	0.557	3.7513	0.5581	-0.7755	0.557	3.7652	0.557	5.3122	0.5571	7.0728	0.557	5.566	0.557	7.4758
0.559	-0.1835	0.5579	3.7442	0.5579	9.7288	0.5579	11.0307	0.5579	5.8895	0.5579	3.4462	0.559	1.1513	0.5512	3.6691	0.559	0.9183	0.5579	3.7532	0.559	-0.7757	0.5579	3.7736	0.5579	5.3214	0.5579	7.0761	0.5579	5.5703	0.5579	7.4761
0.5598	-0.1822	0.5587	3.7437	0.5587	9.707	0.5587	11.0344	0.5587	5.89	0.5587	3.4461	0.5598	1.1632	0.5521	3.6742	0.5598	0.9241	0.5587	3.755	0.5598	-0.7769	0.5587	3.7804	0.5587	5.3308	0.5587	7.0777	0.5587	5.5768	0.5587	7.4787
0.5606	-0.1818	0.5595	3.7432	0.5595	9.6854	0.5595	11.0372	0.5595	5.8895	0.5595	3.4463	0.5606	1.1745	0.5529	3.6796	0.5606	0.9303	0.5595	3.7563	0.5606	-0.7801	0.5595	3.7882	0.5595	5.3386	0.5596	7.08	0.5595	5.5816	0.5595	7.4799
0.5615	-0.1806	0.5604	3.7424	0.5604	9.6628	0.5604	11.0405	0.5604	5.8883	0.5604	3.4455	0.5615	1.1756	0.5537	3.6838	0.5615	0.9359	0.5604	3.7582	0.5615	-0.7804	0.5604	3.7973	0.5604	5.343	0.5604	7.0826	0.5604	5.5865	0.5604	7.4806
0.5623	-0.1786	0.5612	3.7413	0.5612	9.6399	0.5612	11.0433	0.5612	5.888	0.5612	3.446	0.5623	1.191	0.5545	3.6875	0.5623	0.9347	0.5612	3.7595	0.5623	-0.7792	0.5612	3.8059	0.5612	5.3455	0.5612	7.0839	0.5612	5.5925	0.5612	7.4807
0.5631	-0.1769	0.562	3.7408	0.562	9.616	0.562	11.0461	0.562	5.8873	0.562	3.4448	0.5631	1.2032	0.5554	3.6925	0.5631	0.9428	0.562	3.7624	0.5631	-0.7784	0.562	3.8146	0.562	5.3467	0.5621	7.0863	0.562	5.5997	0.562	7.483
0.564	-0.1753	0.5629	3.7399	0.5629	9.5932	0.5629	11.0489	0.5629	5.8874	0.5629	3.4445	0.564	1.2072	0.5562	3.6975	0.564	0.9527	0.5629	3.7646	0.564	-0.779	0.5629	3.8235	0.5629	5.3479	0.5629	7.0882	0.5629	5.6061	0.5629	7.4853
0.5648	-0.1742	0.5637	3.7387	0.5637	9.5694	0.5637	11.0508	0.5637	5.8866	0.5637	3.4446	0.5648	1.2165	0.557	3.7021	0.5648	0.963	0.5637	3.7664	0.5648	-0.7784	0.5637	3.8339	0.5637	5.351	0.5637	7.0904	0.5637	5.6136	0.5637	7.4865
0.5656	-0.1748	0.5645	3.7384	0.5645	9.5446	0.5645	11.0534	0.5645	5.886	0.5645	3.4434	0.5656	1.2317	0.5579	3.7053	0.5656	0.9749	0.5645	3.7686	0.5656	-0.7767	0.5645	3.8432	0.5645	5.3567	0.5646	7.0907	0.5645	5.6214	0.5645	7.4886
0.5665	-0.1752	0.5654	3.7382	0.5654	9.5191	0.5654	11.0556	0.5654	5.8861	0.5654	3.4432	0.5665	1.254	0.5587	3.7101	0.5665	0.9862	0.5654	3.7712	0.5665	-0.776	0.5654	3.8525	0.5654	5.3654	0.5654	7.091	0.5654	5.6293	0.5654	7.4921
0.5673	-0.1738	0.5662	3.7375	0.5662	9.4931	0.5662	11.0586	0.5662	5.8851	0.5662	3.4426	0.5673	1.2754	0.5595	3.7149	0.5673	0.9983	0.5662	3.7749	0.5673	-0.7756	0.5662	3.8625	0.5662	5.383	0.5662	7.0884	0.5662	5.6374	0.5662	7.4927
0.5681	-0.1723	0.567	3.7354	0.567	9.4681	0.567	11.0615	0.567	5.8846	0.567	3.442	0.5681	1.2952	0.5604	3.7186	0.5681	1.011	0.567	3.7764	0.5681	-0.7757	0.567	3.8721	0.567	5.3973	0.5671	7.0835	0.567	5.6467	0.567	7.4958
0.569	-0.1706	0.5678	3.7338	0.5679	9.4425	0.5678	11.0645	0.5679	5.8846	0.5678	3.4417	0.569	1.3074	0.5612	3.7241	0.569	1.0237	0.5678	3.7797	0.569	-0.7732	0.5679	3.8828	0.5679	5.4095	0.5679	7.0755	0.5679	5.6556	0.5678	7.4986
0.5698	-0.1698	0.5687	3.7349	0.5687	9.4166	0.5687	11.0663	0.5687	5.8856	0.5687	3.4396	0.5698	1.323	0.562	3.731	0.5698	1.0363	0.5687	3.7824	0.5698	-0.7717	0.5687	3.8913	0.5687	5.4223	0.5687	7.0675	0.5687	5.6638	0.5687	7.5016
0.5706	-0.1685	0.5695	3.7347	0.5695	9.3905	0.5695	11.0697	0.5695	5.8854	0.5695	3.4392	0.5706	1.3212	0.5629	3.7355	0.5706	1.0488	0.5695	3.7868	0.5706	-0.7705	0.5695	3.9	0.5695	5.4359	0.5695	7.0559	0.5695	5.6738	0.5695	7.5049
0.5715	-0.1663	0.5703	3.7341	0.5703	9.3639	0.5703	11.0722	0.5703	5.8835	0.5703	3.4381	0.5715	1.3368	0.5637	3.7406	0.5715	1.0625	0.5703	3.791	0.5715	-0.7684	0.5703	3.9098	0.5703	5.4499	0.5704	7.0422	0.5703	5.6826	0.5703	7.5069
0.5723	-0.1632	0.5712	3.7337	0.5712	9.3374	0.5712	11.0751	0.5712	5.8826	0.5712	3.4379	0.5723	1.3562	0.5645	3.7463	0.5723	1.0768	0.5712	3.7955	0.5723	-0.7661	0.5712	3.9199	0.5712	5.4657	0.5712	7.0294	0.5712	5.693	0.5712	7.5096
0.5731	-0.161	0.572	3.7323	0.572	9.3097	0.572	11.0774	0.572	5.8812	0.572	3.4386	0.5731	1.3829	0.5654	3.7506	0.5731	1.0918	0.572	3.8	0.5731	-0.7649	0.572	3.9296	0.572	5.4833	0.572	7.0142	0.572	5.7021	0.572	7.513
0.574	-0.157	0.5728	3.7323	0.5728	9.2831	0.5728	11.0812	0.5728	5.8821	0.5728	3.4384	0.574	1.4017	0.5662	3.7548	0.574	1.1051	0.5728	3.8046	0.574	-0.7651	0.5728	3.9386	0.5728	5.5027	0.5729	6.9984	0.5728	5.7101	0.5728	7.5148
0.5748	-0.1533	0.5737	3.7328	0.5737	9.2549	0.5737	11.0839	0.5737	5.8831	0.5737	3.4392	0.5748	1.4323	0.567	3.758	0.5748	1.1182	0.5737	3.8088	0.5748	-0.7644	0.5737	3.9491	0.5737	5.5213	0.5737	6.9824	0.5737	5.7185	0.5737	7.5169
0.5756	-0.149	0.5745	3.733	0.5745	9.2264	0.5745	11.0873	0.5745	5.8845	0.5745	3.4393	0.5756	1.4708	0.5679	3.7624	0.5756	1.1327	0.5745	3.8129	0.5756	-0.7649	0.5745	3.9607	0.5745	5.5423	0.5745	6.9686	0.5745	5.7271	0.5745	7.5199
0.5765	-0.1441	0.5753	3.733	0.5753	9.1985	0.5753	11.0905	0.5753	5.8842	0.5753	3.4381	0.5765	1.5086	0.5687	3.7663	0.5765	1.1457	0.5753	3.8179	0.5765	-0.7645	0.5753	3.9716	0.5753	5.566	0.5754	6.9553	0.5753	5.7354	0.5753	7.5222
0.5773	-0.1373	0.5762	3.7332	0.5762	9.1695	0.5762	11.0926	0.5762	5.8831	0.5762	3.4379	0.5773	1.54	0.5695	3.7711	0.5773	1.1589	0.5762	3.8222	0.5773	-0.7649	0.5762	3.9816	0.5762	5.5902	0.5762	6.943	0.5762	5.745	0.5762	7.5228
0.5781	-0.1309	0.577	3.7329	0.577	9.1407	0.577	11.0955	0.577	5.8832	0.577	3.4376	0.5781	1.571	0.5703	3.7772	0.5781	1.1745	0.577	3.8275	0.5781	-0.7647	0.577	3.9905	0.577	5.6124	0.577	6.9322	0.577	5.7548	0.577	7.5247
0.579	-0.1253	0.5778	3.7339	0.5778	9.1115	0.5778	11.0976	0.5778	5.8818	0.5778	3.4376	0.579	1.6149	0.5712	3.782	0.579	1.1908	0.5778	3.8329	0.579	-0.762	0.5778	3.9993	0.5778	5.6316	0.5779	6.9204	0.5778	5.7635	0.5778	7.5279
0.5798	-0.1165	0.5787	3.7331	0.5787	9.0814	0.5787	11.1003	0.5787	5.8804	0.5787	3.4384	0.5798	1.6467	0.572	3.7874	0.5798	1.2077	0.5787	3.838	0.5798	-0.7604	0.5787	4.0084	0.5787	5.6475	0.5787	6.9068	0.5787	5.7716	0.5787	7.5303
0.5806	-0.1014	0.5795	3.7328	0.5795	9.0511	0.5795	11.1039	0.5795	5.8797	0.5795	3.4388	0.5806	1.6703	0.5728	3.7926	0.5806	1.2258	0.5795	3.8427	0.5806	-0.76	0.5795	4.0174	0.5795	5.6604	0.5795	6.8942	0.5795	5.7786	0.5795	7.5298
0.5815	-0.0955	0.5803	3.733	0.5803	9.021	0.5803	11.1065	0.5803	5.8781	0.5803	3.4382	0.5815	1.6967	0.5737	3.7969	0.5815	1.2414	0.5803	3.8487	0.5815	-0.7567	0.5803	4.0264	0.5803	5.6702	0.5804	6.8813	0.5803	5.7851	0.5803	7.5306
0.5823	-0.0937	0.5812	3.7311	0.5812	8.9912	0.5812	11.1077	0.5812	5.8772	0.5812	3.4383	0.5823	1.7275	0.5745	3.802	0.5823	1.2564	0.5812	3.8539	0.5823	-0.7563	0.5812	4.0344	0.5812	5.6786	0.5812	6.8698	0.5812	5.7912	0.5812	7.5308
0.5831	-0.0929	0.582	3.7306	0.582	8.9605	0.582	11.1093	0.582	5.8765	0.582	3.4388	0.5831	1.7561	0.5753	3.8068	0.5831	1.2743	0.582	3.8594	0.5831	-0.7582	0.582	4.0425	0.582	5.6876	0.582	6.858	0.582	5.7975	0.582	7.5304
0.584	-0.0926	0.5828	3.7307	0.5828	8.9296	0.5828	11.1128	0.5828	5.8762	0.5828	3.4393	0.584	1.7903	0.5762	3.81	0.584	1.2919	0.5828	3.8637	0.584	-0.7589	0.5828	4.0496	0.5828	5.6958	0.5829	6.8463	0.5828	5.8027	0.5828	7.5295
0.5848	-0.0924	0.5836	3.7308	0.5836	8.8994	0.5836	11.1168	0.5836	5.875	0.5836	3.4405	0.5848	1.827	0.577	3.8124	0.5848	1.3107	0.5836	3.8692	0.5848	-0.7577	0.5836	4.0569	0.5836	5.7022	0.5837	6.835	0.5836	5.8095	0.5836	7.5269
0.5856	-0.0922	0.5845	3.7312	0.5845	8.8691	0.5845	11.1207	0.5845	5.8753	0.5845	3.4413	0.5856	1.8654	0.5778	3.8156	0.5856	1.3301	0.5845	3.8744	0.5856	-0.7564	0.5845	4.0626	0.5845	5.7042	0.5845	6.8226	0.5845	5.8159	0.5845	7.5248
0.5865	-0.0907	0.5853	3.7304	0.5853	8.8391	0.5853	11.1253	0.5853	5.8745	0.5853	3.4415	0.5865	1.901	0.5787	3.818	0.5865	1.3504	0.5853	3.8798	0.5865	-0.7552	0.5853	4.0698	0.5853	5.702	0.5853	6.8107	0.5853	5.8192	0.5853	7.5221
0.5873	-0.0892	0.5861	3.7296	0.5861	8.8097	0.5861	11.1297	0.5861	5.8729	0.5861	3.4415	0.5873	1.9281	0.5795	3.8203	0.5873	1.3738	0.5861	3.8853	0.5873	-0.7539	0.5861	4.0769	0.5861	5.6951	0.5862	6.7991	0.5861	5.8215	0.5861	7.5188
0.5881	-0.0882	0.587	3.7293	0.587	8.7792	0.587	11.1331	0.587	5.8719	0.587	3.4417	0.5881	1.9556	0.5803	3.8206	0.5881	1.3998	0.587	3.8907	0.5881	-0.7532	0.587	4.0822	0.587	5.6781	0.587	6.7911	0.587	5.8235	0.587	7.5151
0.589	-0.0882	0.5878	3.7292	0.5878	8.7483	0.5878	11.1374	0.5878	5.8712	0.5878	3.4418	0.589	1.9868	0.5812	3.8201	0.589	1.4255	0.5878	3.8966	0.589	-0.753	0.5878	4.0885	0.5878	5.66	0.5878	6.7857	0.5878	5.8273	0.5878	7.5106
0.5898	-0.088	0.5886	3.7287	0.5886	8.718	0.5886	11.1404	0.5886	5.8695	0.5886	3.4424	0.5898	2.0183	0.582	3.8184	0.5898	1.4503	0.5886	3.9016	0.5898	-0.7544	0.5886	4.0934	0.5886	5.643	0.5887	6.7844	0.5886	5.8306	0.5886	7.5055
0.5906	-0.0883	0.5895	3.728	0.5895	8.6883	0.5895	11.1435	0.5895	5.8663	0.5895	3.4452	0.5906	2.043	0.5828	3.8163	0.5906	1.4772	0.5895	3.9074	0.5906	-0.7548	0.5895	4.0993	0.5895	5.6261	0.5895	6.7843	0.5895	5.8328	0.5895	7.4995
0.5915	-0.0882	0.5903	3.7283	0.5903	8.6588	0.5903	11.1459	0.5903	5.8654	0.5903	3.4469	0.5915	2.0698	0.5836	3.8133	0.5915	1.5032	0.5903	3.9116	0.5915	-0.7529	0.5903	4.1049	0.5903	5.6077	0.5903	6.7864	0.5903	5.8346	0.5903	7.4935
0.5923	-0.0882	0.5911	3.7287	0.5911	8.6306	0.5911	11.1508	0.5911	5.8647	0.5911	3.4489	0.5923	2.096	0.5845	3.8086	0.5923	1.5276	0.5911	3.9161	0.5923	-0.7531	0.5911	4.1095	0.5911	5.5873	0.5912	6.7885	0.5911	5.8382	0.5911	7.4873
0.5931	-0.0886	0.592	3.7285	0.592	8.6027	0.592	11.1561	0.592	5.8633	0.592	3.4504	0.5931	2.1339	0.5853	3.803	0.5931	1.5494	0.592	3.9215	0.5931	-0.7557	0.592	4.1136	0.592	5.5615	0.592	6.7903	0.592	5.8402	0.592	7.4812
0.594	-0.0887	0.5928	3.7291	0.5928	8.577	0.5928	11.1613	0.5928	5.8625	0.5928	3.4513	0.594	2.1669	0.5861	3.7967	0.594	1.572	0.5928	3.9271	0.594	-0.7582	0.5928	4.1187	0.5928	5.5336	0.5928	6.7957	0.5928	5.8432	0.5928	7.4753
0.5948	-0.0927	0.5936	3.7287	0.5936	8.5514	0.5936	11.1648	0.5936	5.8609	0.5936	3.4524	0.5948	2.192	0.587	3.7887	0.5948	1.5978	0.5936	3.9331	0.5948	-0.7585	0.5936	4.1227	0.5936	5.5028	0.5937	6.8013	0.5936	5.8466	0.5936	7.4689
0.5956	-0.0957	0.5945	3.7281	0.5945	8.5285	0.5945	11.1689	0.5945	5.8596	0.5945	3.4514	0.5956	2.2152	0.5878	3.7812	0.5956	1.6251	0.5945	3.9388	0.5956	-0.7597	0.5945	4.1254	0.5945	5.4749	0.5945	6.8084	0.5945	5.8499	0.5945	7.4618
0.5965	-0.0992	0.5953	3.7279	0.5953	8.5072	0.5953	11.1727	0.5953	5.8589	0.5953	3.4514	0.5965	2.2285	0.5886	3.7714	0.5965	1.6516	0.5953	3.9445	0.5965	-0.7615	0.5953	4.128	0.5953	5.4417	0.5953	6.814	0.5953	5.8531	0.5953	7.4548
0.5973	-0.1016	0.5961	3.7281	0.5961	8.4878	0.5961	11.1765	0.5961	5.858	0.5961	3.4524	0.5973	2.2474	0.5895	3.7612	0.5973	1.6772	0.5961	3.9497	0.5973	-0.764	0.5961	4.1307	0.5961	5.4059	0.5962	6.8177	0.5961	5.8573	0.5961	7.448
0.5981	-0.1055	0.5969	3.7281	0.597	8.4724	0.5969	11.1809	0.597	5.8583	0.5969	3.4545	0.5981	2.2647	0.5903	3.7497	0.5981	1.7014	0.5969	3.956	0.5981	-0.7642	0.597	4.1334	0.5969	5.3689	0.597	6.8213	0.5969	5.8606	0.5969	7.4411
0.599	-0.109	0.5978	3.7293	0.5978	8.4596	0.5978	11.185	0.5978	5.8577	0.5978	3.4558	0.599	2.2766	0.5911	3.7349	0.599	1.7237	0.5978	3.9625	0.599	-0.7656	0.5978	4.1365	0.5978	5.3341	0.5978	6.8246	0.5978	5.8646	0.5978	7.4339
0.5998	-0.1127	0.5986	3.7293	0.5986	8.4486	0.5986	11.1887	0.5986	5.8577	0.5986	3.4574	0.5998	2.2807	0.592	3.719	0.5998	1.742	0.5986	3.9687	0.5998	-0.7694	0.5986	4.139	0.5986	5.302	0.5986	6.8293	0.5986	5.8681	0.5986	7.4267
0.6006	-0.1206	0.5994	3.7302	0.5994	8.4408	0.5994	11.1927	0.5994	5.8577	0.5994	3.4586	0.6006	2.2809	0.5928	3.7023	0.6006	1.7617	0.5994	3.9747	0.6006	-0.7725	0.5994	4.1411	0.5994	5.272	0.5995	6.8345	0.5994	5.8719	0.5994	7.4209
0.6015	-0.1364	0.6003	3.7315	0.6003	8.4369	0.6003	11.1959	0.6003	5.8564	0.6003	3.4594	0.6015	2.2809	0.5936	3.6859	0.6015	1.7794	0.6003	3.9816	0.6015	-0.7755	0.6003	4.1437	0.6003	5.2442	0.6003	6.8395	0.6003	5.8746	0.6003	7.4164
0.6023	-0.1407	0.6011	3.7319	0.6011	8.4351	0.6011	11.1988	0.6011	5.8563	0.6011	3.462	0.6023	2.2915	0.5945	3.6692	0.6023	1.7978	0.6011	3.9878	0.6023	-0.78	0.6011	4.1451	0.6011	5.2215	0.6011	6.8457	0.6011	5.8781	0.6011	7.4113
0.6031	-0.1415	0.6019	3.7338	0.6019	8.437	0.6019	11.2027	0.6019	5.8558	0.6019	3.4639	0.6031	2.3005	0.5953	3.6518	0.6031	1.8184	0.6019	3.9947	0.6031	-0.785	0.6019	4.1466	0.6019	5.2019	0.602	6.8513	0.6019	5.8833	0.6019	7.4076
0.604	-0.1424	0.6028	3.7353	0.6028	8.442	0.6028	11.2069	0.6028	5.8554	0.6028	3.4661	0.604	2.3034	0.5961	3.6331	0.604	1.8399	0.6028	4.002	0.604	-0.789	0.6028	4.1484	0.6028	5.1855	0.6028	6.8568	0.6028	5.8884	0.6028	7.4066
0.6048	-0.143	0.6036	3.736	0.6036	8.4512	0.6036	11.2096	0.6036	5.8558	0.6036	3.4687	0.6048	2.3063	0.597	3.6143	0.6048	1.8646	0.6036	4.0097	0.6048	-0.7919	0.6036	4.1504	0.6036	5.1709	0.6036	6.8631	0.6036	5.894	0.6036	7.4069
0.6056	-0.1428	0.6044	3.7369	0.6044	8.4613	0.6044	11.2122	0.6044	5.8562	0.6044	3.4712	0.6056	2.3121	0.5978	3.5945	0.6056	1.8839	0.6044	4.0166	0.6056	-0.7953	0.6044	4.1513	0.6044	5.1576	0.6045	6.8699	0.6044	5.8982	0.6044	7.4098
0.6065	-0.1421	0.6053	3.7378	0.6053	8.4745	0.6053	11.2152	0.6053	5.8548	0.6053	3.4735	0.6065	2.3105	0.5986	3.5732	0.6065	1.8996	0.6053	4.0245	0.6065	-0.7989	0.6053	4.1521	0.6053	5.1478	0.6053	6.8775	0.6053	5.9029	0.6053	7.4129
0.6073	-0.1408	0.6061	3.7392	0.6061	8.4899	0.6061	11.2178	0.6061	5.8542	0.6061	3.4768	0.6073	2.3041	0.5994	3.5529	0.6073	1.9106	0.6061	4.0325	0.6073	-0.8032	0.6061	4.1531	0.6061	5.1397	0.6061	6.8864	0.6061	5.9094	0.6061	7.4176
0.6081	-0.1406	0.6069	3.7411	0.6069	8.5079	0.6069	11.2204	0.6069	5.8548	0.6069	3.4796	0.6081	2.3009	0.6003	3.532	0.6081	1.9203	0.6069	4.041	0.6081	-0.8066	0.6069	4.1534	0.6069	5.1325	0.607	6.8948	0.6069	5.9166	0.6069	7.4213
0.609	-0.141	0.6078	3.7429	0.6078	8.5277	0.6078	11.2231	0.6078	5.8546	0.6078	3.4829	0.609	2.3005	0.6011	3.5126	0.609	1.9284	0.6078	4.0491	0.609	-0.8083	0.6078	4.1557	0.6078	5.1265	0.6078	6.9032	0.6078	5.9241	0.6078	7.425
0.6098	-0.1418	0.6086	3.7455	0.6086	8.5488	0.6086	11.2244	0.6086	5.8542	0.6086	3.4861	0.6098	2.2927	0.6019	3.4933	0.6098	1.9353	0.6086	4.0586	0.6098	-0.8103	0.6086	4.1574	0.6086	5.1242	0.6086	6.9106	0.6086	5.9293	0.6086	7.4285
0.6106	-0.1418	0.6094	3.7482	0.6094	8.5731	0.6094	11.2266	0.6094	5.8543	0.6094	3.4886	0.6106	2.2795	0.6028	3.4748	0.6106	1.9379	0.6094	4.0672	0.6106	-0.8131	0.6094	4.1585	0.6094	5.124	0.6095	6.9183	0.6094	5.9348	0.6094	7.4334
0.6115	-0.1411	0.6103	3.7512	0.6103	8.6002	0.6103	11.2284	0.6103	5.8544	0.6103	3.4911	0.6115	2.2761	0.6036	3.4566	0.6115	1.9376	0.6103	4.0744	0.6115	-0.8167	0.6103	4.1596	0.6103	5.1221	0.6103	6.9259	0.6103	5.9416	0.6103	7.4384
0.6123	-0.1407	0.6111	3.7528	0.6111	8.6278	0.6111	11.2314	0.6111	5.8528	0.6111	3.4933	0.6123	2.2641	0.6044	3.4396	0.6123	1.935	0.6111	4.0829	0.6123	-0.8204	0.6111	4.1605	0.6111	5.1214	0.6111	6.9328	0.6111	5.9474	0.6111	7.4434
0.6131	-0.138	0.6119	3.7557	0.6119	8.6561	0.6119	11.234	0.6119	5.8515	0.6119	3.4963	0.6131	2.2483	0.6053	3.4247	0.6131	1.9338	0.6119	4.0921	0.6131	-0.8228	0.6119	4.1609	0.6119	5.1217	0.612	6.9399	0.6119	5.9511	0.6119	7.448
0.614	-0.1386	0.6127	3.7591	0.6127	8.6863	0.6127	11.2351	0.6127	5.8512	0.6127	3.5002	0.614	2.2453	0.6061	3.4102	0.614	1.9335	0.6127	4.1002	0.614	-0.8227	0.6127	4.1619	0.6127	5.1243	0.6128	6.9492	0.6127	5.9551	0.6127	7.4524
0.6148	-0.1386	0.6136	3.7621	0.6136	8.7167	0.6136	11.2358	0.6136	5.8518	0.6136	3.505	0.6148	2.2425	0.6069	3.3984	0.6148	1.931	0.6136	4.1088	0.6148	-0.8245	0.6136	4.1623	0.6136	5.1296	0.6136	6.9571	0.6136	5.9569	0.6136	7.4555
0.6156	-0.1377	0.6144	3.7659	0.6144	8.7483	0.6144	11.2365	0.6144	5.8519	0.6144	3.5097	0.6156	2.2448	0.6078	3.3892	0.6156	1.9291	0.6144	4.1169	0.6156	-0.8276	0.6144	4.1629	0.6144	5.1357	0.6144	6.9647	0.6144	5.9583	0.6144	7.459
0.6165	-0.1371	0.6152	3.7702	0.6152	8.7794	0.6152	11.2369	0.6152	5.851	0.6152	3.5166	0.6165	2.2419	0.6086	3.3799	0.6165	1.9239	0.6152	4.1257	0.6165	-0.8307	0.6152	4.164	0.6152	5.139	0.6153	6.9721	0.6152	5.9582	0.6152	7.4628
0.6173	-0.1361	0.6161	3.7744	0.6161	8.81	0.6161	11.2367	0.6161	5.8504	0.6161	3.5234	0.6173	2.2459	0.6094	3.3724	0.6173	1.9172	0.6161	4.1341	0.6173	-0.8327	0.6161	4.1655	0.6161	5.1452	0.6161	6.9797	0.6161	5.9588	0.6161	7.4662
0.6181	-0.1377	0.6169	3.7778	0.6169	8.8395	0.6169	11.2361	0.6169	5.8504	0.6169	3.5301	0.6181	2.2314	0.6103	3.3661	0.6181	1.9131	0.6169	4.144	0.6181	-0.8345	0.6169	4.1677	0.6169	5.1523	0.6169	6.9881	0.6169	5.9585	0.6169	7.4688
0.619	-0.1398	0.6177	3.7822	0.6177	8.8683	0.6177	11.2353	0.6177	5.8496	0.6177	3.5368	0.619	2.223	0.6111	3.3621	0.619	1.9087	0.6177	4.1525	0.619	-0.8362	0.6177	4.1692	0.6177	5.1606	0.6178	6.9962	0.6177	5.9579	0.6177	7.4715
0.6198	-0.1415	0.6186	3.7866	0.6186	8.8967	0.6186	11.2346	0.6186	5.8491	0.6186	3.5441	0.6198	2.216	0.6119	3.3603	0.6198	1.9048	0.6186	4.1616	0.6198	-0.8385	0.6186	4.1703	0.6186	5.1698	0.6186	7.0036	0.6186	5.9566	0.6186	7.4738
0.6206	-0.1426	0.6194	3.7913	0.6194	8.9248	0.6194	11.234	0.6194	5.8484	0.6194	3.553	0.6206	2.2031	0.6127	3.3598	0.6206	1.9027	0.6194	4.172	0.6206	-0.8406	0.6194	4.1714	0.6194	5.1786	0.6194	7.0106	0.6194	5.9557	0.6194	7.4756
0.6215	-0.1433	0.6202	3.797	0.6202	8.9528	0.6202	11.2323	0.6202	5.8481	0.6202	3.5614	0.6215	2.1995	0.6136	3.3607	0.6215	1.8993	0.6202	4.181	0.6215	-0.8425	0.6202	4.172	0.6202	5.1888	0.6203	7.0185	0.6202	5.9561	0.6202	7.4761
0.6223	-0.1429	0.6211	3.8015	0.6211	8.9787	0.6211	11.2312	0.6211	5.8485	0.6211	3.5703	0.6223	2.2039	0.6144	3.3615	0.6223	1.897	0.6211	4.1896	0.6223	-0.8439	0.6211	4.173	0.6211	5.1986	0.6211	7.0265	0.6211	5.9583	0.6211	7.4765
0.6231	-0.1442	0.6219	3.8074	0.6219	9.0038	0.6219	11.2302	0.6219	5.8485	0.6219	3.5788	0.6231	2.2103	0.6152	3.3638	0.6231	1.895	0.6219	4.1982	0.6231	-0.8458	0.6219	4.1744	0.6219	5.2071	0.6219	7.034	0.6219	5.9634	0.6219	7.4759
0.624	-0.1452	0.6227	3.8142	0.6227	9.0275	0.6227	11.2283	0.6227	5.8482	0.6227	3.5882	0.624	2.2124	0.6161	3.3664	0.624	1.8919	0.6227	4.2078	0.624	-0.8468	0.6227	4.1757	0.6227	5.2167	0.6228	7.0409	0.6227	5.9736	0.6227	7.4737
0.6248	-0.1452	0.6236	3.8214	0.6236	9.0505	0.6236	11.2266	0.6236	5.8473	0.6236	3.5983	0.6248	2.2169	0.6169	3.3702	0.6248	1.8856	0.6236	4.2165	0.6248	-0.8481	0.6236	4.1773	0.6236	5.2257	0.6236	7.0484	0.6236	5.9903	0.6236	7.4686
0.6256	-0.1444	0.6244	3.8286	0.6244	9.0717	0.6244	11.2245	0.6244	5.8468	0.6244	3.6084	0.6256	2.2301	0.6177	3.3748	0.6256	1.8745	0.6244	4.2255	0.6256	-0.8496	0.6244	4.1793	0.6244	5.2334	0.6244	7.0553	0.6244	6.0143	0.6244	7.4613
0.6265	-0.1445	0.6252	3.8363	0.6252	9.0917	0.6252	11.2214	0.6252	5.8461	0.6252	3.6191	0.6264	2.2476	0.6186	3.3801	0.6265	1.8654	0.6252	4.2351	0.6265	-0.8506	0.6252	4.1818	0.6252	5.2409	0.6253	7.0612	0.6252	6.0485	0.6252	7.4521
0.6273	-0.1448	0.626	3.8446	0.6261	9.1105	0.626	11.2179	0.6261	5.8457	0.626	3.6301	0.6273	2.2662	0.6194	3.3864	0.6273	1.8585	0.626	4.2449	0.6273	-0.8516	0.6261	4.1849	0.626	5.2485	0.6261	7.0665	0.626	6.0921	0.626	7.4421
0.6281	-0.1457	0.6269	3.8537	0.6269	9.1276	0.6269	11.2146	0.6269	5.8453	0.6269	3.6417	0.6281	2.2979	0.6202	3.3934	0.6281	1.855	0.6269	4.2541	0.6281	-0.8532	0.6269	4.1865	0.6269	5.2562	0.6269	7.0707	0.6269	6.1428	0.6269	7.4303
0.6289	-0.1453	0.6277	3.8634	0.6277	9.1438	0.6277	11.2115	0.6277	5.8445	0.6277	3.6546	0.6289	2.325	0.6211	3.401	0.629	1.8493	0.6277	4.2621	0.629	-0.8557	0.6277	4.1889	0.6277	5.2634	0.6277	7.0769	0.6277	6.1984	0.6277	7.4187
0.6298	-0.145	0.6285	3.8736	0.6285	9.1589	0.6285	11.2087	0.6285	5.8434	0.6285	3.6669	0.6298	2.3431	0.6219	3.4081	0.6298	1.8414	0.6285	4.2702	0.6298	-0.8582	0.6285	4.191	0.6285	5.2701	0.6286	7.0812	0.6285	6.2571	0.6285	7.408
0.6306	-0.143	0.6294	3.8834	0.6294	9.1739	0.6294	11.2054	0.6294	5.8416	0.6294	3.68	0.6306	2.3737	0.6227	3.4149	0.6306	1.8357	0.6294	4.2788	0.6306	-0.8591	0.6294	4.1927	0.6294	5.2751	0.6294	7.0848	0.6294	6.3167	0.6294	7.3957
0.6314	-0.1414	0.6302	3.8936	0.6302	9.1881	0.6302	11.2014	0.6302	5.8409	0.6302	3.6945	0.6314	2.4084	0.6236	3.4224	0.6315	1.8336	0.6302	4.2884	0.6315	-0.8599	0.6302	4.1947	0.6302	5.279	0.6302	7.0866	0.6302	6.375	0.6302	7.382
0.6323	-0.1405	0.631	3.9055	0.631	9.2009	0.631	11.1982	0.631	5.8406	0.631	3.7088	0.6323	2.4396	0.6244	3.429	0.6323	1.8335	0.631	4.2987	0.6323	-0.8603	0.631	4.1966	0.631	5.2838	0.6311	7.0879	0.631	6.4305	0.631	7.3673
0.6331	-0.1407	0.6319	3.9182	0.6319	9.213	0.6319	11.1937	0.6319	5.841	0.6319	3.7246	0.6331	2.4848	0.6252	3.4357	0.6331	1.8366	0.6319	4.3096	0.6331	-0.8619	0.6319	4.1987	0.6319	5.287	0.6319	7.09	0.6319	6.4857	0.6319	7.3518
0.6339	-0.1427	0.6327	3.9307	0.6327	9.225	0.6327	11.1878	0.6327	5.8418	0.6327	3.7404	0.6339	2.5373	0.626	3.4416	0.634	1.8402	0.6327	4.3203	0.634	-0.8651	0.6327	4.2009	0.6327	5.2898	0.6327	7.0922	0.6327	6.5407	0.6327	7.3364
0.6348	-0.1422	0.6335	3.9437	0.6335	9.236	0.6335	11.1825	0.6335	5.8409	0.6335	3.7561	0.6348	2.5761	0.6269	3.447	0.6348	1.8517	0.6335	4.3301	0.6348	-0.8703	0.6335	4.2033	0.6335	5.2922	0.6336	7.0937	0.6335	6.5946	0.6335	7.3203
0.6356	-0.1424	0.6344	3.9578	0.6344	9.2471	0.6344	11.1778	0.6344	5.8394	0.6344	3.7713	0.6356	2.611	0.6277	3.4508	0.6356	1.8608	0.6344	4.3395	0.6356	-0.872	0.6344	4.2055	0.6344	5.2917	0.6344	7.0939	0.6344	6.65	0.6344	7.3024
0.6364	-0.1423	0.6352	3.9725	0.6352	9.2575	0.6352	11.1729	0.6352	5.8378	0.6352	3.7874	0.6364	2.6349	0.6285	3.4529	0.6365	1.8615	0.6352	4.3486	0.6365	-0.8733	0.6352	4.2079	0.6352	5.2905	0.6352	7.0949	0.6352	6.7044	0.6352	7.2842
0.6373	-0.1417	0.636	3.9875	0.636	9.2674	0.636	11.1692	0.636	5.837	0.636	3.804	0.6373	2.6597	0.6294	3.4558	0.6373	1.8635	0.636	4.3576	0.6373	-0.8742	0.636	4.2099	0.636	5.2892	0.6361	7.0948	0.636	6.7588	0.636	7.2651
0.6381	-0.1408	0.6369	4.0031	0.6369	9.2776	0.6369	11.1649	0.6369	5.8352	0.6369	3.8213	0.6381	2.6811	0.6302	3.4583	0.6381	1.8667	0.6369	4.3667	0.6381	-0.8755	0.6369	4.211	0.6369	5.2878	0.6369	7.0952	0.6369	6.8128	0.6369	7.2453
0.6389	-0.1396	0.6377	4.0204	0.6377	9.288	0.6377	11.1604	0.6377	5.8338	0.6377	3.8396	0.6389	2.7167	0.631	3.4598	0.639	1.8699	0.6377	4.3754	0.639	-0.8766	0.6377	4.2118	0.6377	5.2855	0.6377	7.0955	0.6377	6.8658	0.6377	7.2256
0.6398	-0.139	0.6385	4.0367	0.6385	9.2986	0.6385	11.1559	0.6385	5.8329	0.6385	3.8571	0.6398	2.7464	0.6319	3.4599	0.6398	1.8745	0.6385	4.384	0.6398	-0.8776	0.6385	4.2132	0.6385	5.2825	0.6386	7.0963	0.6385	6.9179	0.6385	7.2047
0.6406	-0.138	0.6393	4.0544	0.6394	9.3085	0.6394	11.1509	0.6394	5.8316	0.6394	3.8751	0.6406	2.7823	0.6327	3.4596	0.6406	1.8791	0.6394	4.3908	0.6406	-0.8785	0.6394	4.2138	0.6394	5.278	0.6394	7.0981	0.6394	6.968	0.6393	7.1838
0.6414	-0.1367	0.6402	4.0738	0.6402	9.3177	0.6402	11.1454	0.6402	5.8309	0.6402	3.894	0.6414	2.8327	0.6335	3.46	0.6415	1.8825	0.6402	4.3971	0.6414	-0.8798	0.6402	4.2148	0.6402	5.2729	0.6402	7.099	0.6402	7.0166	0.6402	7.1626
0.6423	-0.1362	0.641	4.0938	0.641	9.3262	0.641	11.1411	0.641	5.8295	0.641	3.9131	0.6423	2.8924	0.6344	3.4605	0.6423	1.885	0.641	4.4029	0.6423	-0.881	0.641	4.2163	0.641	5.2663	0.6411	7.1015	0.641	7.0629	0.641	7.1424
0.6431	-0.1349	0.6418	4.1138	0.6418	9.3347	0.6418	11.1359	0.6418	5.827	0.6418	3.9328	0.6431	2.9502	0.6352	3.4611	0.6431	1.8874	0.6418	4.4084	0.6431	-0.8801	0.6418	4.2185	0.6418	5.2606	0.6419	7.1045	0.6418	7.1065	0.6418	7.1228
0.6439	-0.133	0.6427	4.1321	0.6427	9.3425	0.6427	11.1301	0.6427	5.8252	0.6427	3.9534	0.6439	2.9998	0.636	3.4604	0.644	1.8881	0.6427	4.4138	0.6439	-0.8807	0.6427	4.2204	0.6427	5.255	0.6427	7.1077	0.6427	7.1452	0.6427	7.1041
0.6448	-0.1308	0.6435	4.1507	0.6435	9.3501	0.6435	11.1251	0.6435	5.8249	0.6435	3.9743	0.6448	3.0622	0.6369	3.4596	0.6448	1.8878	0.6435	4.4171	0.6448	-0.8818	0.6435	4.2215	0.6435	5.2483	0.6435	7.1129	0.6435	7.177	0.6435	7.0849
0.6456	-0.1287	0.6443	4.1703	0.6443	9.3576	0.6443	11.1198	0.6443	5.8241	0.6443	3.9957	0.6456	3.1259	0.6377	3.4589	0.6456	1.8877	0.6443	4.4195	0.6456	-0.8816	0.6443	4.2221	0.6443	5.2435	0.6444	7.1178	0.6443	7.2004	0.6443	7.0662
0.6464	-0.1263	0.6452	4.1912	0.6452	9.3648	0.6452	11.1132	0.6452	5.8219	0.6452	4.0164	0.6464	3.1827	0.6385	3.4575	0.6464	1.8885	0.6452	4.4205	0.6464	-0.8811	0.6452	4.2229	0.6452	5.2385	0.6452	7.1225	0.6452	7.2132	0.6452	7.0479
0.6473	-0.1236	0.646	4.2129	0.646	9.3726	0.646	11.1075	0.646	5.821	0.646	4.0365	0.6473	3.2339	0.6394	3.4567	0.6473	1.8919	0.646	4.4204	0.6473	-0.8812	0.646	4.2238	0.646	5.2338	0.646	7.1276	0.646	7.2145	0.646	7.0293
0.6481	-0.1217	0.6468	4.236	0.6468	9.3807	0.6468	11.1025	0.6468	5.8197	0.6468	4.0573	0.6481	3.2838	0.6402	3.4556	0.6481	1.8949	0.6468	4.4192	0.6481	-0.8824	0.6468	4.2242	0.6468	5.229	0.6469	7.1337	0.6468	7.2046	0.6468	7.0112
0.6489	-0.1191	0.6477	4.2588	0.6477	9.3883	0.6477	11.0968	0.6477	5.8185	0.6477	4.0783	0.6489	3.3249	0.641	3.454	0.6489	1.8959	0.6477	4.4169	0.6489	-0.883	0.6477	4.2253	0.6477	5.2243	0.6477	7.1396	0.6477	7.1859	0.6477	6.9936
0.6498	-0.1166	0.6485	4.2822	0.6485	9.3961	0.6485	11.0896	0.6485	5.8169	0.6485	4.0994	0.6498	3.3664	0.6418	3.452	0.6498	1.8969	0.6485	4.4133	0.6498	-0.8837	0.6485	4.2263	0.6485	5.2211	0.6485	7.1444	0.6485	7.1593	0.6485	6.9757
0.6506	-0.1134	0.6493	4.3063	0.6493	9.4047	0.6493	11.0821	0.6493	5.8161	0.6493	4.1214	0.6506	3.4115	0.6427	3.4502	0.6506	1.8997	0.6493	4.4096	0.6506	-0.8857	0.6493	4.2268	0.6493	5.2215	0.6494	7.1503	0.6493	7.1286	0.6493	6.9581
0.6514	-0.1109	0.6502	4.3316	0.6502	9.4131	0.6502	11.075	0.6502	5.8161	0.6502	4.143	0.6514	3.4506	0.6435	3.4497	0.6514	1.9002	0.6502	4.4051	0.6514	-0.8875	0.6502	4.2273	0.6502	5.2204	0.6502	7.157	0.6502	7.097	0.6502	6.942
0.6523	-0.1085	0.651	4.3572	0.651	9.4212	0.651	11.0671	0.651	5.8154	0.651	4.1638	0.6523	3.4928	0.6443	3.4479	0.6523	1.8988	0.651	4.3995	0.6523	-0.8888	0.651	4.2277	0.651	5.2186	0.651	7.1642	0.651	7.0646	0.651	6.9272
0.6531	-0.1049	0.6518	4.3813	0.6518	9.4294	0.6518	11.0596	0.6518	5.8149	0.6518	4.1858	0.6531	3.522	0.6452	3.4459	0.6531	1.8977	0.6518	4.3936	0.6531	-0.8905	0.6518	4.2288	0.6518	5.2172	0.6519	7.1714	0.6518	7.0332	0.6518	6.9129
0.6539	-0.1012	0.6527	4.4058	0.6527	9.4383	0.6527	11.0515	0.6527	5.8145	0.6527	4.2065	0.6539	3.5373	0.646	3.4443	0.6539	1.8944	0.6527	4.3869	0.6539	-0.8918	0.6527	4.2302	0.6527	5.2164	0.6527	7.1781	0.6527	7.0025	0.6527	6.8994
0.6548	-0.0974	0.6535	4.4317	0.6535	9.447	0.6535	11.0425	0.6535	5.8129	0.6535	4.2266	0.6548	3.5403	0.6468	3.443	0.6548	1.8942	0.6535	4.3798	0.6548	-0.8918	0.6535	4.2318	0.6535	5.2158	0.6535	7.1836	0.6535	6.9731	0.6535	6.8867
0.6556	-0.0945	0.6543	4.4574	0.6543	9.456	0.6543	11.0334	0.6543	5.8123	0.6543	4.2462	0.6556	3.5358	0.6477	3.4415	0.6556	1.8995	0.6543	4.3736	0.6556	-0.8919	0.6543	4.2326	0.6543	5.2158	0.6544	7.189	0.6543	6.9462	0.6543	6.8746
0.6564	-0.0907	0.6551	4.4821	0.6551	9.4642	0.6551	11.0232	0.6552	5.8119	0.6551	4.2662	0.6564	3.5341	0.6485	3.4403	0.6564	1.8994	0.6551	4.3679	0.6564	-0.8921	0.6552	4.2339	0.6551	5.2163	0.6552	7.1952	0.6551	6.9172	0.6551	6.8637
0.6573	-0.0866	0.656	4.5063	0.656	9.4727	0.656	11.0129	0.656	5.812	0.656	4.2849	0.6573	3.5436	0.6493	3.4397	0.6573	1.9017	0.656	4.3627	0.6573	-0.8925	0.656	4.2358	0.656	5.2177	0.656	7.2016	0.656	6.8884	0.656	6.8546
0.6581	-0.0833	0.6568	4.5299	0.6568	9.4815	0.6568	11.0007	0.6568	5.8116	0.6568	4.3027	0.6581	3.5484	0.6502	3.4381	0.6581	1.9034	0.6568	4.357	0.6581	-0.8925	0.6568	4.2377	0.6568	5.2191	0.6569	7.2087	0.6568	6.8606	0.6568	6.847
0.6589	-0.0799	0.6576	4.5528	0.6576	9.4896	0.6576	10.9878	0.6576	5.8117	0.6576	4.3193	0.6589	3.5501	0.651	3.4373	0.6589	1.9054	0.6576	4.3513	0.6589	-0.8918	0.6576	4.2402	0.6576	5.221	0.6577	7.215	0.6576	6.8323	0.6576	6.8397
0.6598	-0.0755	0.6585	4.5737	0.6585	9.4969	0.6585	10.9754	0.6585	5.8116	0.6585	4.3339	0.6598	3.5509	0.6518	3.4375	0.6598	1.9048	0.6585	4.3453	0.6598	-0.8913	0.6585	4.2423	0.6585	5.2228	0.6585	7.2202	0.6585	6.8038	0.6585	6.8336
0.6606	-0.0709	0.6593	4.5936	0.6593	9.5042	0.6593	10.9622	0.6593	5.8109	0.6593	4.3482	0.6606	3.5501	0.6527	3.4383	0.6606	1.9073	0.6593	4.3404	0.6606	-0.8919	0.6593	4.2434	0.6593	5.2245	0.6593	7.2246	0.6593	6.7773	0.6593	6.829
0.6614	-0.0665	0.6601	4.6112	0.6601	9.5127	0.6601	10.9491	0.6601	5.8107	0.6601	4.3609	0.6614	3.5498	0.6535	3.4399	0.6614	1.9145	0.6601	4.3357	0.6614	-0.8915	0.6601	4.245	0.6601	5.2258	0.6602	7.2282	0.6601	6.7523	0.6601	6.825
0.6623	-0.0598	0.661	4.6266	0.661	9.5212	0.661	10.9354	0.661	5.81	0.661	4.3706	0.6623	3.5432	0.6543	3.4411	0.6623	1.9225	0.661	4.3307	0.6623	-0.8916	0.661	4.247	0.661	5.2269	0.661	7.231	0.661	6.7289	0.661	6.8211
0.6631	-0.0518	0.6618	4.6398	0.6618	9.5287	0.6618	10.9193	0.6618	5.8091	0.6618	4.3785	0.6631	3.5228	0.6551	3.4415	0.6631	1.9305	0.6618	4.3255	0.6631	-0.8922	0.6618	4.2482	0.6618	5.2285	0.6618	7.2326	0.6618	6.7069	0.6618	6.8167
0.6639	-0.0447	0.6626	4.6512	0.6626	9.5368	0.6626	10.9022	0.6626	5.8086	0.6626	4.3845	0.6639	3.4977	0.656	3.4411	0.6639	1.9406	0.6626	4.3207	0.6639	-0.893	0.6626	4.2486	0.6626	5.229	0.6627	7.2342	0.6626	6.6867	0.6626	6.8104
0.6648	-0.0385	0.6635	4.6612	0.6635	9.5463	0.6635	10.8854	0.6635	5.8074	0.6635	4.3884	0.6648	3.4787	0.6568	3.44	0.6648	1.954	0.6635	4.3144	0.6648	-0.8932	0.6635	4.2488	0.6635	5.2291	0.6635	7.2346	0.6635	6.6685	0.6635	6.8029
0.6656	-0.0329	0.6643	4.6699	0.6643	9.5551	0.6643	10.8677	0.6643	5.8056	0.6643	4.392	0.6656	3.4501	0.6576	3.4379	0.6656	1.9693	0.6643	4.3072	0.6656	-0.8928	0.6643	4.2495	0.6643	5.2293	0.6643	7.2336	0.6643	6.6504	0.6643	6.7947
0.6664	-0.0254	0.6651	4.6767	0.6651	9.5632	0.6651	10.8486	0.6651	5.8057	0.6651	4.3935	0.6664	3.4222	0.6585	3.4365	0.6664	1.9864	0.6651	4.3003	0.6664	-0.8929	0.6651	4.2509	0.6651	5.2281	0.6652	7.2322	0.6651	6.6335	0.6651	6.7864
0.6673	-0.0187	0.666	4.6811	0.666	9.5711	0.666	10.8298	0.666	5.8069	0.666	4.3935	0.6673	3.3873	0.6593	3.4351	0.6673	2.0055	0.666	4.2924	0.6673	-0.8944	0.666	4.252	0.666	5.2273	0.666	7.2302	0.666	6.6191	0.666	6.7783
0.6681	-0.0138	0.6668	4.6831	0.6668	9.5792	0.6668	10.8101	0.6668	5.8065	0.6668	4.3915	0.6681	3.3521	0.6601	3.4347	0.6681	2.0323	0.6668	4.2832	0.6681	-0.8961	0.6668	4.2527	0.6668	5.2263	0.6668	7.2289	0.6668	6.607	0.6668	6.77
0.6689	-0.007376	0.6676	4.6824	0.6676	9.587	0.6676	10.7892	0.6676	5.8059	0.6676	4.3869	0.6689	3.3285	0.661	3.435	0.6689	2.0594	0.6676	4.2727	0.6689	-0.8966	0.6676	4.2538	0.6676	5.2246	0.6677	7.2272	0.6676	6.5944	0.6676	6.7611
0.6698	-0.001584	0.6684	4.679	0.6685	9.5948	0.6684	10.7675	0.6685	5.8049	0.6684	4.3805	0.6698	3.309	0.6618	3.435	0.6698	2.0838	0.6684	4.2606	0.6698	-0.8972	0.6685	4.2546	0.6685	5.2224	0.6685	7.2254	0.6685	6.5819	0.6684	6.7507
0.6706	0.004736	0.6693	4.6733	0.6693	9.6017	0.6693	10.7453	0.6693	5.8039	0.6693	4.3718	0.6706	3.2966	0.6626	3.4345	0.6706	2.1104	0.6693	4.2482	0.6706	-0.8979	0.6693	4.2545	0.6693	5.2187	0.6693	7.2226	0.6693	6.5705	0.6693	6.7394
0.6714	0.0111	0.6701	4.6656	0.6701	9.6092	0.6701	10.7228	0.6701	5.8034	0.6701	4.3599	0.6714	3.2846	0.6635	3.4338	0.6714	2.135	0.6701	4.2339	0.6714	-0.8975	0.6701	4.2545	0.6701	5.2116	0.6702	7.22	0.6701	6.5584	0.6701	6.7276
0.6723	0.0175	0.6709	4.6567	0.6709	9.617	0.6709	10.7003	0.6709	5.8028	0.6709	4.347	0.6723	3.2734	0.6643	3.433	0.6723	2.1586	0.6709	4.2165	0.6723	-0.8962	0.6709	4.2548	0.6709	5.2046	0.671	7.2169	0.6709	6.5452	0.6709	6.7157
0.6731	0.0248	0.6718	4.6458	0.6718	9.6233	0.6718	10.6783	0.6718	5.8026	0.6718	4.3335	0.6731	3.2649	0.6651	3.4324	0.6731	2.1867	0.6718	4.1965	0.6731	-0.8959	0.6718	4.2561	0.6718	5.1969	0.6718	7.2125	0.6718	6.5319	0.6718	6.7029
0.6739	0.0324	0.6726	4.6331	0.6726	9.6283	0.6726	10.6555	0.6726	5.8022	0.6726	4.3166	0.6739	3.2752	0.666	3.4333	0.6739	2.2202	0.6726	4.1747	0.6739	-0.8954	0.6726	4.2568	0.6726	5.1892	0.6726	7.2087	0.6726	6.5186	0.6726	6.6891
0.6748	0.0386	0.6734	4.6185	0.6734	9.6338	0.6734	10.6337	0.6734	5.8015	0.6734	4.2987	0.6748	3.2968	0.6668	3.4342	0.6748	2.2608	0.6734	4.1515	0.6748	-0.8945	0.6734	4.2563	0.6734	5.1812	0.6735	7.2043	0.6734	6.5045	0.6734	6.6748
0.6756	0.044	0.6743	4.6014	0.6743	9.639	0.6743	10.613	0.6743	5.8018	0.6743	4.2791	0.6756	3.3277	0.6676	3.4347	0.6756	2.2929	0.6743	4.1265	0.6756	-0.8933	0.6743	4.2567	0.6743	5.1733	0.6743	7.2003	0.6743	6.4888	0.6743	6.6592
0.6764	0.0515	0.6751	4.5826	0.6751	9.6432	0.6751	10.5926	0.6751	5.8021	0.6751	4.2584	0.6764	3.3621	0.6685	3.4355	0.6764	2.3076	0.6751	4.1014	0.6764	-0.8926	0.6751	4.2582	0.6751	5.165	0.6751	7.1953	0.6751	6.4703	0.6751	6.6427
0.6773	0.0572	0.6759	4.5631	0.6759	9.6484	0.6759	10.5723	0.6759	5.8017	0.6759	4.2369	0.6773	3.4073	0.6693	3.4368	0.6773	2.3316	0.6759	4.0761	0.6773	-0.8932	0.6759	4.2592	0.6759	5.1547	0.676	7.1902	0.6759	6.4509	0.6759	6.6261
0.6781	0.064	0.6768	4.5422	0.6768	9.6542	0.6768	10.5529	0.6768	5.8013	0.6768	4.215	0.6781	3.4599	0.6701	3.4378	0.6781	2.3573	0.6768	4.0507	0.6781	-0.8928	0.6768	4.2585	0.6768	5.1424	0.6768	7.1845	0.6768	6.4318	0.6768	6.6084
0.6789	0.0711	0.6776	4.5199	0.6776	9.659	0.6776	10.5345	0.6776	5.8014	0.6776	4.1923	0.6789	3.5177	0.6709	3.4395	0.6789	2.3818	0.6776	4.0255	0.6789	-0.8925	0.6776	4.2576	0.6776	5.129	0.6776	7.178	0.6776	6.4122	0.6776	6.589
0.6798	0.0772	0.6784	4.4969	0.6784	9.6635	0.6784	10.5176	0.6784	5.801	0.6784	4.1694	0.6798	3.5911	0.6718	3.4414	0.6798	2.4078	0.6784	4.0003	0.6798	-0.8936	0.6784	4.2572	0.6784	5.1157	0.6785	7.1717	0.6784	6.3922	0.6784	6.5701
0.6806	0.0834	0.6793	4.4731	0.6793	9.6685	0.6793	10.5022	0.6793	5.8	0.6793	4.1461	0.6806	3.6746	0.6726	3.4421	0.6806	2.4354	0.6793	3.975	0.6806	-0.8945	0.6793	4.2565	0.6793	5.1032	0.6793	7.1658	0.6793	6.372	0.6793	6.5508
0.6814	0.0893	0.6801	4.4488	0.6801	9.673	0.6801	10.4882	0.6801	5.7998	0.6801	4.1223	0.6814	3.7738	0.6734	3.4423	0.6814	2.4588	0.6801	3.9509	0.6814	-0.8944	0.6801	4.2569	0.6801	5.0913	0.6801	7.1595	0.6801	6.3509	0.6801	6.5303
0.6823	0.0953	0.6809	4.4237	0.6809	9.6763	0.6809	10.4756	0.6809	5.8	0.6809	4.0983	0.6823	3.8853	0.6743	3.4416	0.6823	2.4777	0.6809	3.9283	0.6823	-0.8941	0.6809	4.2581	0.6809	5.079	0.681	7.1537	0.6809	6.3289	0.6809	6.5087
0.6831	0.0998	0.6818	4.3979	0.6818	9.6793	0.6818	10.4648	0.6818	5.8001	0.6818	4.0739	0.6831	4.0118	0.6751	3.4415	0.6831	2.4973	0.6818	3.9064	0.6831	-0.893	0.6818	4.2588	0.6818	5.0669	0.6818	7.1504	0.6818	6.3064	0.6818	6.4858
0.6839	0.1035	0.6826	4.3717	0.6826	9.6834	0.6826	10.4565	0.6826	5.8007	0.6826	4.0486	0.6839	4.1626	0.6759	3.4428	0.6839	2.5221	0.6826	3.887	0.6839	-0.8914	0.6826	4.2592	0.6826	5.0545	0.6826	7.1456	0.6826	6.2828	0.6826	6.4607
0.6848	0.1074	0.6834	4.3454	0.6834	9.6873	0.6834	10.4503	0.6834	5.8012	0.6834	4.0225	0.6848	4.3369	0.6768	3.4451	0.6848	2.5477	0.6834	3.8697	0.6848	-0.8907	0.6834	4.2597	0.6834	5.0415	0.6835	7.1393	0.6834	6.2583	0.6834	6.4364
0.6856	0.1118	0.6842	4.3198	0.6842	9.69	0.6842	10.4468	0.6843	5.8023	0.6842	3.9955	0.6856	4.529	0.6776	3.4491	0.6856	2.5731	0.6842	3.8539	0.6856	-0.8881	0.6842	4.2605	0.6842	5.0292	0.6843	7.1332	0.6842	6.2328	0.6842	6.4125
0.6864	0.1164	0.6851	4.2935	0.6851	9.6935	0.6851	10.4463	0.6851	5.8039	0.6851	3.9666	0.6864	4.7451	0.6784	3.455	0.6864	2.5955	0.6851	3.841	0.6864	-0.8866	0.6851	4.2614	0.6851	5.0175	0.6851	7.1269	0.6851	6.2053	0.6851	6.3889
0.6873	0.1195	0.6859	4.2673	0.6859	9.6976	0.6859	10.4485	0.6859	5.8044	0.6859	3.9379	0.6873	4.9825	0.6793	3.4608	0.6873	2.6167	0.6859	3.83	0.6873	-0.8849	0.6859	4.2618	0.6859	5.0049	0.686	7.1214	0.6859	6.1757	0.6859	6.3647
0.6881	0.1238	0.6867	4.2413	0.6867	9.7011	0.6867	10.4532	0.6867	5.8045	0.6867	3.9105	0.6881	5.2433	0.6801	3.4665	0.6881	2.6396	0.6867	3.8209	0.6881	-0.8814	0.6867	4.2625	0.6867	4.9923	0.6868	7.1169	0.6867	6.145	0.6867	6.3399
0.6889	0.1296	0.6876	4.2145	0.6876	9.7038	0.6876	10.4602	0.6876	5.8054	0.6876	3.8834	0.6889	5.5215	0.6809	3.4717	0.6889	2.6535	0.6876	3.8142	0.6889	-0.8777	0.6876	4.2641	0.6876	4.981	0.6876	7.1111	0.6876	6.113	0.6876	6.3162
0.6898	0.1335	0.6884	4.1872	0.6884	9.7072	0.6884	10.4693	0.6884	5.8071	0.6884	3.8577	0.6898	5.8107	0.6818	3.4771	0.6898	2.6671	0.6884	3.8095	0.6898	-0.8742	0.6884	4.2645	0.6884	4.9704	0.6884	7.1041	0.6884	6.0806	0.6884	6.2926
0.6906	0.1372	0.6892	4.1604	0.6892	9.7115	0.6892	10.4815	0.6892	5.8091	0.6892	3.8342	0.6906	6.1211	0.6826	3.4831	0.6906	2.686	0.6892	3.808	0.6906	-0.8704	0.6892	4.2647	0.6892	4.9595	0.6893	7.0974	0.6892	6.0496	0.6892	6.2718
0.6914	0.1404	0.6901	4.1329	0.6901	9.7157	0.6901	10.4967	0.6901	5.811	0.6901	3.8141	0.6914	6.4628	0.6834	3.4907	0.6914	2.7068	0.6901	3.8088	0.6914	-0.8656	0.6901	4.266	0.6901	4.9496	0.6901	7.0919	0.6901	6.0182	0.6901	6.2545
0.6923	0.1444	0.6909	4.1045	0.6909	9.7182	0.6909	10.5143	0.6909	5.8127	0.6909	3.7992	0.6923	6.8229	0.6842	3.4988	0.6923	2.7323	0.6909	3.8118	0.6923	-0.8619	0.6909	4.2674	0.6909	4.9404	0.6909	7.0864	0.6909	5.9873	0.6909	6.2377
0.6931	0.1489	0.6917	4.0759	0.6917	9.7202	0.6917	10.5336	0.6917	5.8151	0.6917	3.7879	0.6931	7.2041	0.6851	3.5072	0.6931	2.7588	0.6917	3.8186	0.6931	-0.8599	0.6917	4.2688	0.6917	4.9327	0.6918	7.0808	0.6917	5.9584	0.6917	6.219
0.6939	0.1521	0.6926	4.0482	0.6926	9.7231	0.6926	10.5542	0.6926	5.8177	0.6926	3.779	0.6939	7.6094	0.6859	3.5161	0.6939	2.785	0.6926	3.8282	0.6939	-0.858	0.6926	4.2688	0.6926	4.9262	0.6926	7.0769	0.6926	5.9318	0.6926	6.1983
0.6948	0.1533	0.6934	4.0233	0.6934	9.727	0.6934	10.5765	0.6934	5.8202	0.6934	3.7736	0.6948	8.0382	0.6867	3.5249	0.6948	2.8072	0.6934	3.8399	0.6948	-0.8559	0.6934	4.269	0.6934	4.9192	0.6934	7.0729	0.6934	5.9064	0.6934	6.1761
0.6956	0.1572	0.6942	4.0002	0.6942	9.7315	0.6942	10.6007	0.6942	5.8229	0.6942	3.7712	0.6956	8.4979	0.6876	3.5342	0.6956	2.8272	0.6942	3.8538	0.6956	-0.8549	0.6942	4.2699	0.6942	4.913	0.6943	7.0689	0.6942	5.8808	0.6942	6.1532
0.6964	0.1628	0.6951	3.981	0.6951	9.7354	0.6951	10.6265	0.6951	5.8262	0.6951	3.7723	0.6964	8.9944	0.6884	3.5439	0.6964	2.8571	0.6951	3.8688	0.6964	-0.8547	0.6951	4.2703	0.6951	4.9081	0.6951	7.0655	0.6951	5.8562	0.6951	6.1313
0.6973	0.1666	0.6959	3.9662	0.6959	9.74	0.6959	10.6539	0.6959	5.8299	0.6959	3.7758	0.6973	9.521	0.6892	3.5532	0.6973	2.8929	0.6959	3.8834	0.6973	-0.8527	0.6959	4.27	0.6959	4.9034	0.6959	7.0634	0.6959	5.8316	0.6959	6.1107
0.6981	0.1707	0.6967	3.9562	0.6967	9.744	0.6967	10.6834	0.6967	5.8336	0.6967	3.7813	0.6981	10.0821	0.6901	3.5619	0.6981	2.9343	0.6967	3.8976	0.6981	-0.8499	0.6967	4.2696	0.6967	4.9002	0.6968	7.0613	0.6967	5.8082	0.6967	6.0904
0.6989	0.1738	0.6975	3.9513	0.6976	9.7473	0.6975	10.7143	0.6976	5.8375	0.6975	3.7893	0.6989	10.6672	0.6909	3.5693	0.6989	2.9815	0.6975	3.9121	0.6989	-0.8474	0.6976	4.2701	0.6975	4.8981	0.6976	7.0585	0.6975	5.7859	0.6975	6.0696
0.6998	0.1773	0.6984	3.9515	0.6984	9.7511	0.6984	10.7463	0.6984	5.8417	0.6984	3.7988	0.6998	11.2858	0.6917	3.5756	0.6998	3.0333	0.6984	3.927	0.6998	-0.8428	0.6984	4.2701	0.6984	4.8962	0.6984	7.0569	0.6984	5.7635	0.6984	6.0482
0.7006	0.1822	0.6992	3.9561	0.6992	9.7552	0.6992	10.7791	0.6992	5.8464	0.6992	3.8102	0.7006	11.9089	0.6926	3.5811	0.7006	3.0914	0.6992	3.9422	0.7006	-0.8352	0.6992	4.27	0.6992	4.8949	0.6993	7.0558	0.6992	5.7399	0.6992	6.0265
0.7014	0.1871	0.7	3.9649	0.7	9.759	0.7	10.8115	0.7	5.8516	0.7	3.8233	0.7014	12.5215	0.6934	3.5858	0.7014	3.1545	0.7	3.9579	0.7014	-0.8305	0.7	4.2704	0.7	4.8936	0.7001	7.0548	0.7	5.7153	0.7	6.0043
0.7023	0.1924	0.7009	3.978	0.7009	9.763	0.7009	10.8448	0.7009	5.857	0.7009	3.838	0.7023	13.1249	0.6942	3.5897	0.7023	3.2257	0.7009	3.9726	0.7023	-0.827	0.7009	4.2704	0.7009	4.8922	0.7009	7.0548	0.7009	5.6898	0.7009	5.9826
0.7031	0.1977	0.7017	3.9946	0.7017	9.7675	0.7017	10.8785	0.7017	5.8629	0.7017	3.8551	0.7031	13.7118	0.6951	3.5932	0.7031	3.3013	0.7017	3.987	0.7031	-0.8233	0.7017	4.2702	0.7017	4.8935	0.7017	7.055	0.7017	5.6631	0.7017	5.961
0.7039	0.2038	0.7025	4.0139	0.7025	9.7724	0.7025	10.9123	0.7025	5.8693	0.7025	3.8749	0.7039	14.2998	0.6959	3.595	0.7039	3.3834	0.7025	4.0021	0.7039	-0.8195	0.7025	4.27	0.7025	4.8959	0.7026	7.0542	0.7025	5.635	0.7025	5.9401
0.7048	0.2093	0.7034	4.0362	0.7034	9.7771	0.7034	10.9465	0.7034	5.8761	0.7034	3.8975	0.7048	14.9096	0.6967	3.5946	0.7048	3.469	0.7034	4.0165	0.7048	-0.8152	0.7034	4.2705	0.7034	4.8982	0.7034	7.0544	0.7034	5.6067	0.7034	5.921
0.7056	0.2139	0.7042	4.0624	0.7042	9.7815	0.7042	10.9811	0.7042	5.8835	0.7042	3.9226	0.7056	15.582	0.6976	3.5935	0.7056	3.5568	0.7042	4.0296	0.7056	-0.8095	0.7042	4.2714	0.7042	4.9027	0.7042	7.0562	0.7042	5.5773	0.7042	5.9022
0.7064	0.2182	0.705	4.0911	0.705	9.7863	0.705	11.0153	0.705	5.8913	0.705	3.9492	0.7064	16.3259	0.6984	3.5917	0.7064	3.6486	0.705	4.0418	0.7064	-0.8056	0.705	4.2725	0.705	4.9069	0.7051	7.0591	0.705	5.5469	0.705	5.8827
0.7073	0.2218	0.7059	4.1221	0.7059	9.7908	0.7059	11.0484	0.7059	5.8997	0.7059	3.9776	0.7073	17.1232	0.6992	3.5884	0.7073	3.7485	0.7059	4.0539	0.7073	-0.8012	0.7059	4.2738	0.7059	4.9124	0.7059	7.0627	0.7059	5.5171	0.7059	5.8622
0.7081	0.225	0.7067	4.1558	0.7067	9.7948	0.7067	11.0809	0.7067	5.9083	0.7067	4.0088	0.7081	17.9915	0.7	3.5834	0.7081	3.8562	0.7067	4.0652	0.7081	-0.796	0.7067	4.2741	0.7067	4.9193	0.7067	7.0664	0.7067	5.4885	0.7067	5.8421
0.7089	0.2271	0.7075	4.1908	0.7075	9.798	0.7075	11.113	0.7075	5.9173	0.7075	4.043	0.7089	18.923	0.7009	3.578	0.7089	3.968	0.7075	4.0766	0.7089	-0.7923	0.7075	4.274	0.7075	4.9284	0.7076	7.0697	0.7075	5.4605	0.7075	5.8219
0.7098	0.2299	0.7084	4.2286	0.7084	9.8014	0.7084	11.1444	0.7084	5.9274	0.7084	4.0778	0.7098	19.9169	0.7017	3.5707	0.7098	4.0891	0.7084	4.0882	0.7098	-0.7892	0.7084	4.2741	0.7084	4.943	0.7084	7.0733	0.7084	5.4331	0.7084	5.7997
0.7106	0.2338	0.7092	4.2701	0.7092	9.8052	0.7092	11.1752	0.7092	5.9374	0.7092	4.1126	0.7106	20.9846	0.7025	3.5604	0.7106	4.2202	0.7092	4.0996	0.7106	-0.7862	0.7092	4.2747	0.7092	4.9554	0.7092	7.0778	0.7092	5.4066	0.7092	5.777
0.7114	0.2381	0.71	4.3142	0.71	9.808	0.71	11.2053	0.71	5.9475	0.71	4.1474	0.7114	22.1226	0.7034	3.5477	0.7114	4.364	0.71	4.111	0.7114	-0.7822	0.71	4.2755	0.71	4.9632	0.7101	7.0827	0.71	5.3796	0.71	5.7532
0.7123	0.2411	0.7109	4.3608	0.7109	9.8108	0.7109	11.2345	0.7109	5.9585	0.7109	4.1812	0.7123	23.3136	0.7042	3.533	0.7123	4.5194	0.7109	4.1232	0.7123	-0.7776	0.7109	4.2756	0.7109	4.9707	0.7109	7.0883	0.7109	5.3531	0.7109	5.726
0.7131	0.2432	0.7117	4.4099	0.7117	9.8144	0.7117	11.2631	0.7117	5.9701	0.7117	4.2127	0.7131	24.5675	0.705	3.5176	0.7131	4.689	0.7117	4.1364	0.7131	-0.772	0.7117	4.2759	0.7117	4.9791	0.7117	7.0942	0.7117	5.3264	0.7117	5.6978
0.7139	0.2451	0.7125	4.4612	0.7125	9.8181	0.7125	11.2913	0.7125	5.9816	0.7125	4.2421	0.7139	25.8781	0.7059	3.4996	0.7139	4.8835	0.7125	4.1501	0.7139	-0.7668	0.7125	4.2761	0.7125	4.9883	0.7126	7.1005	0.7125	5.2993	0.7125	5.6715
0.7148	0.2471	0.7133	4.5141	0.7133	9.8227	0.7133	11.3191	0.7133	5.9928	0.7133	4.2699	0.7148	27.2439	0.7067	3.4786	0.7148	5.1005	0.7133	4.1627	0.7148	-0.7613	0.7133	4.2763	0.7133	4.9984	0.7134	7.1069	0.7133	5.2716	0.7133	5.6471
0.7156	0.2496	0.7142	4.5672	0.7142	9.8268	0.7142	11.3459	0.7142	6.006	0.7142	4.2961	0.7156	28.663	0.7075	3.4566	0.7156	5.3386	0.7142	4.1748	0.7156	-0.7549	0.7142	4.2766	0.7142	5.0097	0.7142	7.1132	0.7142	5.2442	0.7142	5.6255
0.7164	0.2512	0.715	4.6209	0.715	9.8292	0.715	11.3719	0.715	6.0206	0.715	4.321	0.7164	30.1162	0.7084	3.433	0.7164	5.599	0.715	4.1872	0.7164	-0.7483	0.715	4.277	0.715	5.0198	0.7151	7.1201	0.715	5.2186	0.715	5.6065
0.7173	0.252	0.7158	4.6743	0.7158	9.8326	0.7158	11.3979	0.7158	6.0357	0.7158	4.3446	0.7173	31.6061	0.7092	3.4101	0.7173	5.8762	0.7158	4.1998	0.7173	-0.7415	0.7158	4.2775	0.7158	5.0294	0.7159	7.1272	0.7158	5.1949	0.7158	5.588
0.7181	0.2521	0.7167	4.7259	0.7167	9.8365	0.7167	11.4227	0.7167	6.0518	0.7167	4.3666	0.7181	33.147	0.71	3.3897	0.7181	6.1748	0.7167	4.2132	0.7181	-0.7343	0.7167	4.2777	0.7167	5.0395	0.7167	7.1336	0.7167	5.173	0.7167	5.5693
0.7189	0.2547	0.7175	4.7744	0.7175	9.84	0.7175	11.4461	0.7175	6.068	0.7175	4.387	0.7189	34.7266	0.7109	3.3714	0.7189	6.4926	0.7175	4.2272	0.7189	-0.7268	0.7175	4.2785	0.7175	5.0502	0.7175	7.1402	0.7175	5.1515	0.7175	5.5501
0.7198	0.2555	0.7183	4.8188	0.7183	9.8437	0.7183	11.4687	0.7183	6.0845	0.7183	4.4069	0.7198	36.3628	0.7117	3.3543	0.7198	6.8342	0.7183	4.2417	0.7198	-0.7206	0.7183	4.2791	0.7183	5.0617	0.7184	7.1484	0.7183	5.1295	0.7183	5.5306
0.7206	0.2561	0.7192	4.8597	0.7192	9.8473	0.7192	11.4909	0.7192	6.1014	0.7192	4.4273	0.7206	38.0422	0.7125	3.3373	0.7206	7.1939	0.7192	4.2556	0.7206	-0.7142	0.7192	4.2798	0.7192	5.0735	0.7192	7.1576	0.7192	5.1079	0.7192	5.5114
0.7214	0.2561	0.72	4.8966	0.72	9.8506	0.72	11.5132	0.72	6.1189	0.72	4.4472	0.7214	39.78	0.7133	3.32	0.7214	7.5703	0.72	4.2692	0.7214	-0.7086	0.72	4.2795	0.72	5.0855	0.72	7.1727	0.72	5.0898	0.72	5.4926
0.7223	0.2563	0.7208	4.9312	0.7208	9.8542	0.7208	11.5353	0.7208	6.1377	0.7208	4.4662	0.7223	41.5945	0.7142	3.3025	0.7223	7.97	0.7208	4.2828	0.7223	-0.7004	0.7208	4.2795	0.7208	5.0977	0.7209	7.1878	0.7208	5.0743	0.7208	5.4738
0.7231	0.2562	0.7217	4.9643	0.7217	9.8582	0.7217	11.5566	0.7217	6.1586	0.7217	4.4851	0.7231	43.503	0.715	3.2857	0.7231	8.3951	0.7217	4.2957	0.7231	-0.6913	0.7217	4.2805	0.7217	5.1101	0.7217	7.1955	0.7217	5.0594	0.7217	5.4545
0.7239	0.2553	0.7225	4.9961	0.7225	9.8618	0.7225	11.577	0.7225	6.18	0.7225	4.5033	0.7239	45.4817	0.7158	3.2692	0.7239	8.8401	0.7225	4.3076	0.7239	-0.6823	0.7225	4.2808	0.7225	5.1228	0.7225	7.2023	0.7225	5.0461	0.7225	5.4353
0.7248	0.2541	0.7233	5.0261	0.7233	9.8653	0.7233	11.5967	0.7233	6.2015	0.7233	4.5204	0.7248	47.5195	0.7167	3.2541	0.7248	9.3062	0.7233	4.3186	0.7248	-0.6733	0.7233	4.2803	0.7233	5.1361	0.7234	7.21	0.7233	5.0348	0.7233	5.4159
0.7256	0.2524	0.7242	5.054	0.7242	9.8686	0.7242	11.616	0.7242	6.2238	0.7242	4.5372	0.7256	49.6029	0.7175	3.2401	0.7256	9.799	0.7242	4.3297	0.7256	-0.6616	0.7242	4.2797	0.7242	5.1496	0.7242	7.2185	0.7242	5.0255	0.7242	5.3971
0.7264	0.2517	0.725	5.0803	0.725	9.872	0.725	11.6353	0.725	6.2473	0.725	4.5536	0.7264	51.6664	0.7183	3.2254	0.7264	10.318	0.725	4.341	0.7264	-0.652	0.725	4.2792	0.725	5.1631	0.725	7.226	0.725	5.0184	0.725	5.3787
0.7273	0.2505	0.7258	5.1058	0.7258	9.8751	0.7258	11.6532	0.7258	6.2718	0.7258	4.5695	0.7272	53.7205	0.7192	3.2112	0.7273	10.869	0.7258	4.3523	0.7273	-0.6437	0.7258	4.2782	0.7258	5.1772	0.7259	7.2314	0.7258	5.0132	0.7258	5.3614
0.7281	0.2492	0.7266	5.1299	0.7267	9.8779	0.7266	11.6707	0.7267	6.2962	0.7266	4.5854	0.7281	55.7666	0.72	3.2003	0.7281	11.4495	0.7266	4.3621	0.7281	-0.6356	0.7267	4.278	0.7266	5.1906	0.7267	7.2366	0.7266	5.0097	0.7266	5.3468
0.7289	0.248	0.7275	5.1526	0.7275	9.8807	0.7275	11.6882	0.7275	6.3215	0.7275	4.6	0.7289	57.7573	0.7208	3.1918	0.7289	12.0566	0.7275	4.3715	0.7289	-0.628	0.7275	4.2782	0.7275	5.2043	0.7275	7.242	0.7275	5.008	0.7275	5.332
0.7297	0.2477	0.7283	5.175	0.7283	9.885	0.7283	11.7049	0.7283	6.3481	0.7283	4.6136	0.7297	59.6949	0.7217	3.185	0.7298	12.6872	0.7283	4.3817	0.7298	-0.6202	0.7283	4.2779	0.7283	5.2169	0.7284	7.2471	0.7283	5.0069	0.7283	5.3169
0.7306	0.2465	0.7291	5.197	0.7291	9.8907	0.7291	11.7212	0.7291	6.3744	0.7291	4.6273	0.7306	61.6735	0.7225	3.1815	0.7306	13.3224	0.7291	4.3916	0.7306	-0.6126	0.7291	4.2769	0.7291	5.2234	0.7292	7.2528	0.7291	5.0064	0.7291	5.3032
0.7314	0.2501	0.73	5.2167	0.73	9.8955	0.73	11.7371	0.73	6.4017	0.73	4.6401	0.7314	63.6659	0.7233	3.1812	0.7314	13.9977	0.73	4.401	0.7314	-0.6047	0.73	4.2758	0.73	5.2315	0.73	7.259	0.73	5.0066	0.73	5.2893
0.7322	0.2494	0.7308	5.235	0.7308	9.8998	0.7308	11.7527	0.7308	6.4318	0.7308	4.6513	0.7322	65.6339	0.7242	3.182	0.7323	14.7107	0.7308	4.4092	0.7323	-0.5953	0.7308	4.2752	0.7308	5.2463	0.7308	7.2657	0.7308	5.0075	0.7308	5.275
0.7331	0.2483	0.7316	5.2525	0.7316	9.9057	0.7316	11.7685	0.7316	6.4629	0.7316	4.6615	0.7331	67.5803	0.725	3.1832	0.7331	15.4523	0.7316	4.4161	0.7331	-0.588	0.7316	4.2754	0.7316	5.2615	0.7317	7.2713	0.7316	5.0105	0.7316	5.2618
0.7339	0.247	0.7325	5.2687	0.7325	9.9109	0.7325	11.7846	0.7325	6.4943	0.7325	4.671	0.7339	69.5155	0.7258	3.1833	0.7339	16.2166	0.7325	4.4205	0.7339	-0.5833	0.7325	4.2748	0.7325	5.2754	0.7325	7.2763	0.7325	5.0163	0.7325	5.2486
0.7347	0.2453	0.7333	5.2833	0.7333	9.9152	0.7333	11.7994	0.7333	6.5264	0.7333	4.6794	0.7347	71.4361	0.7266	3.1823	0.7348	16.9948	0.7333	4.4236	0.7348	-0.5777	0.7333	4.2734	0.7333	5.2886	0.7333	7.2811	0.7333	5.0221	0.7333	5.2356
0.7356	0.2437	0.7341	5.2953	0.7341	9.9183	0.7341	11.813	0.7341	6.5598	0.7341	4.6876	0.7356	73.3486	0.7275	3.1823	0.7356	17.7902	0.7341	4.428	0.7356	-0.572	0.7341	4.2726	0.7341	5.3007	0.7342	7.2863	0.7341	5.0269	0.7341	5.2235
0.7364	0.241	0.735	5.3056	0.735	9.9215	0.735	11.8265	0.735	6.5932	0.735	4.696	0.7364	75.2356	0.7283	3.1824	0.7364	18.6081	0.735	4.4329	0.7364	-0.5672	0.735	4.2722	0.735	5.3126	0.735	7.293	0.735	5.0316	0.735	5.2105
0.7372	0.2414	0.7358	5.3139	0.7358	9.9257	0.7358	11.8401	0.7358	6.6257	0.7358	4.7036	0.7372	77.1091	0.7291	3.1833	0.7373	19.4401	0.7358	4.4359	0.7373	-0.5614	0.7358	4.2719	0.7358	5.3252	0.7358	7.301	0.7358	5.0349	0.7358	5.1963
0.7381	0.2408	0.7366	5.3204	0.7366	9.9296	0.7366	11.8536	0.7366	6.6583	0.7366	4.7102	0.7381	78.9668	0.73	3.1841	0.7381	20.3134	0.7366	4.4387	0.7381	-0.5555	0.7366	4.2717	0.7366	5.3388	0.7367	7.3098	0.7366	5.0368	0.7366	5.1821
0.7389	0.2386	0.7375	5.3254	0.7375	9.9331	0.7375	11.8672	0.7375	6.6902	0.7375	4.7163	0.7389	80.8019	0.7308	3.1818	0.7389	21.1929	0.7375	4.4408	0.7389	-0.5522	0.7375	4.2705	0.7375	5.3513	0.7375	7.3189	0.7375	5.0383	0.7375	5.1688
0.7397	0.2358	0.7383	5.3288	0.7383	9.9366	0.7383	11.8806	0.7383	6.7225	0.7383	4.7223	0.7397	82.6181	0.7316	3.1757	0.7398	22.0724	0.7383	4.444	0.7398	-0.5498	0.7383	4.2689	0.7383	5.3621	0.7383	7.3278	0.7383	5.0387	0.7383	5.1561
0.7406	0.2341	0.7391	5.3307	0.7391	9.9402	0.7391	11.8936	0.7391	6.7545	0.7391	4.7266	0.7406	84.405	0.7325	3.1675	0.7406	22.9688	0.7391	4.4484	0.7406	-0.5469	0.7391	4.2685	0.7391	5.3726	0.7392	7.3355	0.7391	5.0387	0.7391	5.1437
0.7414	0.2347	0.7399	5.3325	0.74	9.9433	0.74	11.9067	0.74	6.7855	0.74	4.7298	0.7414	86.1676	0.7333	3.1594	0.7414	23.8822	0.7399	4.4509	0.7414	-0.5468	0.74	4.2683	0.74	5.3837	0.74	7.3424	0.74	5.0384	0.7399	5.1321
0.7422	0.2382	0.7408	5.3347	0.7408	9.9479	0.7408	11.9189	0.7408	6.8147	0.7408	4.7325	0.7422	87.909	0.7341	3.1516	0.7423	24.8123	0.7408	4.453	0.7422	-0.5466	0.7408	4.2689	0.7408	5.3945	0.7408	7.3443	0.7408	5.0357	0.7408	5.1203
0.7431	0.2355	0.7416	5.3352	0.7416	9.9523	0.7416	11.9304	0.7416	6.8419	0.7416	4.7344	0.7431	89.6227	0.735	3.1448	0.7431	25.7561	0.7416	4.4589	0.7431	-0.5474	0.7416	4.2686	0.7416	5.4035	0.7417	7.3458	0.7416	5.0316	0.7416	5.1084
0.7439	0.2315	0.7424	5.3346	0.7424	9.9549	0.7424	11.9419	0.7424	6.8662	0.7424	4.7359	0.7439	91.3179	0.7358	3.1399	0.7439	26.7107	0.7424	4.4789	0.7439	-0.5479	0.7424	4.2679	0.7424	5.4123	0.7425	7.3554	0.7424	5.0281	0.7424	5.097
0.7447	0.2287	0.7433	5.3338	0.7433	9.9578	0.7433	11.9527	0.7433	6.888	0.7433	4.7365	0.7447	92.9653	0.7366	3.1352	0.7448	27.6828	0.7433	4.5205	0.7447	-0.5475	0.7433	4.2678	0.7433	5.4207	0.7433	7.3659	0.7433	5.0247	0.7433	5.0857
0.7456	0.2238	0.7441	5.3322	0.7441	9.961	0.7441	11.9641	0.7441	6.9084	0.7441	4.7369	0.7456	94.5919	0.7375	3.13	0.7456	28.6612	0.7441	4.5815	0.7456	-0.5482	0.7441	4.2686	0.7441	5.4271	0.7442	7.375	0.7441	5.0211	0.7441	5.075
0.7464	0.2199	0.7449	5.3294	0.7449	9.9643	0.7449	11.9758	0.7449	6.9269	0.7449	4.7371	0.7464	96.1797	0.7383	3.1257	0.7464	29.6523	0.7449	4.6476	0.7464	-0.5521	0.7449	4.2687	0.7449	5.4329	0.745	7.3835	0.7449	5.0173	0.7449	5.0644
0.7472	0.2155	0.7458	5.3256	0.7458	9.9682	0.7458	11.9866	0.7458	6.943	0.7458	4.7371	0.7472	97.7345	0.7391	3.1239	0.7472	30.6475	0.7458	4.7107	0.7472	-0.5552	0.7458	4.2688	0.7458	5.4379	0.7458	7.3933	0.7458	5.011	0.7458	5.0536
0.7481	0.2119	0.7466	5.3216	0.7466	9.9715	0.7466	11.9978	0.7466	6.9566	0.7466	4.7363	0.7481	99.2589	0.74	3.1217	0.7481	31.6423	0.7466	4.7716	0.7481	-0.5551	0.7466	4.2683	0.7466	5.4428	0.7466	7.4046	0.7466	5.0022	0.7466	5.0429
0.7489	0.2102	0.7474	5.3171	0.7474	9.9746	0.7474	12.0094	0.7474	6.968	0.7474	4.7352	0.7489	100.761	0.7408	3.1161	0.7489	32.677	0.7474	4.83	0.7489	-0.5546	0.7474	4.2668	0.7474	5.448	0.7475	7.4153	0.7474	4.9925	0.7474	5.0313
0.7497	0.2088	0.7483	5.3113	0.7483	9.9778	0.7483	12.0205	0.7483	6.9761	0.7483	4.7334	0.7497	102.217	0.7416	3.1097	0.7497	33.6903	0.7483	4.887	0.7497	-0.5535	0.7483	4.2663	0.7483	5.4507	0.7483	7.4257	0.7483	4.9817	0.7483	5.02
0.7506	0.2068	0.7491	5.3041	0.7491	9.9809	0.7491	12.0313	0.7491	6.9813	0.7491	4.7295	0.7506	103.63	0.7424	3.102	0.7506	34.6814	0.7491	4.9424	0.7506	-0.5522	0.7491	4.266	0.7491	5.4526	0.7491	7.438	0.7491	4.9699	0.7491	5.0097
0.7514	0.203	0.7499	5.2954	0.7499	9.9824	0.7499	12.0425	0.7499	6.9847	0.7499	4.7252	0.7514	105.013	0.7433	3.0927	0.7514	35.6732	0.7499	4.9963	0.7514	-0.5513	0.7499	4.265	0.7499	5.4556	0.75	7.4516	0.7499	4.9569	0.7499	5
0.7522	0.1938	0.7508	5.2848	0.7508	9.9841	0.7508	12.0547	0.7508	6.9847	0.7508	4.7215	0.7522	106.364	0.7441	3.0829	0.7522	36.658	0.7508	5.0499	0.7522	-0.5512	0.7508	4.2646	0.7508	5.4583	0.7508	7.4651	0.7508	4.9433	0.7508	4.9914
0.7531	0.188	0.7516	5.2732	0.7516	9.986	0.7516	12.0668	0.7516	6.9803	0.7516	4.7176	0.7531	107.678	0.7449	3.074	0.7531	37.6368	0.7516	5.1047	0.7531	-0.5527	0.7516	4.2647	0.7516	5.4589	0.7516	7.477	0.7516	4.9297	0.7516	4.9828
0.7539	0.1839	0.7524	5.2597	0.7524	9.9869	0.7524	12.078	0.7524	6.973	0.7524	4.7134	0.7539	108.951	0.7458	3.0672	0.7539	38.6046	0.7524	5.1601	0.7539	-0.5531	0.7524	4.2636	0.7524	5.4587	0.7525	7.4893	0.7524	4.9135	0.7524	4.9735
0.7547	0.1805	0.7533	5.2449	0.7533	9.9881	0.7533	12.0886	0.7533	6.963	0.7533	4.7089	0.7547	110.182	0.7466	3.0612	0.7547	39.5555	0.7533	5.2153	0.7547	-0.5529	0.7533	4.2632	0.7533	5.4603	0.7533	7.5021	0.7533	4.8945	0.7533	4.965
0.7556	0.177	0.7541	5.2281	0.7541	9.9895	0.7541	12.0989	0.7541	6.9499	0.7541	4.7043	0.7556	111.372	0.7474	3.0579	0.7556	40.4992	0.7541	5.2688	0.7556	-0.5513	0.7541	4.2637	0.7541	5.4622	0.7541	7.5137	0.7541	4.8754	0.7541	4.9559
0.7564	0.1746	0.7549	5.2088	0.7549	9.9928	0.7549	12.11	0.7549	6.9331	0.7549	4.6988	0.7564	112.517	0.7483	3.0578	0.7564	41.4325	0.7549	5.3183	0.7564	-0.549	0.7549	4.2642	0.7549	5.4635	0.755	7.5248	0.7549	4.8566	0.7549	4.9471
0.7572	0.1719	0.7557	5.1875	0.7557	9.9961	0.7557	12.1223	0.7558	6.9127	0.7557	4.6919	0.7572	113.627	0.7491	3.0594	0.7572	42.3433	0.7557	5.365	0.7572	-0.5465	0.7558	4.2637	0.7557	5.4647	0.7558	7.5356	0.7557	4.8376	0.7557	4.939
0.7581	0.166	0.7566	5.1665	0.7566	9.9981	0.7566	12.1341	0.7566	6.891	0.7566	4.6845	0.7581	114.7	0.7499	3.0616	0.7581	43.2411	0.7566	5.4099	0.7581	-0.5459	0.7566	4.2621	0.7566	5.4657	0.7566	7.5456	0.7566	4.8182	0.7566	4.9319
0.7589	0.1609	0.7574	5.1519	0.7574	9.9999	0.7574	12.1446	0.7574	6.8664	0.7574	4.6769	0.7589	115.727	0.7508	3.0647	0.7589	44.0961	0.7574	5.4526	0.7589	-0.5458	0.7574	4.2615	0.7574	5.4659	0.7575	7.554	0.7574	4.7987	0.7574	4.9245
0.7597	0.1575	0.7582	5.152	0.7582	10.0018	0.7582	12.1552	0.7582	6.8384	0.7582	4.6689	0.7597	116.717	0.7516	3.0685	0.7597	44.9427	0.7582	5.4934	0.7597	-0.5441	0.7582	4.2626	0.7582	5.4665	0.7583	7.5626	0.7582	4.7788	0.7582	4.9173
0.7606	0.1536	0.7591	5.1745	0.7591	10.0039	0.7591	12.1666	0.7591	6.8074	0.7591	4.6598	0.7606	117.66	0.7524	3.0737	0.7606	45.7721	0.7591	5.5298	0.7606	-0.5413	0.7591	4.2638	0.7591	5.4699	0.7591	7.5723	0.7591	4.7597	0.7591	4.9102
0.7614	0.1497	0.7599	5.2185	0.7599	10.0054	0.7599	12.1778	0.7599	6.7732	0.7599	4.6497	0.7614	118.573	0.7533	3.082	0.7614	46.5945	0.7599	5.5631	0.7614	-0.5343	0.7599	4.2635	0.7599	5.4726	0.76	7.5833	0.7599	4.7412	0.7599	4.9032
0.7622	0.1422	0.7607	5.2702	0.7607	10.0072	0.7607	12.188	0.7607	6.7368	0.7607	4.638	0.7622	119.447	0.7541	3.0921	0.7622	47.3879	0.7607	5.5958	0.7622	-0.5256	0.7607	4.263	0.7607	5.4767	0.7608	7.5954	0.7607	4.7213	0.7607	4.8962
0.7631	0.1311	0.7616	5.3228	0.7616	10.0083	0.7616	12.1985	0.7616	6.697	0.7616	4.6253	0.7631	120.28	0.7549	3.1021	0.7631	48.1633	0.7616	5.6255	0.7631	-0.5192	0.7616	4.263	0.7616	5.4865	0.7616	7.607	0.7616	4.7013	0.7616	4.8907
0.7639	0.1273	0.7624	5.376	0.7624	10.0089	0.7624	12.2097	0.7624	6.654	0.7624	4.6121	0.7639	121.075	0.7557	3.1122	0.7639	48.9153	0.7624	5.6493	0.7639	-0.5142	0.7624	4.2636	0.7624	5.4977	0.7624	7.618	0.7624	4.6807	0.7624	4.8867
0.7647	0.1239	0.7632	5.4273	0.7632	10.0101	0.7632	12.2213	0.7632	6.6092	0.7632	4.5982	0.7647	121.845	0.7566	3.1208	0.7647	49.6499	0.7632	5.6591	0.7647	-0.5098	0.7632	4.2636	0.7632	5.5023	0.7633	7.6288	0.7632	4.6592	0.7632	4.883
0.7656	0.1216	0.7641	5.4753	0.7641	10.011	0.7641	12.2338	0.7641	6.5643	0.7641	4.5838	0.7656	122.578	0.7574	3.1285	0.7656	50.3628	0.7641	5.6471	0.7656	-0.5083	0.7641	4.2636	0.7641	5.5064	0.7641	7.641	0.7641	4.638	0.7641	4.879
0.7664	0.1267	0.7649	5.5206	0.7649	10.011	0.7649	12.2454	0.7649	6.5205	0.7649	4.5708	0.7664	123.277	0.7582	3.1357	0.7664	51.0557	0.7649	5.6116	0.7664	-0.5034	0.7649	4.263	0.7649	5.5103	0.7649	7.6532	0.7649	4.6155	0.7649	4.8754
0.7672	0.1278	0.7657	5.5647	0.7657	10.0105	0.7657	12.2563	0.7657	6.4803	0.7657	4.5622	0.7672	123.945	0.7591	3.1406	0.7672	51.7244	0.7657	5.5677	0.7672	-0.4994	0.7657	4.2628	0.7657	5.5153	0.7658	7.6667	0.7657	4.5903	0.7657	4.8724
0.7681	0.1254	0.7666	5.6081	0.7666	10.0093	0.7666	12.2669	0.7666	6.4453	0.7666	4.5609	0.7681	124.584	0.7599	3.1434	0.7681	52.3766	0.7666	5.5244	0.7681	-0.4972	0.7666	4.2625	0.7666	5.5213	0.7666	7.682	0.7666	4.5663	0.7666	4.8706
0.7689	0.1236	0.7674	5.6494	0.7674	10.0083	0.7674	12.2772	0.7674	6.4175	0.7674	4.5681	0.7689	125.2	0.7607	3.1474	0.7689	53.0065	0.7674	5.4835	0.7689	-0.4942	0.7674	4.2624	0.7674	5.5265	0.7674	7.6961	0.7674	4.5439	0.7674	4.8687
0.7697	0.1204	0.7682	5.6905	0.7682	10.007	0.7682	12.2878	0.7682	6.3974	0.7682	4.5817	0.7697	125.8	0.7616	3.1515	0.7697	53.585	0.7682	5.4453	0.7697	-0.4905	0.7682	4.2627	0.7682	5.5319	0.7683	7.7135	0.7682	4.5203	0.7682	4.8668
0.7706	0.1157	0.769	5.7319	0.7691	10.004	0.769	12.2981	0.7691	6.3839	0.769	4.6034	0.7706	126.378	0.7624	3.1543	0.7706	54.1649	0.769	5.408	0.7706	-0.4896	0.7691	4.2625	0.7691	5.5387	0.7691	7.7387	0.7691	4.4956	0.769	4.865
0.7714	0.1123	0.7699	5.7715	0.7699	10.0007	0.7699	12.3084	0.7699	6.3752	0.7699	4.6376	0.7714	126.933	0.7632	3.1574	0.7714	54.7393	0.7699	5.3723	0.7714	-0.4898	0.7699	4.2635	0.7699	5.5464	0.7699	7.7627	0.7699	4.4714	0.7699	4.864
0.7722	0.1125	0.7707	5.8078	0.7707	9.9979	0.7707	12.3187	0.7707	6.3707	0.7707	4.6821	0.7722	127.469	0.7641	3.1603	0.7722	55.2966	0.7707	5.3371	0.7722	-0.4907	0.7707	4.2649	0.7707	5.5543	0.7708	7.7778	0.7707	4.447	0.7707	4.8631
0.7731	0.1166	0.7715	5.8411	0.7715	9.9935	0.7715	12.3279	0.7715	6.3723	0.7715	4.7291	0.7731	127.981	0.7649	3.1615	0.7731	55.8383	0.7715	5.3009	0.7731	-0.491	0.7715	4.2653	0.7715	5.5643	0.7716	7.7948	0.7715	4.4221	0.7715	4.8624
0.7739	0.1166	0.7724	5.8697	0.7724	9.9882	0.7724	12.337	0.7724	6.3785	0.7724	4.7745	0.7739	128.484	0.7657	3.1615	0.7739	56.3627	0.7724	5.2639	0.7739	-0.4908	0.7724	4.2646	0.7724	5.5749	0.7724	7.8134	0.7724	4.397	0.7724	4.8614
0.7747	0.1151	0.7732	5.8944	0.7732	9.9826	0.7732	12.3461	0.7732	6.3888	0.7732	4.8161	0.7747	128.974	0.7666	3.1608	0.7747	56.87	0.7732	5.2268	0.7747	-0.4894	0.7732	4.2649	0.7732	5.5854	0.7733	7.8325	0.7732	4.3719	0.7732	4.8608
0.7756	0.1127	0.774	5.9147	0.774	9.9769	0.774	12.3544	0.774	6.4033	0.774	4.8542	0.7756	129.452	0.7674	3.1609	0.7756	57.3653	0.774	5.1916	0.7756	-0.4872	0.774	4.265	0.774	5.5949	0.7741	7.8568	0.774	4.3477	0.774	4.86
0.7764	0.1108	0.7749	5.9315	0.7749	9.971	0.7749	12.3629	0.7749	6.4217	0.7749	4.8891	0.7764	129.923	0.7682	3.1625	0.7764	57.8463	0.7749	5.1597	0.7764	-0.486	0.7749	4.2649	0.7749	5.6052	0.7749	7.8879	0.7749	4.3244	0.7749	4.8594
0.7772	0.1089	0.7757	5.9464	0.7757	9.9643	0.7757	12.3716	0.7757	6.4439	0.7757	4.9212	0.7772	130.386	0.7691	3.1634	0.7772	58.3182	0.7757	5.1308	0.7772	-0.4856	0.7757	4.2648	0.7757	5.6175	0.7757	7.9109	0.7757	4.3011	0.7757	4.8572
0.7781	0.1081	0.7765	5.9593	0.7765	9.9565	0.7765	12.3793	0.7765	6.4693	0.7765	4.951	0.7781	130.845	0.7699	3.162	0.7781	58.7781	0.7765	5.1054	0.7781	-0.4863	0.7765	4.2649	0.7765	5.6304	0.7766	7.9337	0.7765	4.2773	0.7765	4.8546
0.7789	0.1069	0.7774	5.9686	0.7774	9.9483	0.7774	12.3873	0.7774	6.4983	0.7774	4.9795	0.7789	131.304	0.7707	3.1585	0.7789	59.2262	0.7774	5.0842	0.7789	-0.4874	0.7774	4.2658	0.7774	5.6427	0.7774	7.957	0.7774	4.2531	0.7774	4.8521
0.7797	0.1063	0.7782	5.9689	0.7782	9.9402	0.7782	12.3955	0.7782	6.5312	0.7782	5.0065	0.7797	131.759	0.7715	3.1532	0.7797	59.6673	0.7782	5.0677	0.7797	-0.4884	0.7782	4.2656	0.7782	5.656	0.7782	7.9817	0.7782	4.2272	0.7782	4.8498
0.7806	0.1055	0.779	5.9525	0.779	9.931	0.779	12.404	0.779	6.5687	0.779	5.0333	0.7806	132.214	0.7724	3.1474	0.7806	60.0992	0.779	5.0557	0.7806	-0.4893	0.779	4.2647	0.779	5.6695	0.7791	8.0076	0.779	4.2012	0.779	4.8468
0.7814	0.1044	0.7799	5.9137	0.7799	9.9204	0.7799	12.4122	0.7799	6.6105	0.7799	5.0602	0.7814	132.67	0.7732	3.1422	0.7814	60.5227	0.7799	5.0479	0.7814	-0.4897	0.7799	4.2643	0.7799	5.6821	0.7799	8.0336	0.7799	4.1763	0.7799	4.8427
0.7822	0.1026	0.7807	5.8515	0.7807	9.91	0.7807	12.4197	0.7807	6.6572	0.7807	5.0878	0.7822	133.113	0.774	3.1359	0.7822	60.9405	0.7807	5.0441	0.7822	-0.4909	0.7807	4.2632	0.7807	5.6951	0.7807	8.0633	0.7807	4.1506	0.7807	4.839
0.7831	0.1026	0.7815	5.7797	0.7815	9.8991	0.7815	12.4282	0.7815	6.7076	0.7815	5.1167	0.7831	133.543	0.7749	3.1281	0.7831	61.3483	0.7815	5.0461	0.7831	-0.4955	0.7815	4.2632	0.7815	5.7075	0.7816	8.098	0.7815	4.1258	0.7815	4.8368
0.7839	0.103	0.7824	5.7044	0.7824	9.8863	0.7824	12.4365	0.7824	6.7637	0.7824	5.1471	0.7839	133.988	0.7757	3.1204	0.7839	61.7361	0.7824	5.0542	0.7839	-0.4993	0.7824	4.2622	0.7824	5.7155	0.7824	8.1275	0.7824	4.1018	0.7824	4.8349
0.7847	0.1018	0.7832	5.6261	0.7832	9.8717	0.7832	12.4443	0.7832	6.8242	0.7832	5.1776	0.7847	134.45	0.7765	3.1123	0.7847	62.119	0.7832	5.0651	0.7847	-0.5015	0.7832	4.2598	0.7832	5.7233	0.7832	8.1535	0.7832	4.0789	0.7832	4.8319
0.7856	0.1004	0.784	5.5471	0.784	9.8573	0.784	12.4517	0.784	6.8887	0.784	5.2082	0.7856	134.914	0.7774	3.1054	0.7856	62.5054	0.784	5.0764	0.7856	-0.5033	0.784	4.2575	0.784	5.7391	0.7841	8.18	0.784	4.059	0.784	4.8295
0.7864	0.0984	0.7848	5.4677	0.7848	9.841	0.7848	12.4583	0.7849	6.9547	0.7848	5.2392	0.7864	135.382	0.7782	3.0986	0.7864	62.89	0.7848	5.0863	0.7864	-0.5022	0.7849	4.256	0.7848	5.7551	0.7849	8.2069	0.7848	4.0379	0.7848	4.8279
0.7872	0.0902	0.7857	5.3882	0.7857	9.8224	0.7857	12.4658	0.7857	7.0216	0.7857	5.269	0.7872	135.854	0.779	3.0905	0.7872	63.2676	0.7857	5.0985	0.7872	-0.5029	0.7857	4.2541	0.7857	5.7723	0.7857	8.2358	0.7857	4.0163	0.7857	4.8259
0.7881	0.0854	0.7865	5.3099	0.7865	9.8027	0.7865	12.4734	0.7865	7.0858	0.7865	5.2946	0.7881	136.331	0.7799	3.0821	0.7881	63.6371	0.7865	5.1134	0.7881	-0.5046	0.7865	4.2523	0.7865	5.7896	0.7866	8.263	0.7865	3.9958	0.7865	4.8242
0.7889	0.0844	0.7873	5.2311	0.7873	9.7819	0.7873	12.4807	0.7873	7.1456	0.7873	5.3112	0.7889	136.816	0.7807	3.075	0.7889	64.0004	0.7873	5.1338	0.7889	-0.5054	0.7873	4.2518	0.7873	5.8073	0.7874	8.2883	0.7873	3.975	0.7873	4.8217
0.7897	0.0831	0.7882	5.153	0.7882	9.7601	0.7882	12.4879	0.7882	7.1999	0.7882	5.317	0.7897	137.304	0.7815	3.0681	0.7897	64.3594	0.7882	5.1542	0.7897	-0.5088	0.7882	4.2515	0.7882	5.8257	0.7882	8.3153	0.7882	3.9552	0.7882	4.8191
0.7906	0.0816	0.789	5.0754	0.789	9.7381	0.789	12.4942	0.789	7.2474	0.789	5.3146	0.7906	137.797	0.7824	3.0616	0.7906	64.7105	0.789	5.1767	0.7906	-0.5126	0.789	4.2507	0.789	5.8435	0.7891	8.339	0.789	3.9366	0.789	4.8157
0.7914	0.0808	0.7898	4.9971	0.7898	9.717	0.7898	12.5013	0.7898	7.2892	0.7898	5.3029	0.7914	138.287	0.7832	3.0547	0.7914	65.0549	0.7898	5.2014	0.7914	-0.5095	0.7898	4.2492	0.7898	5.8626	0.7899	8.3555	0.7898	3.919	0.7898	4.8128
0.7922	0.0813	0.7907	4.9212	0.7907	9.6948	0.7907	12.508	0.7907	7.3266	0.7907	5.2767	0.7922	138.778	0.784	3.049	0.7922	65.3933	0.7907	5.2249	0.7922	-0.5065	0.7907	4.2471	0.7907	5.8826	0.7907	8.3712	0.7907	3.9017	0.7907	4.8105
0.7931	0.0801	0.7915	4.8493	0.7915	9.6712	0.7915	12.5146	0.7915	7.3602	0.7915	5.2376	0.7931	139.273	0.7848	3.0437	0.7931	65.7233	0.7915	5.2484	0.7931	-0.5044	0.7915	4.2449	0.7915	5.9026	0.7915	8.3949	0.7915	3.8857	0.7915	4.8086
0.7939	0.0749	0.7923	4.7822	0.7923	9.6499	0.7923	12.5215	0.7923	7.3883	0.7923	5.1936	0.7939	139.769	0.7857	3.04	0.7939	66.0486	0.7923	5.274	0.7939	-0.5015	0.7923	4.2428	0.7923	5.9218	0.7924	8.4161	0.7923	3.8701	0.7923	4.804
0.7947	0.0752	0.7932	4.722	0.7932	9.6299	0.7932	12.528	0.7932	7.4138	0.7932	5.1497	0.7947	140.272	0.7865	3.0377	0.7947	66.3701	0.7932	5.3013	0.7947	-0.4998	0.7932	4.2411	0.7932	5.9413	0.7932	8.4366	0.7932	3.8539	0.7932	4.7996
0.7956	0.0783	0.794	4.6688	0.794	9.6106	0.794	12.5348	0.794	7.4361	0.794	5.1092	0.7956	140.777	0.7873	3.0315	0.7956	66.687	0.794	5.3258	0.7956	-0.4993	0.794	4.2397	0.794	5.9616	0.794	8.4588	0.794	3.8376	0.794	4.7948
0.7964	0.0831	0.7948	4.6215	0.7948	9.5923	0.7948	12.5424	0.7948	7.455	0.7948	5.0691	0.7964	141.29	0.7882	3.0245	0.7964	66.9982	0.7948	5.3496	0.7964	-0.4986	0.7948	4.2376	0.7948	5.9829	0.7949	8.4758	0.7948	3.8223	0.7948	4.79
0.7972	0.089	0.7957	4.5812	0.7957	9.5756	0.7957	12.5504	0.7957	7.4709	0.7957	5.0301	0.7972	141.803	0.789	3.0163	0.7972	67.3044	0.7957	5.3712	0.7972	-0.498	0.7957	4.2365	0.7957	6.0034	0.7957	8.4872	0.7957	3.8063	0.7957	4.7857
0.7981	0.0948	0.7965	4.5469	0.7965	9.5605	0.7965	12.558	0.7965	7.4843	0.7965	4.9929	0.7981	142.316	0.7898	3.0072	0.7981	67.6035	0.7965	5.3938	0.7981	-0.4969	0.7965	4.2356	0.7965	6.0254	0.7965	8.5058	0.7965	3.7913	0.7965	4.7823
0.7989	0.1014	0.7973	4.5169	0.7973	9.546	0.7973	12.5645	0.7973	7.4956	0.7973	4.9567	0.7989	142.836	0.7907	2.9985	0.7989	67.8983	0.7973	5.4153	0.7989	-0.4945	0.7973	4.2347	0.7973	6.0495	0.7974	8.5238	0.7973	3.7774	0.7973	4.7793
0.7997	0.1111	0.7981	4.4916	0.7982	9.5333	0.7981	12.5712	0.7982	7.5025	0.7981	4.9214	0.7997	143.35	0.7915	2.9909	0.7997	68.1877	0.7981	5.4362	0.7997	-0.4924	0.7982	4.2355	0.7981	6.0714	0.7982	8.5403	0.7981	3.7638	0.7981	4.7752
0.8006	0.1225	0.799	4.4681	0.799	9.5213	0.799	12.5783	0.799	7.5065	0.799	4.8866	0.8006	143.859	0.7923	2.9846	0.8006	68.4683	0.799	5.4571	0.8006	-0.4896	0.799	4.236	0.799	6.092	0.799	8.5569	0.799	3.752	0.799	4.7706
0.8014	0.1348	0.7998	4.4494	0.7998	9.5082	0.7998	12.5851	0.7998	7.507	0.7998	4.8515	0.8014	144.365	0.7932	2.9784	0.8014	68.744	0.7998	5.4713	0.8014	-0.4848	0.7998	4.2358	0.7998	6.1112	0.7999	8.573	0.7998	3.7415	0.7998	4.7655
0.8022	0.1495	0.8006	4.4338	0.8006	9.4958	0.8006	12.5912	0.8006	7.5034	0.8006	4.8146	0.8022	144.873	0.794	2.9732	0.8022	69.0145	0.8006	5.4831	0.8022	-0.4818	0.8006	4.235	0.8006	6.1316	0.8007	8.5885	0.8006	3.7302	0.8006	4.7611
0.8031	0.1676	0.8015	4.4214	0.8015	9.4839	0.8015	12.5978	0.8015	7.4974	0.8015	4.7767	0.8031	145.381	0.7948	2.9691	0.8031	69.2794	0.8015	5.4933	0.8031	-0.4823	0.8015	4.2349	0.8015	6.1552	0.8015	8.5996	0.8015	3.7186	0.8015	4.7569
0.8039	0.1873	0.8023	4.4128	0.8023	9.4711	0.8023	12.6037	0.8023	7.4891	0.8023	4.7383	0.8039	145.887	0.7957	2.9647	0.8039	69.5403	0.8023	5.4988	0.8039	-0.4808	0.8023	4.2343	0.8023	6.1761	0.8024	8.6045	0.8023	3.7078	0.8023	4.7526
0.8047	0.2092	0.8031	4.4081	0.8031	9.4594	0.8031	12.609	0.8031	7.4771	0.8031	4.6982	0.8047	146.388	0.7965	2.9597	0.8047	69.7954	0.8031	5.5013	0.8047	-0.4785	0.8031	4.2331	0.8031	6.1962	0.8032	8.6141	0.8031	3.6959	0.8031	4.7459
0.8056	0.2332	0.804	4.4073	0.804	9.4485	0.804	12.6151	0.804	7.4629	0.804	4.658	0.8056	146.884	0.7973	2.9551	0.8056	70.044	0.804	5.5016	0.8056	-0.4762	0.804	4.2336	0.804	6.2183	0.804	8.6282	0.804	3.6855	0.804	4.7391
0.8064	0.2587	0.8048	4.4108	0.8048	9.4368	0.8048	12.6214	0.8048	7.4449	0.8048	4.6175	0.8064	147.376	0.7982	2.9498	0.8064	70.287	0.8048	5.4997	0.8064	-0.4727	0.8048	4.2341	0.8048	6.239	0.8048	8.6415	0.8048	3.6737	0.8048	4.7325
0.8072	0.2828	0.8056	4.4182	0.8056	9.4267	0.8056	12.6283	0.8056	7.4249	0.8056	4.5749	0.8072	147.857	0.799	2.9452	0.8072	70.5266	0.8056	5.4989	0.8072	-0.4701	0.8056	4.2336	0.8056	6.2577	0.8057	8.6536	0.8056	3.6622	0.8056	4.7262
0.8081	0.3097	0.8065	4.4305	0.8065	9.4194	0.8065	12.6345	0.8065	7.4016	0.8065	4.5314	0.8081	148.335	0.7998	2.9425	0.8081	70.7631	0.8065	5.4987	0.8081	-0.4675	0.8065	4.2335	0.8065	6.2767	0.8065	8.6643	0.8065	3.6519	0.8065	4.7181
0.8089	0.337	0.8073	4.4455	0.8073	9.4138	0.8073	12.6403	0.8073	7.374	0.8073	4.4851	0.8089	148.805	0.8006	2.9429	0.8089	70.9936	0.8073	5.4962	0.8089	-0.4635	0.8073	4.2339	0.8073	6.2963	0.8073	8.6764	0.8073	3.6425	0.8073	4.7081
0.8097	0.3647	0.8081	4.4627	0.8081	9.4091	0.8081	12.6464	0.8081	7.3444	0.8081	4.4393	0.8097	149.259	0.8015	2.9428	0.8097	71.2178	0.8081	5.4904	0.8097	-0.4598	0.8081	4.2328	0.8081	6.3165	0.8082	8.6881	0.8081	3.6344	0.8081	4.6992
0.8106	0.3928	0.809	4.482	0.809	9.4058	0.809	12.6528	0.809	7.3119	0.809	4.3953	0.8106	149.703	0.8023	2.9401	0.8106	71.4377	0.809	5.4839	0.8106	-0.4549	0.809	4.2325	0.809	6.3381	0.809	8.6997	0.809	3.626	0.809	4.6912
0.8114	0.4222	0.8098	4.5033	0.8098	9.4018	0.8098	12.659	0.8098	7.2767	0.8098	4.3532	0.8114	150.136	0.8031	2.9393	0.8114	71.6552	0.8098	5.4753	0.8114	-0.4508	0.8098	4.2325	0.8098	6.3588	0.8098	8.713	0.8098	3.6182	0.8098	4.6848
0.8122	0.4523	0.8106	4.5261	0.8106	9.3986	0.8106	12.6644	0.8106	7.2387	0.8106	4.3118	0.8122	150.564	0.804	2.9396	0.8122	71.8705	0.8106	5.4653	0.8122	-0.4508	0.8106	4.2329	0.8106	6.3805	0.8107	8.7278	0.8106	3.6118	0.8106	4.6781
0.8131	0.4828	0.8115	4.5501	0.8115	9.3967	0.8115	12.6707	0.8115	7.1973	0.8115	4.2721	0.8131	150.996	0.8048	2.939	0.8131	72.0813	0.8115	5.4552	0.8131	-0.4497	0.8115	4.2347	0.8115	6.3994	0.8115	8.7432	0.8115	3.605	0.8114	4.6675
0.8139	0.5143	0.8123	4.5762	0.8123	9.3962	0.8123	12.6767	0.8123	7.1555	0.8123	4.2346	0.8139	151.41	0.8056	2.9382	0.8139	72.2918	0.8123	5.4461	0.8139	-0.4449	0.8123	4.2366	0.8123	6.418	0.8123	8.7602	0.8123	3.597	0.8123	4.6555
0.8147	0.5447	0.8131	4.601	0.8131	9.3941	0.8131	12.6817	0.8131	7.1165	0.8131	4.1973	0.8147	151.819	0.8065	2.9384	0.8147	72.5037	0.8131	5.4371	0.8147	-0.4416	0.8131	4.2406	0.8131	6.4376	0.8132	8.7786	0.8131	3.5892	0.8131	4.6453
0.8156	0.5741	0.8139	4.6249	0.8139	9.3903	0.8139	12.6878	0.8139	7.0894	0.8139	4.1623	0.8156	152.223	0.8073	2.938	0.8156	72.7075	0.8139	5.4278	0.8156	-0.4387	0.8139	4.2464	0.8139	6.4575	0.814	8.7983	0.8139	3.5832	0.8139	4.6347
0.8164	0.6042	0.8148	4.6479	0.8148	9.387	0.8148	12.6944	0.8148	7.0796	0.8148	4.127	0.8164	152.617	0.8081	2.9425	0.8164	72.9048	0.8148	5.418	0.8164	-0.435	0.8148	4.2531	0.8148	6.4776	0.8148	8.8183	0.8148	3.5785	0.8148	4.6243
0.8172	0.6344	0.8156	4.6714	0.8156	9.3832	0.8156	12.6994	0.8156	7.0845	0.8156	4.0939	0.8172	152.988	0.809	2.9475	0.8172	73.0979	0.8156	5.4086	0.8172	-0.4311	0.8156	4.2604	0.8156	6.4974	0.8157	8.8386	0.8156	3.5744	0.8156	4.6139
0.8181	0.6638	0.8164	4.6959	0.8164	9.3782	0.8164	12.7039	0.8164	7.1069	0.8164	4.0636	0.8181	153.345	0.8098	2.9527	0.8181	73.2854	0.8164	5.3985	0.8181	-0.4294	0.8164	4.2676	0.8164	6.5181	0.8165	8.8612	0.8164	3.5715	0.8164	4.6037
0.8189	0.6924	0.8173	4.7202	0.8173	9.3725	0.8173	12.7091	0.8173	7.1388	0.8173	4.0357	0.8189	153.691	0.8106	2.9592	0.8189	73.4708	0.8173	5.3888	0.8189	-0.4263	0.8173	4.2771	0.8173	6.5385	0.8173	8.8866	0.8173	3.5664	0.8173	4.5935
0.8197	0.7216	0.8181	4.748	0.8181	9.3672	0.8181	12.7143	0.8181	7.1757	0.8181	4.0091	0.8197	154.017	0.8115	2.9666	0.8197	73.6505	0.8181	5.381	0.8197	-0.4233	0.8181	4.2877	0.8181	6.5576	0.8182	8.9127	0.8181	3.562	0.8181	4.5833
0.8206	0.748	0.8189	4.7728	0.8189	9.3621	0.8189	12.718	0.8189	7.2117	0.8189	3.9806	0.8206	154.33	0.8123	2.9742	0.8206	73.8279	0.8189	5.3722	0.8206	-0.4199	0.8189	4.2977	0.8189	6.5813	0.819	8.9405	0.8189	3.5588	0.8189	4.573
0.8214	0.7721	0.8198	4.7995	0.8198	9.3573	0.8198	12.7227	0.8198	7.2467	0.8198	3.9535	0.8214	154.636	0.8131	2.9821	0.8214	74.004	0.8198	5.3606	0.8214	-0.4187	0.8198	4.3085	0.8198	6.6084	0.8198	8.9688	0.8198	3.5564	0.8198	4.563
0.8222	0.7954	0.8206	4.824	0.8206	9.354	0.8206	12.7273	0.8206	7.281	0.8206	3.9272	0.8222	154.93	0.8139	2.9902	0.8222	74.1764	0.8206	5.353	0.8222	-0.4196	0.8206	4.3205	0.8206	6.6379	0.8206	8.9983	0.8206	3.554	0.8206	4.5543
0.8231	0.8166	0.8214	4.8447	0.8214	9.3511	0.8214	12.7313	0.8214	7.3128	0.8214	3.9031	0.8231	155.204	0.8148	2.9997	0.8231	74.3443	0.8214	5.3458	0.8231	-0.4174	0.8214	4.3325	0.8214	6.6666	0.8215	9.0307	0.8214	3.5528	0.8214	4.5455
0.8239	0.8357	0.8223	4.8641	0.8223	9.3474	0.8223	12.7353	0.8223	7.3421	0.8223	3.8805	0.8239	155.462	0.8156	3.0081	0.8239	74.5086	0.8223	5.3379	0.8239	-0.4153	0.8223	4.344	0.8223	6.6946	0.8223	9.0631	0.8223	3.5526	0.8223	4.5367
0.8247	0.8527	0.8231	4.8796	0.8231	9.3445	0.8231	12.741	0.8231	7.3706	0.8231	3.8581	0.8247	155.706	0.8164	3.0194	0.8247	74.6716	0.8231	5.3305	0.8247	-0.4135	0.8231	4.3555	0.8231	6.7261	0.8231	9.0978	0.8231	3.5534	0.8231	4.5265
0.8256	0.8704	0.8239	4.8916	0.8239	9.3405	0.8239	12.7459	0.8239	7.3997	0.8239	3.8363	0.8256	155.936	0.8173	3.0337	0.8256	74.8334	0.8239	5.3235	0.8256	-0.4129	0.8239	4.3678	0.8239	6.7576	0.824	9.133	0.8239	3.5559	0.8239	4.5171
0.8264	0.8843	0.8248	4.9029	0.8248	9.3371	0.8248	12.7502	0.8248	7.4282	0.8248	3.8148	0.8264	156.155	0.8181	3.0464	0.8264	74.9936	0.8248	5.3166	0.8264	-0.4114	0.8248	4.3813	0.8248	6.7894	0.8248	9.1723	0.8248	3.5571	0.8248	4.5082
0.8272	0.8966	0.8256	4.9129	0.8256	9.3346	0.8256	12.7548	0.8256	7.4579	0.8256	3.7946	0.8272	156.357	0.8189	3.0586	0.8272	75.1525	0.8256	5.3099	0.8272	-0.4091	0.8256	4.396	0.8256	6.8238	0.8256	9.2142	0.8256	3.5586	0.8256	4.4972
0.8281	0.9102	0.8264	4.9213	0.8264	9.3329	0.8264	12.7586	0.8264	7.4883	0.8264	3.7763	0.8281	156.549	0.8198	3.0697	0.8281	75.3057	0.8264	5.304	0.8281	-0.4085	0.8264	4.4118	0.8264	6.8617	0.8265	9.2545	0.8264	3.5616	0.8264	4.4849
0.8289	0.9218	0.8272	4.9275	0.8273	9.3326	0.8272	12.7629	0.8273	7.5158	0.8272	3.7586	0.8289	156.73	0.8206	3.0807	0.8289	75.4549	0.8272	5.2964	0.8289	-0.4097	0.8273	4.4311	0.8272	6.9007	0.8273	9.296	0.8272	3.5654	0.8272	4.4756
0.8297	0.9329	0.8281	4.932	0.8281	9.3346	0.8281	12.7661	0.8281	7.5423	0.8281	3.7437	0.8297	156.899	0.8214	3.0905	0.8297	75.6015	0.8281	5.2875	0.8297	-0.4117	0.8281	4.4516	0.8281	6.9422	0.8281	9.3392	0.8281	3.5716	0.8281	4.4673
0.8305	0.9441	0.8289	4.9351	0.8289	9.3364	0.8289	12.7695	0.8289	7.5647	0.8289	3.7288	0.8305	157.054	0.8223	3.0981	0.8306	75.7456	0.8289	5.2789	0.8306	-0.4133	0.8289	4.4741	0.8289	6.9839	0.829	9.3837	0.8289	3.5791	0.8289	4.4576
0.8314	0.9549	0.8297	4.9366	0.8297	9.3379	0.8297	12.7729	0.8297	7.5837	0.8297	3.7179	0.8314	157.198	0.8231	3.1067	0.8314	75.8853	0.8297	5.269	0.8314	-0.4152	0.8297	4.4975	0.8297	7.0213	0.8298	9.4307	0.8297	3.5862	0.8297	4.447
0.8322	0.9666	0.8306	4.9358	0.8306	9.34	0.8306	12.7752	0.8306	7.5997	0.8306	3.7074	0.8322	157.329	0.8239	3.1146	0.8322	76.0202	0.8306	5.259	0.8322	-0.4159	0.8306	4.5222	0.8306	7.061	0.8306	9.4779	0.8306	3.593	0.8306	4.436
0.833	0.9777	0.8314	4.9347	0.8314	9.3422	0.8314	12.7778	0.8314	7.6124	0.8314	3.6974	0.833	157.445	0.8248	3.1215	0.8331	76.1516	0.8314	5.2487	0.8331	-0.4169	0.8314	4.548	0.8314	7.1007	0.8315	9.5256	0.8314	3.5997	0.8314	4.4236
0.8339	0.985	0.8322	4.9313	0.8322	9.3442	0.8322	12.7805	0.8322	7.624	0.8322	3.6901	0.8339	157.548	0.8256	3.1287	0.8339	76.2775	0.8322	5.237	0.8339	-0.4189	0.8322	4.5738	0.8322	7.1447	0.8323	9.5712	0.8322	3.6072	0.8322	4.4144
0.8347	0.99	0.8331	4.926	0.8331	9.3448	0.8331	12.7839	0.8331	7.6297	0.8331	3.6836	0.8347	157.643	0.8264	3.1365	0.8347	76.3944	0.8331	5.2254	0.8347	-0.422	0.8331	4.5998	0.8331	7.1893	0.8331	9.6164	0.8331	3.6178	0.8331	4.4046
0.8355	0.9963	0.8339	4.9207	0.8339	9.3452	0.8339	12.7876	0.8339	7.6284	0.8339	3.678	0.8355	157.718	0.8272	3.1427	0.8356	76.5033	0.8339	5.2162	0.8356	-0.4256	0.8339	4.6247	0.8339	7.2334	0.834	9.6608	0.8339	3.6271	0.8339	4.3947
0.8364	1.0024	0.8347	4.9167	0.8347	9.3453	0.8347	12.7906	0.8347	7.6111	0.8347	3.6732	0.8364	157.776	0.8281	3.1474	0.8364	76.6135	0.8347	5.2036	0.8364	-0.4272	0.8347	4.6484	0.8347	7.2793	0.8348	9.7039	0.8347	3.6368	0.8347	4.3876
0.8372	1.0068	0.8356	4.9147	0.8356	9.345	0.8356	12.7933	0.8356	7.5717	0.8356	3.6708	0.8372	157.825	0.8289	3.1499	0.8372	76.7218	0.8356	5.1904	0.8372	-0.4278	0.8356	4.6708	0.8356	7.3264	0.8356	9.7478	0.8356	3.6473	0.8356	4.3802
0.838	1.0094	0.8364	4.9057	0.8364	9.3426	0.8364	12.7958	0.8364	7.5135	0.8364	3.6682	0.838	157.866	0.8297	3.1539	0.8381	76.8266	0.8364	5.1756	0.8381	-0.4291	0.8364	4.693	0.8364	7.3749	0.8364	9.7929	0.8364	3.6589	0.8364	4.3728
0.8389	1.0109	0.8372	4.8933	0.8372	9.339	0.8372	12.7986	0.8372	7.435	0.8372	3.6657	0.8389	157.899	0.8306	3.1581	0.8389	76.9295	0.8372	5.1613	0.8389	-0.4303	0.8372	4.714	0.8372	7.4228	0.8373	9.8356	0.8372	3.6684	0.8372	4.3645
0.8397	1.0116	0.8381	4.8794	0.8381	9.335	0.8381	12.8014	0.8381	7.3421	0.8381	3.6625	0.8397	157.923	0.8314	3.1603	0.8397	77.0299	0.8381	5.1464	0.8397	-0.4315	0.8381	4.7325	0.8381	7.471	0.8381	9.8776	0.8381	3.6822	0.8381	4.3575
0.8405	1.0107	0.8389	4.8602	0.8389	9.3294	0.8389	12.804	0.8389	7.2404	0.8389	3.6604	0.8405	157.938	0.8322	3.1619	0.8406	77.1256	0.8389	5.1275	0.8406	-0.4324	0.8389	4.7506	0.8389	7.5171	0.8389	9.9192	0.8389	3.6953	0.8389	4.351
0.8414	1.0096	0.8397	4.8415	0.8397	9.3227	0.8397	12.808	0.8397	7.1391	0.8397	3.6617	0.8414	157.945	0.8331	3.1629	0.8414	77.2178	0.8397	5.1075	0.8414	-0.432	0.8397	4.767	0.8397	7.562	0.8398	9.96	0.8397	3.7084	0.8397	4.3443
0.8422	1.0092	0.8405	4.8228	0.8406	9.3145	0.8406	12.8104	0.8406	7.0341	0.8406	3.6632	0.8422	157.944	0.8339	3.1648	0.8422	77.3067	0.8405	5.0855	0.8422	-0.4309	0.8406	4.7822	0.8406	7.6069	0.8406	10.0006	0.8406	3.7241	0.8405	4.338
0.843	1.0088	0.8414	4.802	0.8414	9.3048	0.8414	12.8125	0.8414	6.9272	0.8414	3.667	0.843	157.933	0.8347	3.1683	0.8431	77.3913	0.8414	5.0632	0.843	-0.4297	0.8414	4.7973	0.8414	7.6486	0.8414	10.0418	0.8414	3.7382	0.8414	4.3328
0.8439	1.0079	0.8422	4.7814	0.8422	9.2935	0.8422	12.8162	0.8422	6.825	0.8422	3.6723	0.8439	157.916	0.8356	3.169	0.8439	77.4726	0.8422	5.0433	0.8439	-0.4315	0.8422	4.814	0.8422	7.6884	0.8423	10.0823	0.8422	3.7517	0.8422	4.3269
0.8447	1.0072	0.843	4.7597	0.843	9.282	0.843	12.8199	0.843	6.7223	0.843	3.6777	0.8447	157.893	0.8364	3.1705	0.8447	77.5515	0.843	5.0193	0.8447	-0.4331	0.843	4.838	0.843	7.7285	0.8431	10.1198	0.843	3.7662	0.843	4.3221
0.8455	1.0077	0.8439	4.7371	0.8439	9.2698	0.8439	12.822	0.8439	6.6169	0.8439	3.6831	0.8455	157.867	0.8372	3.1712	0.8456	77.626	0.8439	4.9945	0.8455	-0.4334	0.8439	4.8732	0.8439	7.7684	0.8439	10.1552	0.8439	3.7789	0.8439	4.3179
0.8464	1.0025	0.8447	4.7155	0.8447	9.2587	0.8447	12.8253	0.8447	6.5106	0.8447	3.6901	0.8464	157.84	0.8381	3.1684	0.8464	77.6943	0.8447	4.9683	0.8464	-0.4335	0.8447	4.912	0.8447	7.8093	0.8448	10.1909	0.8447	3.7932	0.8447	4.3145
0.8472	0.998	0.8455	4.6929	0.8455	9.2451	0.8455	12.8292	0.8455	6.406	0.8455	3.6978	0.8472	157.808	0.8389	3.1697	0.8472	77.7586	0.8455	4.9411	0.8472	-0.4342	0.8455	4.949	0.8455	7.8467	0.8456	10.2217	0.8455	3.8072	0.8455	4.3115
0.848	0.9951	0.8464	4.6691	0.8464	9.2307	0.8464	12.8313	0.8464	6.2996	0.8464	3.7065	0.848	157.775	0.8397	3.1704	0.8481	77.8189	0.8464	4.9144	0.848	-0.4364	0.8464	4.9722	0.8464	7.8833	0.8464	10.2522	0.8464	3.8217	0.8464	4.3097
0.8489	0.9924	0.8472	4.643	0.8472	9.2133	0.8472	12.8329	0.8472	6.1953	0.8472	3.7148	0.8489	157.74	0.8406	3.1702	0.8489	77.8796	0.8472	4.8868	0.8489	-0.4358	0.8472	4.9865	0.8472	7.9196	0.8473	10.283	0.8472	3.8364	0.8472	4.3085
0.8497	0.989	0.848	4.6164	0.848	9.1929	0.848	12.8341	0.848	6.0971	0.848	3.724	0.8497	157.701	0.8414	3.1736	0.8497	77.9393	0.848	4.8599	0.8497	-0.4328	0.848	4.9949	0.848	7.9556	0.8481	10.312	0.848	3.8512	0.848	4.307
0.8505	0.9863	0.8489	4.589	0.8489	9.1679	0.8489	12.8366	0.8489	6.0042	0.8489	3.7338	0.8505	157.663	0.8422	3.1767	0.8505	77.9958	0.8489	4.8369	0.8505	-0.4277	0.8489	5.0019	0.8489	7.9867	0.8489	10.3384	0.8489	3.8642	0.8489	4.3071
0.8514	0.9831	0.8497	4.562	0.8497	9.1425	0.8497	12.8389	0.8497	5.919	0.8497	3.7453	0.8514	157.627	0.843	3.1815	0.8514	78.0509	0.8497	4.8132	0.8514	-0.4229	0.8497	5.006	0.8497	8.0159	0.8497	10.3646	0.8497	3.8757	0.8497	4.3076
0.8522	0.9788	0.8505	4.5331	0.8505	9.1152	0.8505	12.8414	0.8505	5.842	0.8505	3.756	0.8522	157.592	0.8439	3.1881	0.8522	78.105	0.8505	4.7913	0.8522	-0.4191	0.8505	5.0095	0.8505	8.0483	0.8506	10.3888	0.8505	3.8876	0.8505	4.3079
0.853	0.9721	0.8514	4.5032	0.8514	9.0877	0.8514	12.8446	0.8514	5.7714	0.8514	3.7667	0.853	157.559	0.8447	3.1944	0.853	78.1577	0.8514	4.7675	0.853	-0.4172	0.8514	5.0125	0.8514	8.0798	0.8514	10.4114	0.8514	3.9006	0.8514	4.308
0.8539	0.9635	0.8522	4.4722	0.8522	9.0577	0.8522	12.8477	0.8522	5.7084	0.8522	3.7776	0.8539	157.531	0.8455	3.2019	0.8539	78.2094	0.8522	4.7441	0.8539	-0.415	0.8522	5.0149	0.8522	8.1128	0.8522	10.4307	0.8522	3.9149	0.8522	4.3108
0.8547	0.956	0.853	4.4419	0.853	9.0264	0.853	12.8496	0.853	5.6513	0.853	3.7887	0.8547	157.505	0.8464	3.2114	0.8547	78.261	0.853	4.7214	0.8547	-0.4108	0.853	5.0162	0.853	8.1473	0.8531	10.4507	0.853	3.9295	0.853	4.3143
0.8555	0.949	0.8539	4.4106	0.8539	8.9948	0.8539	12.8515	0.8539	5.6026	0.8539	3.8006	0.8555	157.479	0.8472	3.2205	0.8555	78.3135	0.8539	4.6988	0.8555	-0.405	0.8539	5.0179	0.8539	8.1842	0.8539	10.4695	0.8539	3.9419	0.8539	4.319
0.8564	0.9416	0.8547	4.3788	0.8547	8.9621	0.8547	12.8529	0.8547	5.5622	0.8547	3.815	0.8564	157.456	0.848	3.2283	0.8564	78.3669	0.8547	4.6719	0.8564	-0.3976	0.8547	5.0189	0.8547	8.2223	0.8547	10.4887	0.8547	3.9567	0.8547	4.3245
0.8572	0.9342	0.8555	4.3442	0.8555	8.9287	0.8555	12.855	0.8555	5.5263	0.8555	3.829	0.8572	157.437	0.8489	3.239	0.8572	78.4207	0.8555	4.6472	0.8572	-0.3901	0.8555	5.019	0.8555	8.2609	0.8556	10.5076	0.8555	3.9718	0.8555	4.3299
0.858	0.9269	0.8563	4.3072	0.8564	8.8943	0.8563	12.8559	0.8564	5.4958	0.8563	3.8432	0.858	157.425	0.8497	3.2522	0.858	78.475	0.8563	4.6296	0.858	-0.3817	0.8564	5.0197	0.8563	8.2998	0.8564	10.5259	0.8563	3.9862	0.8563	4.3354
0.8589	0.9193	0.8572	4.2764	0.8572	8.8611	0.8572	12.8586	0.8572	5.4708	0.8572	3.8598	0.8589	157.42	0.8505	3.2632	0.8589	78.5288	0.8572	4.6094	0.8589	-0.3719	0.8572	5.0191	0.8572	8.34	0.8572	10.5432	0.8572	4.0005	0.8572	4.3423
0.8597	0.91	0.858	4.2471	0.858	8.8278	0.858	12.8608	0.858	5.4495	0.858	3.8762	0.8597	157.42	0.8514	3.273	0.8597	78.5842	0.858	4.5904	0.8597	-0.3572	0.858	5.0171	0.858	8.3796	0.8581	10.5622	0.858	4.0162	0.858	4.3499
0.8605	0.9015	0.8588	4.218	0.8588	8.7928	0.8588	12.8618	0.8588	5.4335	0.8588	3.8934	0.8605	157.425	0.8522	3.281	0.8605	78.6406	0.8588	4.571	0.8605	-0.3422	0.8588	5.014	0.8588	8.4192	0.8589	10.5804	0.8588	4.0305	0.8588	4.3579
0.8614	0.8943	0.8597	4.1907	0.8597	8.7576	0.8597	12.8646	0.8597	5.4244	0.8597	3.9105	0.8614	157.436	0.853	3.2888	0.8614	78.6986	0.8597	4.5551	0.8614	-0.3275	0.8597	5.0108	0.8597	8.4586	0.8597	10.5989	0.8597	4.0453	0.8597	4.3658
0.8622	0.8876	0.8605	4.1647	0.8605	8.7237	0.8605	12.8661	0.8605	5.4183	0.8605	3.9265	0.8622	157.455	0.8539	3.2979	0.8622	78.7567	0.8605	4.5397	0.8622	-0.3087	0.8605	5.0085	0.8605	8.4948	0.8606	10.6167	0.8605	4.0593	0.8605	4.376
0.863	0.8794	0.8613	4.1379	0.8613	8.6893	0.8613	12.8684	0.8613	5.4182	0.8613	3.941	0.863	157.48	0.8547	3.3056	0.863	78.8153	0.8613	4.5261	0.863	-0.2869	0.8613	5.0092	0.8613	8.5253	0.8614	10.6354	0.8613	4.073	0.8613	4.3862
0.8639	0.8714	0.8622	4.1139	0.8622	8.6555	0.8622	12.8705	0.8622	5.4239	0.8622	3.954	0.8639	157.51	0.8555	3.3119	0.8639	78.8762	0.8622	4.5141	0.8639	-0.2648	0.8622	5.0101	0.8622	8.5544	0.8622	10.6519	0.8622	4.0879	0.8622	4.3959
0.8647	0.8645	0.863	4.091	0.863	8.6227	0.863	12.8701	0.863	5.4313	0.863	3.9682	0.8647	157.548	0.8563	3.3188	0.8647	78.9384	0.863	4.5012	0.8647	-0.2395	0.863	5.0135	0.863	8.5797	0.8631	10.6675	0.863	4.1031	0.863	4.4074
0.8655	0.8565	0.8638	4.0715	0.8638	8.5888	0.8638	12.8714	0.8638	5.4439	0.8638	3.9797	0.8655	157.59	0.8572	3.3262	0.8655	79	0.8638	4.4928	0.8655	-0.2124	0.8638	5.0104	0.8638	8.6013	0.8639	10.6855	0.8638	4.1171	0.8638	4.4177
0.8664	0.8479	0.8647	4.0533	0.8647	8.5565	0.8647	12.8722	0.8647	5.4636	0.8647	3.9917	0.8664	157.643	0.858	3.331	0.8664	79.0625	0.8647	4.4851	0.8664	-0.1844	0.8647	4.999	0.8647	8.6201	0.8647	10.7028	0.8647	4.1335	0.8647	4.4282
0.8672	0.8415	0.8655	4.0363	0.8655	8.5231	0.8655	12.873	0.8655	5.4873	0.8655	4.0024	0.8672	157.696	0.8588	3.3375	0.8672	79.1267	0.8655	4.4781	0.8672	-0.154	0.8655	4.9941	0.8655	8.6352	0.8655	10.7199	0.8655	4.1481	0.8655	4.4395
0.868	0.8351	0.8663	4.02	0.8663	8.4915	0.8663	12.873	0.8663	5.5123	0.8663	4.0121	0.868	157.746	0.8597	3.3405	0.868	79.1916	0.8663	4.4714	0.868	-0.1217	0.8663	5.0283	0.8663	8.6512	0.8664	10.7389	0.8663	4.1643	0.8663	4.4515
0.8689	0.8289	0.8672	4.0051	0.8672	8.4598	0.8672	12.8734	0.8672	5.5402	0.8672	4.0186	0.8689	157.793	0.8605	3.3485	0.8689	79.258	0.8672	4.4673	0.8689	-0.0887	0.8672	5.0893	0.8672	8.664	0.8672	10.7525	0.8672	4.1799	0.8672	4.4635
0.8697	0.8214	0.868	3.9931	0.868	8.4297	0.868	12.876	0.868	5.5695	0.868	4.0257	0.8697	157.841	0.8613	3.3571	0.8697	79.3244	0.868	4.4631	0.8697	-0.0553	0.868	5.0875	0.868	8.6747	0.868	10.7655	0.868	4.1966	0.868	4.4777
0.8705	0.8151	0.8688	3.9845	0.8688	8.4007	0.8688	12.8771	0.8688	5.5969	0.8688	4.0311	0.8705	157.892	0.8622	3.3609	0.8705	79.3918	0.8688	4.4608	0.8705	-0.0212	0.8688	5.0832	0.8688	8.6843	0.8689	10.7788	0.8688	4.2129	0.8688	4.4932
0.8714	0.8073	0.8696	3.9796	0.8697	8.3732	0.8696	12.8776	0.8697	5.6244	0.8696	4.0342	0.8714	157.947	0.863	3.3673	0.8714	79.462	0.8696	4.457	0.8714	0.0175	0.8697	5.079	0.8697	8.6937	0.8697	10.7906	0.8697	4.2293	0.8696	4.5065
0.8722	0.801	0.8705	3.9751	0.8705	8.3459	0.8705	12.8792	0.8705	5.6519	0.8705	4.0374	0.8722	158.005	0.8638	3.3886	0.8722	79.5338	0.8705	4.4549	0.8722	0.0536	0.8705	5.0753	0.8705	8.7075	0.8705	10.7995	0.8705	4.2458	0.8705	4.5207
0.873	0.7952	0.8713	3.9732	0.8713	8.3193	0.8713	12.8786	0.8713	5.6751	0.8713	4.0378	0.873	158.06	0.8647	3.3907	0.873	79.6062	0.8713	4.454	0.873	0.0903	0.8713	5.0749	0.8713	8.7172	0.8714	10.8073	0.8713	4.2644	0.8713	4.536
0.8739	0.7893	0.8721	3.9735	0.8721	8.2916	0.8721	12.8786	0.8721	5.698	0.8721	4.0372	0.8739	158.118	0.8655	3.3912	0.8739	79.6817	0.8721	4.4588	0.8739	0.1302	0.8721	5.0809	0.8721	8.7214	0.8722	10.8139	0.8721	4.2825	0.8721	4.5526
0.8747	0.7849	0.873	3.9754	0.873	8.2653	0.873	12.877	0.873	5.7197	0.873	4.0353	0.8747	158.173	0.8663	3.3892	0.8747	79.7592	0.873	4.4639	0.8747	0.1693	0.873	5.1011	0.873	8.7211	0.873	10.8197	0.873	4.3009	0.873	4.5684
0.8755	0.7818	0.8738	3.9802	0.8738	8.2396	0.8738	12.8771	0.8738	5.7384	0.8738	4.0305	0.8755	158.225	0.8672	3.386	0.8755	79.8387	0.8738	4.4698	0.8755	0.2083	0.8738	5.1299	0.8738	8.7157	0.8739	10.824	0.8738	4.32	0.8738	4.5838
0.8764	0.7782	0.8746	3.9869	0.8746	8.2152	0.8746	12.8757	0.8746	5.757	0.8746	4.0248	0.8764	158.279	0.868	3.3829	0.8764	79.9175	0.8746	4.4755	0.8764	0.2469	0.8746	5.1454	0.8746	8.7052	0.8747	10.8283	0.8746	4.3376	0.8746	4.6
0.8772	0.7755	0.8755	3.9964	0.8755	8.1929	0.8755	12.874	0.8755	5.7714	0.8755	4.0162	0.8772	158.333	0.8688	3.3799	0.8772	79.9973	0.8755	4.483	0.8772	0.2868	0.8755	5.1379	0.8755	8.6925	0.8755	10.8309	0.8755	4.3574	0.8755	4.6166
0.878	0.7716	0.8763	4.0069	0.8763	8.1724	0.8763	12.8721	0.8763	5.7855	0.8763	4.0064	0.878	158.383	0.8697	3.376	0.878	80.079	0.8763	4.4908	0.878	0.3252	0.8763	5.1266	0.8763	8.678	0.8764	10.8352	0.8763	4.3819	0.8763	4.633
0.8789	0.7686	0.8771	4.0178	0.8771	8.1521	0.8771	12.8704	0.8771	5.7961	0.8771	3.9958	0.8789	158.432	0.8705	3.37	0.8789	80.1619	0.8771	4.4941	0.8789	0.3598	0.8771	5.1171	0.8771	8.6615	0.8772	10.8369	0.8771	4.3994	0.8771	4.6511
0.8797	0.7661	0.878	4.0302	0.878	8.1317	0.878	12.8687	0.878	5.8056	0.878	3.9811	0.8797	158.483	0.8713	3.3672	0.8797	80.2437	0.878	4.5022	0.8797	0.3928	0.878	5.1086	0.878	8.6414	0.878	10.841	0.878	4.4176	0.878	4.6678
0.8805	0.7663	0.8788	4.0427	0.8788	8.1121	0.8788	12.8666	0.8788	5.8138	0.8788	3.9652	0.8805	158.534	0.8721	3.3624	0.8805	80.3268	0.8788	4.5091	0.8805	0.4235	0.8788	5.0941	0.8788	8.62	0.8788	10.8486	0.8788	4.4356	0.8788	4.6869
0.8814	0.7659	0.8796	4.0547	0.8796	8.0943	0.8796	12.8639	0.8796	5.8195	0.8796	3.9476	0.8814	158.584	0.873	3.3589	0.8814	80.4122	0.8796	4.5165	0.8814	0.4535	0.8796	5.0774	0.8796	8.5968	0.8797	10.8528	0.8796	4.4529	0.8796	4.7058
0.8822	0.7648	0.8805	4.0664	0.8805	8.0777	0.8805	12.8605	0.8805	5.8224	0.8805	3.9299	0.8822	158.633	0.8738	3.3571	0.8822	80.5001	0.8805	4.5223	0.8822	0.4837	0.8805	5.0586	0.8805	8.5762	0.8805	10.8528	0.8805	4.4701	0.8805	4.724
0.883	0.7645	0.8813	4.0787	0.8813	8.0603	0.8813	12.8573	0.8813	5.825	0.8813	3.9114	0.883	158.678	0.8746	3.355	0.883	80.5902	0.8813	4.5285	0.883	0.5117	0.8813	5.0384	0.8813	8.5587	0.8813	10.8543	0.8813	4.4877	0.8813	4.7416
0.8839	0.7659	0.8821	4.0918	0.8821	8.0465	0.8821	12.8537	0.8821	5.8258	0.8821	3.8938	0.8839	158.724	0.8755	3.356	0.8839	80.6823	0.8821	4.5384	0.8839	0.5385	0.8821	5.0152	0.8821	8.5448	0.8822	10.85	0.8821	4.5045	0.8821	4.7605
0.8847	0.7677	0.883	4.1033	0.883	8.0337	0.883	12.8495	0.883	5.8235	0.883	3.8759	0.8847	158.767	0.8763	3.3672	0.8847	80.7748	0.883	4.5443	0.8847	0.5649	0.883	4.9908	0.883	8.5372	0.883	10.8468	0.883	4.5235	0.883	4.7819
0.8855	0.7676	0.8838	4.1144	0.8838	8.023	0.8838	12.8453	0.8838	5.8194	0.8838	3.8551	0.8855	158.805	0.8771	3.3648	0.8855	80.8686	0.8838	4.5504	0.8855	0.5878	0.8838	4.9629	0.8838	8.5303	0.8838	10.8427	0.8838	4.5454	0.8838	4.8025
0.8864	0.7686	0.8846	4.1245	0.8846	8.015	0.8846	12.8386	0.8846	5.8117	0.8846	3.8373	0.8864	158.849	0.878	3.3581	0.8864	80.9647	0.8846	4.5556	0.8864	0.61	0.8846	4.9337	0.8846	8.5241	0.8847	10.835	0.8846	4.5635	0.8846	4.8246
0.8872	0.7698	0.8854	4.136	0.8854	8.008	0.8854	12.8319	0.8855	5.8029	0.8854	3.8198	0.8872	158.884	0.8788	3.3514	0.8872	81.0606	0.8854	4.5627	0.8872	0.6321	0.8855	4.9019	0.8854	8.522	0.8855	10.8255	0.8854	4.5806	0.8854	4.8449
0.888	0.7717	0.8863	4.1477	0.8863	8.0038	0.8863	12.8249	0.8863	5.7909	0.8863	3.8026	0.888	158.923	0.8796	3.3419	0.888	81.155	0.8863	4.5699	0.888	0.6516	0.8863	4.8578	0.8863	8.522	0.8863	10.8164	0.8863	4.5983	0.8863	4.8665
0.8889	0.7762	0.8871	4.1585	0.8871	8.001	0.8871	12.8171	0.8871	5.7766	0.8871	3.7865	0.8889	158.968	0.8805	3.3338	0.8889	81.2498	0.8871	4.5781	0.8889	0.6685	0.8871	4.7741	0.8871	8.5208	0.8872	10.8035	0.8871	4.6141	0.8871	4.8884
0.8897	0.7798	0.8879	4.1674	0.8879	8.002	0.8879	12.8095	0.8879	5.76	0.8879	3.7726	0.8897	159.016	0.8813	3.3224	0.8897	81.344	0.8879	4.5849	0.8897	0.6842	0.8879	4.6728	0.8879	8.5203	0.888	10.7941	0.8879	4.6315	0.8879	4.9101
0.8905	0.784	0.8888	4.1784	0.8888	8.0055	0.8888	12.7987	0.8888	5.7422	0.8888	3.7597	0.8905	159.064	0.8821	3.3136	0.8905	81.436	0.8888	4.5907	0.8905	0.6996	0.8888	4.6399	0.8888	8.519	0.8888	10.7838	0.8888	4.6464	0.8888	4.9328
0.8914	0.7877	0.8896	4.1875	0.8896	8.0119	0.8896	12.788	0.8896	5.7249	0.8896	3.7475	0.8914	159.113	0.883	3.3039	0.8914	81.5228	0.8896	4.5963	0.8914	0.7153	0.8896	4.6121	0.8896	8.518	0.8897	10.7751	0.8896	4.6626	0.8896	4.9545
0.8922	0.7918	0.8904	4.1932	0.8904	8.0199	0.8904	12.7784	0.8904	5.7062	0.8904	3.7381	0.8922	159.162	0.8838	3.2907	0.8922	81.6091	0.8904	4.6029	0.8922	0.7258	0.8904	4.5832	0.8904	8.5167	0.8905	10.7653	0.8904	4.6779	0.8904	4.9772
0.893	0.7951	0.8913	4.2004	0.8913	8.0319	0.8913	12.7653	0.8913	5.6868	0.8913	3.7281	0.893	159.209	0.8846	3.2651	0.893	81.6934	0.8913	4.6092	0.893	0.7392	0.8913	4.5577	0.8913	8.5092	0.8913	10.7546	0.8913	4.6937	0.8913	5.0007
0.8939	0.7997	0.8921	4.2084	0.8921	8.0466	0.8921	12.7527	0.8921	5.6706	0.8921	3.7211	0.8939	159.26	0.8854	3.2602	0.8939	81.7764	0.8921	4.6148	0.8939	0.7542	0.8921	4.5308	0.8921	8.5044	0.8922	10.7441	0.8921	4.7068	0.8921	5.0253
0.8947	0.8056	0.8929	4.2145	0.8929	8.067	0.8929	12.7411	0.8929	5.6534	0.8929	3.7164	0.8947	159.31	0.8863	3.2496	0.8947	81.8551	0.8929	4.6177	0.8947	0.7666	0.8929	4.4967	0.8929	8.5045	0.893	10.7349	0.8929	4.7222	0.8929	5.0498
0.8955	0.8131	0.8938	4.2191	0.8938	8.0904	0.8938	12.7288	0.8938	5.6356	0.8938	3.7135	0.8955	159.363	0.8871	3.2445	0.8955	81.931	0.8938	4.6226	0.8955	0.7801	0.8938	4.4462	0.8938	8.5032	0.8938	10.728	0.8938	4.7354	0.8938	5.0748
0.8964	0.8201	0.8946	4.2228	0.8946	8.1167	0.8946	12.7158	0.8946	5.6208	0.8946	3.7145	0.8964	159.421	0.8879	3.2392	0.8964	82.0054	0.8946	4.6276	0.8964	0.7926	0.8946	4.3842	0.8946	8.502	0.8946	10.7235	0.8946	4.747	0.8946	5.1017
0.8972	0.8281	0.8954	4.2247	0.8954	8.145	0.8954	12.7013	0.8954	5.6047	0.8954	3.7161	0.8972	159.48	0.8888	3.2318	0.8972	82.0787	0.8954	4.634	0.8972	0.802	0.8954	4.3323	0.8954	8.5027	0.8955	10.7171	0.8954	4.7585	0.8954	5.1284
0.898	0.8383	0.8963	4.2252	0.8963	8.1755	0.8963	12.688	0.8963	5.5908	0.8963	3.7204	0.898	159.539	0.8896	3.2261	0.898	82.1497	0.8963	4.6424	0.898	0.8098	0.8963	4.3028	0.8963	8.5037	0.8963	10.7117	0.8963	4.7692	0.8963	5.1558
0.8989	0.8478	0.8971	4.2261	0.8971	8.2089	0.8971	12.6732	0.8971	5.5785	0.8971	3.7261	0.8989	159.601	0.8904	3.2194	0.8989	82.2167	0.8971	4.6484	0.8989	0.8177	0.8971	4.2766	0.8971	8.5038	0.8971	10.7042	0.8971	4.7748	0.8971	5.182
0.8997	0.8568	0.8979	4.2268	0.8979	8.2449	0.8979	12.6572	0.8979	5.5677	0.8979	3.7343	0.8997	159.665	0.8913	3.2148	0.8997	82.2802	0.8979	4.6563	0.8997	0.8272	0.8979	4.248	0.8979	8.504	0.898	10.6997	0.8979	4.7926	0.8979	5.2082
0.9005	0.8661	0.8987	4.2279	0.8988	8.284	0.8987	12.6404	0.8988	5.5583	0.8987	3.7461	0.9005	159.731	0.8921	3.2056	0.9005	82.3456	0.8987	4.6648	0.9005	0.8361	0.8988	4.2195	0.8987	8.5048	0.8988	10.6946	0.8987	4.8064	0.8987	5.2397
0.9014	0.8752	0.8996	4.2272	0.8996	8.3258	0.8996	12.6231	0.8996	5.5495	0.8996	3.7588	0.9014	159.802	0.8929	3.2025	0.9014	82.4101	0.8996	4.6752	0.9014	0.8435	0.8996	4.1991	0.8996	8.5058	0.8996	10.6809	0.8996	4.8236	0.8996	5.2687
0.9022	0.8836	0.9004	4.226	0.9004	8.3694	0.9004	12.6053	0.9004	5.5434	0.9004	3.7718	0.9022	159.876	0.8938	3.1968	0.9022	82.4734	0.9004	4.6854	0.9022	0.8502	0.9004	4.1822	0.9004	8.507	0.9005	10.6715	0.9004	4.8366	0.9004	5.2972
0.903	0.8923	0.9012	4.2255	0.9012	8.4144	0.9012	12.5872	0.9012	5.5387	0.9012	3.7865	0.903	159.955	0.8946	3.1874	0.903	82.5373	0.9012	4.6957	0.903	0.8567	0.9012	4.1681	0.9012	8.5086	0.9013	10.666	0.9012	4.8484	0.9012	5.3273
0.9039	0.9002	0.9021	4.2243	0.9021	8.4625	0.9021	12.5676	0.9021	5.5342	0.9021	3.8043	0.9039	160.038	0.8954	3.1768	0.9039	82.5986	0.9021	4.7091	0.9039	0.8609	0.9021	4.1535	0.9021	8.5116	0.9021	10.6637	0.9021	4.8613	0.9021	5.3584
0.9047	0.9097	0.9029	4.2224	0.9029	8.5104	0.9029	12.5456	0.9029	5.532	0.9029	3.8228	0.9047	160.122	0.8963	3.1678	0.9047	82.657	0.9029	4.721	0.9047	0.8655	0.9029	4.1384	0.9029	8.5165	0.903	10.6648	0.9029	4.8944	0.9029	5.3891
0.9055	0.921	0.9037	4.2204	0.9037	8.5598	0.9037	12.5238	0.9037	5.5306	0.9037	3.8436	0.9055	160.208	0.8971	3.1413	0.9055	82.7134	0.9037	4.735	0.9055	0.8722	0.9037	4.1218	0.9037	8.5178	0.9038	10.6685	0.9037	4.9307	0.9037	5.4178
0.9064	0.9334	0.9046	4.218	0.9046	8.6086	0.9046	12.5	0.9046	5.53	0.9046	3.8656	0.9064	160.3	0.8979	3.1313	0.9064	82.7687	0.9046	4.7484	0.9064	0.876	0.9046	4.1061	0.9046	8.5244	0.9046	10.6724	0.9046	4.9398	0.9046	5.4487
0.9072	0.9445	0.9054	4.2146	0.9054	8.6567	0.9054	12.4767	0.9054	5.5319	0.9054	3.8869	0.9072	160.396	0.8988	3.1257	0.9072	82.8216	0.9054	4.7639	0.9072	0.8769	0.9054	4.0921	0.9054	8.5361	0.9055	10.68	0.9054	4.9505	0.9054	5.4806
0.908	0.9565	0.9062	4.2116	0.9062	8.7049	0.9062	12.4521	0.9062	5.5321	0.9062	3.9093	0.908	160.495	0.8996	3.1184	0.908	82.8736	0.9062	4.7783	0.908	0.8773	0.9062	4.0766	0.9062	8.5499	0.9063	10.6908	0.9062	4.9602	0.9062	5.5143
0.9089	0.9715	0.9071	4.2103	0.9071	8.7525	0.9071	12.4266	0.9071	5.5353	0.9071	3.9337	0.9089	160.594	0.9004	3.1131	0.9089	82.924	0.9071	4.7929	0.9089	0.8768	0.9071	4.0637	0.9071	8.5685	0.9071	10.7015	0.9071	4.9702	0.9071	5.5455
0.9097	0.9862	0.9079	4.2095	0.9079	8.7991	0.9079	12.3999	0.9079	5.5388	0.9079	3.9555	0.9097	160.695	0.9012	3.1063	0.9097	82.9715	0.9079	4.807	0.9097	0.8757	0.9079	4.051	0.9079	8.5927	0.9079	10.7152	0.9079	4.9804	0.9079	5.5773
0.9105	0.9999	0.9087	4.2093	0.9087	8.845	0.9087	12.3707	0.9087	5.5442	0.9087	3.9778	0.9105	160.798	0.9021	3.1021	0.9105	83.0153	0.9087	4.8222	0.9105	0.8736	0.9087	4.0396	0.9087	8.6188	0.9088	10.7297	0.9087	4.9914	0.9087	5.6095
0.9114	1.0136	0.9096	4.2071	0.9096	8.889	0.9096	12.3417	0.9096	5.5478	0.9096	3.9992	0.9114	160.904	0.9029	3.0949	0.9114	83.0549	0.9096	4.8392	0.9114	0.8714	0.9096	4.0284	0.9096	8.6523	0.9096	10.7462	0.9096	5.0029	0.9096	5.6407
0.9122	1.0294	0.9104	4.2052	0.9104	8.9328	0.9104	12.3124	0.9104	5.5525	0.9104	4.0207	0.9122	161.011	0.9037	3.1015	0.9122	83.093	0.9104	4.8544	0.9122	0.8659	0.9104	4.0202	0.9104	8.6887	0.9104	10.7604	0.9104	5.0136	0.9104	5.6707
0.913	1.0464	0.9112	4.205	0.9112	8.9742	0.9112	12.2828	0.9112	5.557	0.9112	4.0402	0.913	161.12	0.9046	3.1167	0.913	83.1257	0.9112	4.8749	0.913	0.8592	0.9112	4.0154	0.9112	8.7298	0.9113	10.7778	0.9112	5.0252	0.9112	5.7017
0.9139	1.0661	0.9121	4.2036	0.9121	9.0132	0.9121	12.2539	0.9121	5.562	0.9121	4.0589	0.9139	161.232	0.9054	3.1167	0.9139	83.1558	0.9121	4.8929	0.9139	0.8511	0.9121	4.0081	0.9121	8.7746	0.9121	10.7973	0.9121	5.0383	0.912	5.7343
0.9147	1.0849	0.9129	4.2006	0.9129	9.0513	0.9129	12.2266	0.9129	5.5636	0.9129	4.0775	0.9147	161.345	0.9062	3.1094	0.9147	83.1827	0.9129	4.9073	0.9147	0.8425	0.9129	3.9993	0.9129	8.822	0.9129	10.818	0.9129	5.0521	0.9129	5.7663
0.9155	1.1048	0.9137	4.1996	0.9137	9.0858	0.9137	12.2005	0.9137	5.5629	0.9137	4.0942	0.9155	161.462	0.9071	3.1125	0.9155	83.2056	0.9137	4.9208	0.9155	0.835	0.9137	3.9909	0.9137	8.8689	0.9138	10.8364	0.9137	5.0632	0.9137	5.7973
0.9164	1.124	0.9145	4.2001	0.9145	9.1181	0.9145	12.179	0.9146	5.562	0.9145	4.11	0.9164	161.578	0.9079	3.1111	0.9164	83.2251	0.9145	4.9316	0.9164	0.8276	0.9146	3.9855	0.9145	8.9184	0.9146	10.8541	0.9145	5.075	0.9145	5.8285
0.9172	1.1426	0.9154	4.2005	0.9154	9.1484	0.9154	12.1625	0.9154	5.5588	0.9154	4.1235	0.9172	161.695	0.9087	3.1078	0.9172	83.2377	0.9154	4.9419	0.9172	0.8203	0.9154	3.986	0.9154	8.9694	0.9154	10.8721	0.9154	5.0886	0.9154	5.8601
0.918	1.1619	0.9162	4.2022	0.9162	9.1772	0.9162	12.1543	0.9162	5.555	0.9162	4.1366	0.918	161.812	0.9096	3.1067	0.918	83.2434	0.9162	4.9515	0.918	0.8156	0.9162	3.9873	0.9162	9.0186	0.9163	10.8913	0.9162	5.1025	0.9162	5.8903
0.9189	1.1821	0.917	4.2046	0.917	9.2033	0.917	12.153	0.917	5.5487	0.917	4.1468	0.9189	161.931	0.9104	3.1162	0.9189	83.2444	0.917	4.957	0.9189	0.8127	0.917	3.9875	0.917	9.0664	0.9171	10.9126	0.917	5.1152	0.917	5.9203
0.9197	1.2104	0.9179	4.2071	0.9179	9.2273	0.9179	12.1606	0.9179	5.5403	0.9179	4.1566	0.9197	162.049	0.9112	3.1293	0.9197	83.2417	0.9179	4.9657	0.9197	0.8125	0.9179	3.989	0.9179	9.1135	0.9179	10.9343	0.9179	5.1266	0.9179	5.9502
0.9205	1.2404	0.9187	4.209	0.9187	9.2488	0.9187	12.1776	0.9187	5.5302	0.9187	4.1631	0.9205	162.166	0.9121	3.1323	0.9205	83.2368	0.9187	4.9713	0.9205	0.8129	0.9187	3.9902	0.9187	9.1595	0.9188	10.9517	0.9187	5.1318	0.9187	5.9829
0.9214	1.2681	0.9195	4.2108	0.9195	9.2685	0.9195	12.2026	0.9195	5.518	0.9195	4.1683	0.9214	162.283	0.9129	3.1375	0.9214	83.2276	0.9195	4.9763	0.9214	0.8141	0.9195	3.9931	0.9195	9.2031	0.9196	10.9696	0.9195	5.1401	0.9195	6.0096
0.9222	1.2958	0.9204	4.2146	0.9204	9.2856	0.9204	12.2336	0.9204	5.5054	0.9204	4.1726	0.9222	162.397	0.9137	3.1365	0.9222	83.2154	0.9204	4.981	0.9222	0.8154	0.9204	3.9958	0.9204	9.2467	0.9204	10.9939	0.9204	5.1438	0.9204	6.0372
0.923	1.3246	0.9212	4.2178	0.9212	9.3013	0.9212	12.2692	0.9212	5.492	0.9212	4.176	0.923	162.511	0.9145	3.1373	0.923	83.1974	0.9212	4.9856	0.923	0.8173	0.9212	4.0019	0.9212	9.2895	0.9213	11.021	0.9212	5.1525	0.9212	6.0671
0.9239	1.3547	0.922	4.2255	0.922	9.3148	0.922	12.3066	0.922	5.4761	0.922	4.1775	0.9239	162.622	0.9154	3.1456	0.9239	83.1714	0.922	4.9911	0.9239	0.8202	0.922	4.0056	0.922	9.3308	0.9221	11.0476	0.922	5.161	0.922	6.091
0.9247	1.3858	0.9229	4.2299	0.9229	9.3254	0.9229	12.3466	0.9229	5.4572	0.9229	4.1768	0.9247	162.732	0.9162	3.1583	0.9247	83.1412	0.9229	4.9945	0.9247	0.8246	0.9229	4.0077	0.9229	9.3681	0.9229	11.0739	0.9229	5.1685	0.9229	6.1132
0.9255	1.4155	0.9237	4.2348	0.9237	9.3387	0.9237	12.3872	0.9237	5.4364	0.9237	4.1752	0.9255	162.841	0.917	3.158	0.9255	83.108	0.9237	4.9972	0.9255	0.8259	0.9237	4.0098	0.9237	9.4035	0.9237	11.1028	0.9237	5.1573	0.9237	6.133
0.9264	1.4443	0.9245	4.2388	0.9245	9.3472	0.9245	12.427	0.9245	5.4151	0.9245	4.1715	0.9264	162.951	0.9179	3.164	0.9264	83.0722	0.9245	4.9987	0.9264	0.8243	0.9245	4.0126	0.9245	9.4393	0.9246	11.1341	0.9245	5.141	0.9245	6.1516
0.9272	1.4717	0.9254	4.2439	0.9254	9.3535	0.9254	12.4691	0.9254	5.3951	0.9254	4.1678	0.9272	163.06	0.9187	3.1691	0.9272	83.0337	0.9254	5.0025	0.9272	0.8289	0.9254	4.0166	0.9254	9.4729	0.9254	11.1685	0.9254	5.1448	0.9254	6.1702
0.928	1.4997	0.9262	4.25	0.9262	9.3591	0.9262	12.5114	0.9262	5.3742	0.9262	4.1635	0.928	163.163	0.9195	3.1797	0.928	82.9937	0.9262	5.0052	0.928	0.8373	0.9262	4.025	0.9262	9.5089	0.9262	11.2085	0.9262	5.151	0.9262	6.186
0.9289	1.5273	0.927	4.2562	0.927	9.364	0.927	12.5516	0.927	5.3546	0.927	4.1598	0.9289	163.264	0.9204	3.1954	0.9289	82.9498	0.927	5.0095	0.9289	0.8453	0.927	4.0364	0.927	9.5415	0.9271	11.2534	0.927	5.1578	0.927	6.2006
0.9297	1.5537	0.9278	4.2615	0.9279	9.367	0.9278	12.5939	0.9279	5.3342	0.9278	4.1548	0.9297	163.363	0.9212	3.2042	0.9297	82.905	0.9278	5.0138	0.9297	0.8539	0.9279	4.043	0.9278	9.5723	0.9279	11.3028	0.9278	5.1648	0.9278	6.2154
0.9305	1.5795	0.9287	4.2667	0.9287	9.3688	0.9287	12.6381	0.9287	5.315	0.9287	4.1506	0.9305	163.459	0.922	3.2257	0.9305	82.8606	0.9287	5.0205	0.9305	0.8659	0.9287	4.0466	0.9287	9.6033	0.9287	11.3606	0.9287	5.1704	0.9287	6.227
0.9314	1.6072	0.9295	4.2734	0.9295	9.3695	0.9295	12.6828	0.9295	5.2968	0.9295	4.1465	0.9313	163.553	0.9229	3.2328	0.9314	82.8161	0.9295	5.0266	0.9314	0.8802	0.9295	4.0508	0.9295	9.6387	0.9296	11.4255	0.9295	5.1756	0.9295	6.2395
0.9322	1.6352	0.9303	4.281	0.9303	9.3697	0.9303	12.7276	0.9303	5.2797	0.9303	4.1426	0.9322	163.644	0.9237	3.2461	0.9322	82.7749	0.9303	5.0323	0.9322	0.8946	0.9303	4.056	0.9303	9.6745	0.9304	11.4992	0.9303	5.1815	0.9303	6.2488
0.933	1.6642	0.9312	4.289	0.9312	9.3679	0.9312	12.7735	0.9312	5.2632	0.9312	4.1393	0.933	163.732	0.9245	3.2399	0.933	82.7353	0.9312	5.0399	0.933	0.9126	0.9312	4.0615	0.9312	9.7135	0.9312	11.586	0.9312	5.1853	0.9312	6.2592
0.9338	1.6964	0.932	4.2973	0.932	9.3655	0.932	12.8176	0.932	5.2481	0.932	4.1362	0.9338	163.82	0.9254	3.2255	0.9339	82.7003	0.932	5.0412	0.9339	0.9329	0.932	4.0645	0.932	9.757	0.9321	11.6815	0.932	5.1877	0.932	6.2682
0.9347	1.73	0.9328	4.3056	0.9328	9.3622	0.9328	12.8615	0.9328	5.2323	0.9328	4.1335	0.9347	163.905	0.9262	3.2254	0.9347	82.6683	0.9328	5.0435	0.9347	0.9567	0.9328	4.0663	0.9328	9.806	0.9329	11.7862	0.9328	5.1874	0.9328	6.2752
0.9355	1.7674	0.9337	4.3172	0.9337	9.3577	0.9337	12.9043	0.9337	5.2175	0.9337	4.1301	0.9355	163.984	0.927	3.2392	0.9355	82.6385	0.9337	5.0505	0.9355	0.9796	0.9337	4.0685	0.9337	9.8601	0.9337	11.9023	0.9337	5.1869	0.9337	6.2819
0.9363	1.8075	0.9345	4.3285	0.9345	9.3529	0.9345	12.9436	0.9345	5.207	0.9345	4.1262	0.9363	164.059	0.9279	3.2441	0.9364	82.6138	0.9345	5.0586	0.9364	1.0019	0.9345	4.0701	0.9345	9.9216	0.9346	12.0324	0.9345	5.1887	0.9345	6.2895
0.9372	1.8548	0.9353	4.3408	0.9353	9.3471	0.9353	12.9795	0.9353	5.1981	0.9353	4.1234	0.9372	164.132	0.9287	3.2609	0.9372	82.5943	0.9353	5.0711	0.9372	1.0251	0.9353	4.0717	0.9353	9.9908	0.9354	12.1736	0.9353	5.1891	0.9353	6.2962
0.938	1.9108	0.9362	4.3533	0.9362	9.3404	0.9362	13.0087	0.9362	5.1913	0.9362	4.1175	0.938	164.205	0.9295	3.2747	0.938	82.5824	0.9362	5.0832	0.938	1.0518	0.9362	4.0702	0.9362	10.0662	0.9362	12.3293	0.9362	5.187	0.9362	6.3005
0.9388	1.9742	0.937	4.3654	0.937	9.3321	0.937	13.0307	0.937	5.1858	0.937	4.113	0.9388	164.278	0.9303	3.2916	0.9389	82.5777	0.937	5.0951	0.9389	1.0814	0.937	4.0707	0.937	10.1528	0.9371	12.497	0.937	5.1865	0.937	6.3037
0.9397	2.0413	0.9378	4.3783	0.9378	9.3243	0.9378	13.0458	0.9378	5.1838	0.9378	4.1088	0.9397	164.348	0.9312	3.2907	0.9397	82.5802	0.9378	5.1083	0.9397	1.11	0.9378	4.0753	0.9378	10.2511	0.9379	12.6734	0.9378	5.1874	0.9378	6.3073
0.9405	2.1076	0.9387	4.3928	0.9387	9.3145	0.9387	13.0512	0.9387	5.1828	0.9387	4.1038	0.9405	164.413	0.932	3.2812	0.9405	82.5885	0.9387	5.1198	0.9405	1.1386	0.9387	4.0802	0.9387	10.362	0.9387	12.8633	0.9387	5.1878	0.9387	6.3096
0.9413	2.1789	0.9395	4.4085	0.9395	9.3043	0.9395	13.0466	0.9395	5.1888	0.9395	4.1004	0.9413	164.474	0.9328	3.2814	0.9414	82.5978	0.9395	5.1345	0.9414	1.1696	0.9395	4.0852	0.9395	10.4854	0.9395	13.0639	0.9395	5.1875	0.9395	6.3085
0.9422	2.2611	0.9403	4.4254	0.9403	9.2927	0.9403	13.0338	0.9403	5.197	0.9403	4.0957	0.9422	164.536	0.9337	3.2844	0.9422	82.6086	0.9403	5.15	0.9422	1.2043	0.9403	4.0886	0.9403	10.6207	0.9404	13.2767	0.9403	5.1854	0.9403	6.3082
0.943	2.3525	0.9411	4.4422	0.9412	9.2784	0.9411	13.0143	0.9412	5.206	0.9412	4.0927	0.943	164.592	0.9345	3.2925	0.943	82.6202	0.9411	5.1651	0.943	1.2406	0.9412	4.091	0.9412	10.7673	0.9412	13.5017	0.9412	5.1867	0.9411	6.3084
0.9438	2.4496	0.942	4.4618	0.942	9.2626	0.942	12.9896	0.942	5.2151	0.942	4.0923	0.9438	164.644	0.9353	3.3054	0.9439	82.6346	0.942	5.1808	0.9438	1.2783	0.942	4.0901	0.942	10.9258	0.942	13.7308	0.942	5.187	0.942	6.3059
0.9447	2.5519	0.9428	4.4779	0.9428	9.2463	0.9428	12.9618	0.9428	5.225	0.9428	4.0913	0.9447	164.695	0.9362	3.3184	0.9447	82.6504	0.9428	5.1978	0.9447	1.3172	0.9428	4.0916	0.9428	11.1005	0.9429	13.9752	0.9428	5.1865	0.9428	6.3081
0.9455	2.6611	0.9436	4.4986	0.9436	9.2289	0.9436	12.9324	0.9436	5.2379	0.9436	4.093	0.9455	164.747	0.937	3.3292	0.9455	82.6679	0.9436	5.2146	0.9455	1.3534	0.9436	4.0955	0.9436	11.287	0.9437	14.2338	0.9436	5.1846	0.9436	6.3114
0.9463	2.7774	0.9445	4.5212	0.9445	9.206	0.9445	12.9027	0.9445	5.2522	0.9445	4.0979	0.9463	164.796	0.9378	3.3514	0.9464	82.6838	0.9445	5.2293	0.9463	1.3881	0.9445	4.1022	0.9445	11.4841	0.9445	14.5067	0.9445	5.1809	0.9445	6.3158
0.9472	2.9008	0.9453	4.5471	0.9453	9.1848	0.9453	12.8748	0.9453	5.2678	0.9453	4.0999	0.9472	164.842	0.9387	3.3619	0.9472	82.6955	0.9453	5.2469	0.9472	1.4249	0.9453	4.1109	0.9453	11.6937	0.9454	14.7895	0.9453	5.1785	0.9453	6.3197
0.948	3.0338	0.9461	4.5758	0.9461	9.1631	0.9461	12.8478	0.9461	5.2831	0.9461	4.1008	0.948	164.885	0.9395	3.3793	0.948	82.7052	0.9461	5.2636	0.948	1.4579	0.9461	4.1161	0.9461	11.9135	0.9462	15.0867	0.9461	5.179	0.9461	6.3224
0.9488	3.1769	0.947	4.6042	0.947	9.1402	0.947	12.824	0.947	5.298	0.947	4.1037	0.9488	164.928	0.9403	3.4027	0.9489	82.7125	0.947	5.2797	0.9488	1.4888	0.947	4.1169	0.947	12.1408	0.947	15.4082	0.947	5.1785	0.947	6.3253
0.9497	3.333	0.9478	4.6326	0.9478	9.1149	0.9478	12.8032	0.9478	5.3123	0.9478	4.1053	0.9497	164.967	0.9412	3.4234	0.9497	82.7187	0.9478	5.2956	0.9497	1.521	0.9478	4.1157	0.9478	12.3798	0.9479	15.7343	0.9478	5.1775	0.9478	6.329
0.9505	3.5003	0.9486	4.662	0.9486	9.0898	0.9486	12.7841	0.9486	5.3267	0.9486	4.1054	0.9505	165.006	0.942	3.4499	0.9505	82.7263	0.9486	5.3149	0.9505	1.5542	0.9486	4.1189	0.9486	12.6255	0.9487	16.0734	0.9486	5.1743	0.9486	6.3325
0.9513	3.6803	0.9495	4.6939	0.9495	9.0647	0.9495	12.7663	0.9495	5.3404	0.9495	4.1066	0.9513	165.043	0.9428	3.4741	0.9513	82.7298	0.9495	5.3319	0.9513	1.5867	0.9495	4.1253	0.9495	12.8785	0.9495	16.4279	0.9495	5.1725	0.9495	6.3396
0.9522	3.8782	0.9503	4.7274	0.9503	9.0383	0.9503	12.7497	0.9503	5.3535	0.9503	4.1067	0.9522	165.079	0.9436	3.5087	0.9522	82.7284	0.9503	5.3485	0.9522	1.6178	0.9503	4.1306	0.9503	13.1509	0.9504	16.7964	0.9503	5.1712	0.9503	6.344
0.953	4.0986	0.9511	4.7616	0.9511	9.011	0.9511	12.7349	0.9511	5.3674	0.9511	4.1057	0.953	165.113	0.9445	3.5468	0.953	82.7241	0.9511	5.365	0.953	1.6465	0.9511	4.1352	0.9511	13.4372	0.9512	17.1972	0.9511	5.1696	0.9511	6.3495
0.9538	4.3408	0.952	4.797	0.952	8.9814	0.952	12.7198	0.952	5.381	0.952	4.1036	0.9538	165.148	0.9453	3.6001	0.9538	82.7178	0.952	5.3812	0.9538	1.6734	0.952	4.1389	0.952	13.7367	0.952	17.5946	0.952	5.1688	0.952	6.3541
0.9547	4.6099	0.9528	4.8367	0.9528	8.9529	0.9528	12.7062	0.9528	5.3958	0.9528	4.1031	0.9547	165.179	0.9461	3.6525	0.9547	82.7085	0.9528	5.3988	0.9547	1.6989	0.9528	4.1422	0.9528	14.0483	0.9528	18.0022	0.9528	5.1696	0.9528	6.3604
0.9555	4.911	0.9536	4.8743	0.9536	8.9241	0.9536	12.6929	0.9536	5.4101	0.9536	4.1013	0.9555	165.208	0.947	3.6972	0.9555	82.6949	0.9536	5.4229	0.9555	1.7196	0.9536	4.1467	0.9536	14.3724	0.9537	18.4319	0.9536	5.1714	0.9536	6.3652
0.9563	5.2425	0.9545	4.9098	0.9545	8.8949	0.9545	12.6796	0.9545	5.4254	0.9545	4.0991	0.9563	165.238	0.9478	3.7314	0.9563	82.679	0.9545	5.4437	0.9563	1.7386	0.9545	4.1496	0.9545	14.7104	0.9545	18.8764	0.9545	5.1725	0.9545	6.37
0.9572	5.6031	0.9553	4.9469	0.9553	8.8637	0.9553	12.6651	0.9553	5.4401	0.9553	4.0986	0.9572	165.266	0.9486	3.7715	0.9572	82.6605	0.9553	5.4629	0.9572	1.7563	0.9553	4.1515	0.9553	15.0627	0.9553	19.3365	0.9553	5.1706	0.9553	6.3743
0.958	5.9934	0.9561	4.9846	0.9561	8.8321	0.9561	12.6508	0.9561	5.4534	0.9561	4.0969	0.958	165.293	0.9495	3.8093	0.958	82.637	0.9561	5.4784	0.958	1.7708	0.9561	4.1519	0.9561	15.4414	0.9562	19.821	0.9561	5.168	0.9561	6.3776
0.9588	6.417	0.9569	5.0232	0.957	8.8011	0.9569	12.6368	0.957	5.4679	0.9569	4.0978	0.9588	165.316	0.9503	3.853	0.9588	82.6107	0.9569	5.4953	0.9588	1.7806	0.957	4.1514	0.9569	15.8289	0.957	20.323	0.9569	5.1667	0.9569	6.3808
0.9597	6.8703	0.9578	5.0689	0.9578	8.7698	0.9578	12.6221	0.9578	5.4831	0.9578	4.0988	0.9597	165.336	0.9511	3.8898	0.9597	82.5828	0.9578	5.5144	0.9597	1.7861	0.9578	4.1482	0.9578	16.2298	0.9578	20.838	0.9578	5.1638	0.9578	6.3869
0.9605	7.3573	0.9586	5.1106	0.9586	8.739	0.9586	12.6038	0.9586	5.497	0.9586	4.0991	0.9605	165.357	0.952	3.9325	0.9605	82.552	0.9586	5.5351	0.9605	1.7901	0.9586	4.1438	0.9586	16.6436	0.9587	21.3857	0.9586	5.161	0.9586	6.3917
0.9613	7.8808	0.9594	5.1524	0.9594	8.7081	0.9594	12.5847	0.9594	5.5104	0.9594	4.1001	0.9613	165.379	0.9528	3.9814	0.9613	82.5178	0.9594	5.556	0.9613	1.7924	0.9594	4.1392	0.9594	17.0688	0.9595	21.9549	0.9594	5.1663	0.9594	6.3969
0.9622	8.4362	0.9603	5.1952	0.9603	8.6767	0.9603	12.566	0.9603	5.5204	0.9603	4.1012	0.9622	165.399	0.9536	4.0496	0.9622	82.4844	0.9603	5.5783	0.9622	1.7914	0.9603	4.1343	0.9603	17.5097	0.9603	22.5482	0.9603	5.1737	0.9603	6.4008
0.963	9.0205	0.9611	5.2389	0.9611	8.6456	0.9611	12.5452	0.9611	5.5307	0.9611	4.1027	0.963	165.417	0.9545	4.1186	0.963	82.4579	0.9611	5.5991	0.963	1.7878	0.9611	4.1299	0.9611	17.9686	0.9612	23.1655	0.9611	5.1762	0.9611	6.405
0.9638	9.6357	0.9619	5.2814	0.9619	8.6175	0.9619	12.5212	0.9619	5.5402	0.9619	4.1032	0.9638	165.433	0.9553	4.1893	0.9638	82.4294	0.9619	5.6197	0.9638	1.7843	0.9619	4.1259	0.9619	18.4468	0.962	23.8043	0.9619	5.1752	0.9619	6.409
0.9647	10.2831	0.9628	5.3261	0.9628	8.5902	0.9628	12.494	0.9628	5.5505	0.9628	4.1008	0.9647	165.449	0.9561	4.249	0.9647	82.3979	0.9628	5.6403	0.9647	1.7796	0.9628	4.1319	0.9628	18.9408	0.9628	24.4743	0.9628	5.1741	0.9628	6.4141
0.9655	10.9641	0.9636	5.3707	0.9636	8.5632	0.9636	12.4648	0.9636	5.5605	0.9636	4.0988	0.9655	165.467	0.9569	4.3087	0.9655	82.3689	0.9636	5.6589	0.9655	1.772	0.9636	4.1332	0.9636	19.4483	0.9637	25.1662	0.9636	5.1727	0.9636	6.4177
0.9663	11.6762	0.9644	5.4134	0.9644	8.5376	0.9644	12.4339	0.9644	5.5695	0.9644	4.0959	0.9663	165.484	0.9578	4.352	0.9663	82.3428	0.9644	5.6788	0.9663	1.7787	0.9644	4.129	0.9644	19.98	0.9645	25.8752	0.9644	5.1724	0.9644	6.4199
0.9672	12.4311	0.9653	5.456	0.9653	8.5135	0.9653	12.4	0.9653	5.5793	0.9653	4.0893	0.9672	165.501	0.9586	4.3926	0.9672	82.3225	0.9653	5.6994	0.9672	1.8004	0.9653	4.1268	0.9653	20.5372	0.9653	26.6077	0.9653	5.1737	0.9653	6.4222
0.968	13.2238	0.9661	5.4981	0.9661	8.4896	0.9661	12.3619	0.9661	5.5878	0.9661	4.0852	0.968	165.518	0.9594	4.4464	0.968	82.3091	0.9661	5.7191	0.968	1.8297	0.9661	4.1225	0.9661	21.1152	0.9662	27.3534	0.9661	5.1734	0.9661	6.4251
0.9688	14.058	0.9669	5.5379	0.9669	8.469	0.9669	12.3194	0.9669	5.5944	0.9669	4.0828	0.9688	165.534	0.9603	4.5075	0.9688	82.2998	0.9669	5.7393	0.9688	1.8619	0.9669	4.1173	0.9669	21.7178	0.967	28.1164	0.9669	5.173	0.9669	6.4268
0.9697	14.9359	0.9678	5.5762	0.9678	8.4514	0.9678	12.2707	0.9678	5.6002	0.9678	4.0792	0.9697	165.549	0.9611	4.5529	0.9697	82.295	0.9678	5.7605	0.9697	1.8947	0.9678	4.1125	0.9678	22.3413	0.9678	28.8904	0.9678	5.1729	0.9678	6.4298
0.9705	15.8493	0.9686	5.6163	0.9686	8.4338	0.9686	12.2175	0.9686	5.6066	0.9686	4.0748	0.9705	165.564	0.9619	4.584	0.9705	82.2958	0.9686	5.7818	0.9705	1.9242	0.9686	4.1053	0.9686	22.9853	0.9686	29.681	0.9686	5.1726	0.9686	6.4322
0.9713	16.7963	0.9694	5.6566	0.9694	8.4173	0.9694	12.1603	0.9694	5.6125	0.9694	4.0708	0.9713	165.576	0.9628	4.6172	0.9713	82.2998	0.9694	5.8001	0.9713	1.9526	0.9694	4.0978	0.9694	23.6515	0.9695	30.4879	0.9694	5.1732	0.9694	6.4347
0.9722	17.7825	0.9702	5.6954	0.9703	8.4007	0.9702	12.0992	0.9703	5.6186	0.9702	4.0666	0.9722	165.589	0.9636	4.6515	0.9722	82.3101	0.9702	5.82	0.9722	1.9789	0.9703	4.0898	0.9703	24.3337	0.9703	31.3351	0.9703	5.1724	0.9702	6.4352
0.973	18.8043	0.9711	5.7314	0.9711	8.3869	0.9711	12.0368	0.9711	5.623	0.9711	4.0623	0.973	165.602	0.9644	4.6764	0.973	82.3279	0.9711	5.8423	0.973	2.0058	0.9711	4.0809	0.9711	25.0328	0.9711	32.1724	0.9711	5.172	0.9711	6.4367
0.9738	19.8538	0.9719	5.766	0.9719	8.3744	0.9719	11.968	0.9719	5.6275	0.9719	4.06	0.9738	165.615	0.9653	4.6896	0.9738	82.3498	0.9719	5.8642	0.9738	2.0367	0.9719	4.0725	0.9719	25.7499	0.972	32.9536	0.9719	5.1722	0.9719	6.4381
0.9747	20.9366	0.9727	5.799	0.9727	8.3653	0.9727	11.8924	0.9727	5.6314	0.9727	4.0581	0.9747	165.628	0.9661	4.693	0.9747	82.3763	0.9727	5.886	0.9747	2.0766	0.9727	4.0662	0.9727	26.4794	0.9728	33.7827	0.9727	5.1717	0.9727	6.439
0.9755	22.0425	0.9736	5.8289	0.9736	8.3563	0.9736	11.8124	0.9736	5.6342	0.9736	4.0548	0.9755	165.639	0.9669	4.7006	0.9755	82.4083	0.9736	5.9079	0.9755	2.1226	0.9736	4.0666	0.9736	27.2214	0.9736	34.6366	0.9736	5.1707	0.9736	6.4393
0.9763	23.1595	0.9744	5.8617	0.9744	8.348	0.9744	11.7302	0.9744	5.6375	0.9744	4.0528	0.9763	165.65	0.9678	4.7122	0.9763	82.4459	0.9744	5.9255	0.9763	2.1732	0.9744	4.0633	0.9744	27.9776	0.9745	35.5028	0.9744	5.1715	0.9744	6.4409
0.9772	24.2911	0.9752	5.8959	0.9752	8.3411	0.9752	11.6473	0.9752	5.6395	0.9752	4.0515	0.9772	165.662	0.9686	4.7262	0.9772	82.4875	0.9752	5.9458	0.9772	2.2277	0.9752	4.0552	0.9752	28.7454	0.9753	36.3688	0.9752	5.1717	0.9752	6.4424
0.978	25.4367	0.9761	5.9287	0.9761	8.3362	0.9761	11.5637	0.9761	5.6407	0.9761	4.0495	0.978	165.675	0.9694	4.7407	0.978	82.5329	0.9761	5.9666	0.978	2.2924	0.9761	4.046	0.9761	29.5225	0.9761	37.2365	0.9761	5.173	0.9761	6.4442
0.9788	26.5988	0.9769	5.9621	0.9769	8.3332	0.9769	11.4767	0.9769	5.6433	0.9769	4.0478	0.9788	165.689	0.9703	4.7502	0.9788	82.5834	0.9769	5.9889	0.9788	2.3636	0.9769	4.0371	0.9769	30.3009	0.977	38.101	0.9769	5.1775	0.9769	6.4459
0.9797	27.7733	0.9777	5.9956	0.9777	8.3309	0.9777	11.3881	0.9777	5.6453	0.9777	4.0458	0.9797	165.704	0.9711	4.7618	0.9797	82.6364	0.9777	6.0136	0.9797	2.4368	0.9777	4.0322	0.9777	31.0955	0.9778	38.9668	0.9777	5.1811	0.9777	6.4481
0.9805	28.9584	0.9786	6.026	0.9786	8.3295	0.9786	11.2994	0.9786	5.6465	0.9786	4.0434	0.9805	165.72	0.9719	4.7686	0.9805	82.6916	0.9786	6.061	0.9805	2.5171	0.9786	4.0273	0.9786	31.9033	0.9786	39.8317	0.9786	5.1854	0.9786	6.4493
0.9813	30.1581	0.9794	6.0588	0.9794	8.3282	0.9794	11.2112	0.9794	5.645	0.9794	4.0419	0.9813	165.738	0.9727	4.7738	0.9813	82.7488	0.9794	6.0897	0.9813	2.5993	0.9794	4.0208	0.9794	32.7029	0.9795	40.6881	0.9794	5.1886	0.9794	6.4516
0.9822	31.3655	0.9802	6.092	0.9802	8.3297	0.9802	11.1233	0.9802	5.6447	0.9802	4.0401	0.9822	165.758	0.9736	4.7766	0.9822	82.8079	0.9802	6.1142	0.9822	2.6844	0.9802	4.0143	0.9802	33.5159	0.9803	41.5407	0.9802	5.1861	0.9802	6.454
0.983	32.5814	0.9811	6.1258	0.9811	8.3321	0.9811	11.0352	0.9811	5.6438	0.9811	4.0385	0.983	165.778	0.9744	4.7596	0.983	82.8667	0.9811	6.1373	0.983	2.7706	0.9811	4.009	0.9811	34.3393	0.9811	42.3877	0.9811	5.1842	0.9811	6.4562
0.9838	33.805	0.9819	6.1579	0.9819	8.3362	0.9819	10.9473	0.9819	5.6408	0.9819	4.0368	0.9838	165.799	0.9752	4.7542	0.9838	82.9205	0.9819	6.1598	0.9838	2.8541	0.9819	4.0025	0.9819	35.159	0.9819	43.2166	0.9819	5.1867	0.9819	6.458
0.9847	35.0429	0.9827	6.1908	0.9827	8.3408	0.9827	10.862	0.9827	5.6381	0.9827	4.0364	0.9847	165.821	0.9761	4.7348	0.9847	82.9793	0.9827	6.1831	0.9847	2.9405	0.9827	3.9956	0.9827	35.9847	0.9828	44.0335	0.9827	5.1891	0.9827	6.4593
0.9855	36.2873	0.9836	6.2231	0.9836	8.3448	0.9836	10.7794	0.9836	5.6346	0.9836	4.0362	0.9855	165.843	0.9769	4.7158	0.9855	83.0418	0.9836	6.2078	0.9855	3.0254	0.9836	3.9789	0.9836	36.8111	0.9836	44.8405	0.9836	5.1914	0.9836	6.4607
0.9863	37.5383	0.9844	6.2551	0.9844	8.3499	0.9844	10.6967	0.9844	5.6309	0.9844	4.0351	0.9863	165.869	0.9777	4.6953	0.9863	83.1042	0.9844	6.235	0.9863	3.108	0.9844	3.9654	0.9844	37.6386	0.9844	45.634	0.9844	5.1953	0.9844	6.4624
0.9872	38.7904	0.9852	6.2885	0.9852	8.3561	0.9852	10.6146	0.9852	5.6273	0.9852	4.0339	0.9872	165.895	0.9786	4.701	0.9872	83.1662	0.9852	6.2624	0.9872	3.1786	0.9852	3.9574	0.9852	38.4552	0.9853	46.4183	0.9852	5.2002	0.9852	6.4652
0.988	40.0364	0.986	6.3252	0.986	8.3627	0.986	10.535	0.9861	5.622	0.986	4.0345	0.988	165.928	0.9794	4.7043	0.988	83.2279	0.986	6.293	0.988	3.2372	0.9861	3.9428	0.986	39.2666	0.9861	47.1884	0.986	5.205	0.986	6.4673
0.9888	41.2683	0.9869	6.3638	0.9869	8.3686	0.9869	10.4573	0.9869	5.6174	0.9869	4.0349	0.9888	165.963	0.9802	4.6976	0.9888	83.2898	0.9869	6.3238	0.9888	3.2893	0.9869	3.9246	0.9869	40.0671	0.9869	47.9433	0.9869	5.2091	0.9869	6.4711
0.9897	42.4523	0.9877	6.404	0.9877	8.3744	0.9877	10.3822	0.9877	5.614	0.9877	4.0345	0.9897	166.002	0.9811	4.6759	0.9897	83.3547	0.9877	6.3516	0.9897	3.3432	0.9877	3.9074	0.9877	40.8584	0.9878	48.6894	0.9877	5.216	0.9877	6.4776
0.9905	43.6289	0.9885	6.4478	0.9885	8.3795	0.9885	10.3107	0.9885	5.61	0.9885	4.035	0.9905	166.043	0.9819	4.6672	0.9905	83.4233	0.9885	6.3779	0.9905	3.4014	0.9885	3.8875	0.9885	41.6379	0.9886	49.4214	0.9885	5.2207	0.9885	6.4836
0.9913	44.8206	0.9894	6.4929	0.9894	8.3864	0.9894	10.2413	0.9894	5.6051	0.9894	4.0359	0.9913	166.09	0.9827	4.6643	0.9913	83.4927	0.9894	6.4046	0.9913	3.4638	0.9894	3.8678	0.9894	42.4092	0.9894	50.143	0.9894	5.2255	0.9894	6.4874
0.9922	46.0103	0.9902	6.5398	0.9902	8.3926	0.9902	10.1742	0.9902	5.5999	0.9902	4.0376	0.9922	166.146	0.9836	4.665	0.9922	83.5632	0.9902	6.4383	0.9922	3.5301	0.9902	3.8505	0.9902	43.1708	0.9903	50.8463	0.9902	5.2306	0.9902	6.4907
0.993	47.1818	0.991	6.5886	0.991	8.4005	0.991	10.1069	0.991	5.5951	0.991	4.039	0.993	166.208	0.9844	4.6717	0.993	83.6381	0.991	6.4688	0.993	3.601	0.991	4.1876	0.991	43.9175	0.9911	51.5163	0.991	5.2367	0.991	6.4952
0.9938	48.3366	0.9919	6.6382	0.9919	8.4068	0.9919	10.0399	0.9919	5.5905	0.9919	4.0406	0.9938	166.278	0.9852	4.6776	0.9938	83.7156	0.9919	6.4952	0.9938	3.6786	0.9919	4.9633	0.9919	44.6559	0.9919	52.1722	0.9919	5.2421	0.9919	6.5018
0.9947	49.5095	0.9927	6.6905	0.9927	8.4132	0.9927	9.9782	0.9927	5.5855	0.9927	4.0408	0.9947	166.352	0.986	4.6896	0.9947	83.7964	0.9927	6.5222	0.9947	3.7574	0.9927	5.2528	0.9927	45.3804	0.9928	52.8322	0.9927	5.2469	0.9927	6.5072
0.9955	50.6458	0.9935	6.7463	0.9935	8.4185	0.9935	9.9239	0.9935	5.5811	0.9935	4.0409	0.9955	166.433	0.9869	4.7063	0.9955	83.8815	0.9935	6.5503	0.9955	3.8268	0.9935	5.2365	0.9935	46.0989	0.9936	53.4945	0.9935	5.2532	0.9935	6.5113
0.9963	51.7326	0.9944	6.8021	0.9944	8.4244	0.9944	9.8737	0.9944	5.5768	0.9944	4.0425	0.9963	166.516	0.9877	4.7236	0.9963	83.9699	0.9944	6.5804	0.9963	3.8913	0.9944	5.2134	0.9944	46.8022	0.9944	54.1338	0.9944	5.2603	0.9944	6.5156
0.9972	52.7995	0.9952	6.8582	0.9952	8.4313	0.9952	9.8267	0.9952	5.572	0.9952	4.0453	0.9972	166.6	0.9885	4.7421	0.9972	84.0632	0.9952	6.6081	0.9972	3.9609	0.9952	5.1925	0.9952	47.4905	0.9953	54.7524	0.9952	5.2651	0.9952	6.52
0.998	53.8446	0.996	6.916	0.996	8.4378	0.996	9.7809	0.996	5.5682	0.996	4.0469	0.998	166.689	0.9894	4.7633	0.998	84.1581	0.996	6.6357	0.998	4.0283	0.996	5.177	0.996	48.1691	0.9961	55.3545	0.996	5.271	0.996	6.5231
0.9988	54.8716	0.9969	6.9757	0.9969	8.4445	0.9969	9.7382	0.9969	5.5653	0.9969	4.0476	0.9988	166.781	0.9902	4.7909	0.9988	84.2571	0.9969	6.6645	0.9988	4.0847	0.9969	5.1632	0.9969	48.8333	0.9969	55.9397	0.9969	5.2777	0.9969	6.5251
0.9997	55.8786	0.9977	7.0342	0.9977	8.4507	0.9977	9.6983	0.9977	5.5615	0.9977	4.0496	0.9997	166.87	0.991	4.8093	0.9997	84.3621	0.9977	6.6927	0.9997	4.1373	0.9977	5.1505	0.9977	49.4848	0.9977	56.5153	0.9977	5.2845	0.9977	6.5287
1.0005	56.8613	0.9985	7.0921	0.9985	8.4568	0.9985	9.6609	0.9985	5.5572	0.9985	4.0526	1.0005	166.958	0.9919	4.8295	1.0005	84.4733	0.9985	6.7167	1.0005	4.1928	0.9985	5.1362	0.9985	50.1221	0.9986	57.0751	0.9985	5.2936	0.9985	6.5328
1.0013	57.8152	0.9993	7.1506	0.9994	8.4642	0.9993	9.6277	0.9994	5.553	0.9993	4.0565	1.0013	167.045	0.9927	4.8517	1.0013	84.5882	0.9993	6.7216	1.0013	4.2441	0.9994	5.1234	0.9993	50.7421	0.9994	57.6188	0.9993	5.3044	0.9993	6.5366
1.0022	58.7467	1.0002	7.2091	1.0002	8.4717	1.0002	9.598	1.0002	5.5502	1.0002	4.0604	1.0022	167.13	0.9935	4.8763	1.0022	84.7067	1.0002	6.7416	1.0022	4.2927	1.0002	5.1112	1.0002	51.3503	1.0002	58.1464	1.0002	5.3134	1.0002	6.5393
1.003	59.6504	1.001	7.2665	1.001	8.4795	1.001	9.5692	1.001	5.549	1.001	4.0649	1.003	167.212	0.9944	4.9026	1.003	84.8303	1.001	6.7687	1.003	4.3402	1.001	5.1012	1.001	51.9429	1.0011	58.6542	1.001	5.3199	1.001	6.5434
1.0038	60.5285	1.0018	7.325	1.0018	8.4873	1.0018	9.5431	1.0018	5.5472	1.0018	4.07	1.0038	167.293	0.9952	4.9472	1.0038	84.9598	1.0018	6.794	1.0038	4.3885	1.0018	5.0898	1.0018	52.5156	1.0019	59.1414	1.0018	5.3266	1.0018	6.5467
1.0047	61.3879	1.0027	7.3844	1.0027	8.4946	1.0027	9.5207	1.0027	5.5474	1.0027	4.076	1.0047	167.37	0.996	4.9749	1.0047	85.0947	1.0027	6.821	1.0047	4.4381	1.0027	5.0765	1.0027	53.0555	1.0027	59.6202	1.0027	5.3353	1.0027	6.5513
1.0055	62.22	1.0035	7.4443	1.0035	8.5014	1.0035	9.5014	1.0035	5.5483	1.0035	4.0813	1.0055	167.448	0.9969	5.0015	1.0055	85.2326	1.0035	6.8483	1.0055	4.4899	1.0035	5.0634	1.0035	53.593	1.0036	60.0881	1.0035	5.3447	1.0035	6.5558
1.0063	63.0257	1.0043	7.5023	1.0043	8.5097	1.0043	9.4852	1.0043	5.5497	1.0043	4.0877	1.0063	167.526	0.9977	5.0368	1.0063	85.3738	1.0043	6.8763	1.0063	4.5477	1.0043	5.052	1.0043	54.1246	1.0044	60.5418	1.0043	5.3546	1.0043	6.5597
1.0072	63.8069	1.0052	7.5605	1.0052	8.5179	1.0052	9.4744	1.0052	5.5523	1.0052	4.0954	1.0072	167.597	0.9985	5.0738	1.0072	85.518	1.0052	6.9025	1.0072	4.6117	1.0052	5.0391	1.0052	54.6379	1.0052	60.982	1.0052	5.3644	1.0052	6.5656
1.008	64.5632	1.006	7.6173	1.006	8.5253	1.006	9.4683	1.006	5.5559	1.006	4.1029	1.008	167.664	0.9994	5.106	1.008	85.6646	1.006	6.927	1.008	4.6832	1.006	5.0279	1.006	55.1406	1.0061	61.4089	1.006	5.3765	1.006	6.5709
1.0088	65.3002	1.0068	7.6718	1.0068	8.5324	1.0068	9.4652	1.0068	5.5603	1.0068	4.1102	1.0088	167.729	1.0002	5.1487	1.0088	85.8149	1.0068	6.9498	1.0088	4.7606	1.0068	5.0219	1.0068	55.6318	1.0069	61.8205	1.0068	5.3875	1.0068	6.5766
1.0097	66.0156	1.0077	7.7263	1.0077	8.541	1.0077	9.4669	1.0077	5.5654	1.0077	4.119	1.0097	167.793	1.001	5.1898	1.0097	85.9688	1.0077	6.9752	1.0097	4.8419	1.0077	5.02	1.0077	56.1091	1.0077	62.2211	1.0077	5.3987	1.0077	6.581
1.0105	66.7055	1.0085	7.7794	1.0085	8.5497	1.0085	9.4712	1.0085	5.5722	1.0085	4.128	1.0105	167.852	1.0018	5.2315	1.0105	86.123	1.0085	7.0031	1.0105	4.9252	1.0085	5.02	1.0085	56.5718	1.0086	62.6085	1.0085	5.4085	1.0085	6.5856
1.0113	67.3758	1.0093	7.8317	1.0093	8.5572	1.0093	9.4794	1.0093	5.5808	1.0093	4.138	1.0113	167.907	1.0027	5.2606	1.0113	86.2747	1.0093	7.0316	1.0113	5.0096	1.0093	5.0228	1.0093	57.0215	1.0094	62.9814	1.0093	5.4219	1.0093	6.5904
1.0122	68.0322	1.0102	7.879	1.0102	8.5645	1.0102	9.4913	1.0102	5.5899	1.0102	4.1488	1.0122	167.961	1.0035	5.3031	1.0122	86.4274	1.0102	7.0612	1.0122	5.1001	1.0102	5.0274	1.0102	57.4584	1.0102	63.3421	1.0102	5.4362	1.0102	6.5966
1.013	68.6664	1.011	7.9223	1.011	8.5725	1.011	9.5069	1.011	5.6004	1.011	4.1591	1.013	168.011	1.0043	5.3428	1.013	86.58	1.011	7.0854	1.013	5.1979	1.011	5.0319	1.011	57.8845	1.0111	63.6912	1.011	5.4503	1.011	6.6044
1.0138	69.277	1.0118	7.965	1.0118	8.58	1.0118	9.5271	1.0118	5.6111	1.0118	4.17	1.0138	168.055	1.0052	5.3663	1.0138	86.7306	1.0118	7.1095	1.0138	5.3034	1.0118	4.6966	1.0118	58.2971	1.0119	64.0301	1.0118	5.4654	1.0118	6.6118
1.0147	69.8718	1.0126	8.0074	1.0127	8.5878	1.0127	9.5503	1.0127	5.6227	1.0127	4.1816	1.0147	168.094	1.006	5.3979	1.0147	86.8818	1.0127	7.1364	1.0147	5.4186	1.0127	3.9187	1.0127	58.696	1.0127	64.3562	1.0127	5.481	1.0126	6.6167
1.0155	70.4095	1.0135	8.0485	1.0135	8.595	1.0135	9.5766	1.0135	5.6355	1.0135	4.1949	1.0155	168.127	1.0068	5.4361	1.0155	87.0305	1.0135	7.1645	1.0155	5.5491	1.0135	3.5942	1.0135	59.0849	1.0135	64.6739	1.0135	5.4975	1.0135	6.6247
1.0163	70.9464	1.0143	8.0875	1.0143	8.6014	1.0143	9.6039	1.0143	5.6503	1.0143	4.2096	1.0163	168.155	1.0077	5.4737	1.0163	87.1768	1.0143	7.1935	1.0163	5.7034	1.0143	3.6028	1.0143	59.4615	1.0144	64.9671	1.0143	5.5147	1.0143	6.6423
1.0172	71.4927	1.0151	8.1262	1.0151	8.6069	1.0151	9.6331	1.0152	5.6666	1.0151	4.225	1.0172	168.179	1.0085	5.5094	1.0172	87.3187	1.0151	7.2225	1.0172	5.8822	1.0152	3.6119	1.0151	59.8251	1.0152	65.2588	1.0151	5.5319	1.0151	6.6625
1.018	72.0243	1.016	8.1637	1.016	8.611	1.016	9.667	1.016	5.6844	1.016	4.2402	1.018	168.198	1.0093	5.5485	1.018	87.4561	1.016	7.2542	1.018	6.0802	1.016	3.6204	1.016	60.1788	1.016	65.5451	1.016	5.5513	1.016	6.673
1.0188	72.5406	1.0168	8.197	1.0168	8.6148	1.0168	9.7054	1.0168	5.7025	1.0168	4.256	1.0188	168.214	1.0102	5.5874	1.0188	87.5901	1.0168	7.2877	1.0188	6.3079	1.0168	3.6296	1.0168	60.5236	1.0169	65.8247	1.0168	5.5713	1.0168	6.6812
1.0197	73.0421	1.0176	8.2281	1.0176	8.6187	1.0176	9.7465	1.0176	5.7227	1.0176	4.272	1.0197	168.23	1.011	5.6173	1.0197	87.7198	1.0176	7.3217	1.0197	6.5693	1.0176	3.6385	1.0176	60.8579	1.0177	66.097	1.0176	5.5917	1.0176	6.6903
1.0205	73.5288	1.0185	8.259	1.0185	8.6216	1.0185	9.7923	1.0185	5.7448	1.0185	4.2891	1.0205	168.249	1.0118	5.656	1.0205	87.846	1.0185	7.3574	1.0205	6.865	1.0185	3.6489	1.0185	61.1825	1.0185	66.3595	1.0185	5.6119	1.0185	6.7005
1.0213	74.0069	1.0193	8.2886	1.0193	8.6235	1.0193	9.8409	1.0193	5.7681	1.0193	4.3061	1.0213	168.271	1.0127	5.6848	1.0213	87.9666	1.0193	7.3942	1.0213	7.1884	1.0193	3.6571	1.0193	61.4987	1.0194	66.6137	1.0193	5.6306	1.0193	6.7109
1.0222	74.4671	1.0201	8.3176	1.0201	8.6243	1.0201	9.8909	1.0201	5.7932	1.0201	4.3232	1.0222	168.294	1.0135	5.725	1.0222	88.0831	1.0201	7.4296	1.0222	7.5415	1.0201	3.6669	1.0201	61.806	1.0202	66.8584	1.0201	5.6494	1.0201	6.7204
1.023	74.9073	1.021	8.3433	1.021	8.6239	1.021	9.9425	1.021	5.8212	1.021	4.3427	1.023	168.319	1.0143	5.7724	1.023	88.196	1.021	7.4615	1.023	7.9301	1.021	3.6764	1.021	62.1054	1.021	67.097	1.021	5.6704	1.021	6.7303
1.0238	75.3369	1.0218	8.3678	1.0218	8.622	1.0218	9.9983	1.0218	5.8496	1.0218	4.3628	1.0238	168.348	1.0151	5.8217	1.0238	88.3051	1.0218	7.4963	1.0238	8.3513	1.0218	3.6823	1.0218	62.3996	1.0219	67.3299	1.0218	5.6925	1.0218	6.7407
1.0247	75.7547	1.0226	8.3904	1.0226	8.6186	1.0226	10.056	1.0226	5.8797	1.0226	4.383	1.0247	168.378	1.016	5.864	1.0247	88.4118	1.0226	7.5341	1.0247	8.8057	1.0226	3.6968	1.0226	62.6848	1.0227	67.5588	1.0226	5.7146	1.0226	6.7526
1.0255	76.1616	1.0235	8.4119	1.0235	8.6145	1.0235	10.1162	1.0235	5.911	1.0235	4.4039	1.0255	168.41	1.0168	5.9056	1.0255	88.5153	1.0235	7.5711	1.0255	9.2958	1.0235	3.7465	1.0235	62.9613	1.0235	67.7832	1.0235	5.7384	1.0235	6.7651
1.0263	76.5589	1.0243	8.4318	1.0243	8.6091	1.0243	10.177	1.0243	5.944	1.0243	4.4261	1.0263	168.444	1.0176	5.9434	1.0263	88.6158	1.0243	7.6065	1.0263	9.8166	1.0243	3.7831	1.0243	63.2328	1.0244	68.0001	1.0243	5.7643	1.0243	6.7784
1.0272	76.9484	1.0251	8.4517	1.0251	8.6029	1.0251	10.238	1.0251	5.9783	1.0251	4.45	1.0272	168.479	1.0185	5.9857	1.0272	88.7129	1.0251	7.6393	1.0272	10.3737	1.0251	3.7968	1.0251	63.4994	1.0252	68.205	1.0251	5.7917	1.0251	6.7922
1.028	77.3271	1.026	8.4713	1.026	8.5956	1.026	10.3008	1.026	6.0143	1.026	4.474	1.028	168.516	1.0193	6.0239	1.028	88.8069	1.026	7.6715	1.028	10.9666	1.026	3.8125	1.026	63.7619	1.026	68.4079	1.026	5.821	1.026	6.8046
1.0288	77.6993	1.0268	8.4915	1.0268	8.5879	1.0268	10.3615	1.0268	6.0508	1.0268	4.4993	1.0288	168.556	1.0201	6.0506	1.0288	88.9004	1.0268	7.7034	1.0288	11.5941	1.0268	3.8257	1.0268	64.0158	1.0268	68.6133	1.0268	5.8474	1.0268	6.8171
1.0297	78.0637	1.0276	8.5118	1.0276	8.5796	1.0276	10.4208	1.0276	6.0886	1.0276	4.5267	1.0297	168.593	1.021	6.0687	1.0297	88.993	1.0276	7.7348	1.0297	12.2513	1.0276	3.8341	1.0276	64.2618	1.0277	68.8165	1.0276	5.874	1.0276	6.8305
1.0305	78.4233	1.0284	8.5314	1.0285	8.5704	1.0284	10.4792	1.0285	6.1262	1.0284	4.5546	1.0305	168.631	1.0218	6.1079	1.0305	89.0831	1.0284	7.763	1.0305	12.941	1.0285	3.8409	1.0284	64.5024	1.0285	69.0149	1.0284	5.9029	1.0284	6.8439
1.0313	78.773	1.0293	8.552	1.0293	8.5596	1.0293	10.5366	1.0293	6.1637	1.0293	4.583	1.0313	168.673	1.0226	6.1533	1.0313	89.1712	1.0293	7.792	1.0313	13.6707	1.0293	3.8494	1.0293	64.7372	1.0293	69.2108	1.0293	5.9319	1.0293	6.8565
1.0322	79.1162	1.0301	8.5705	1.0301	8.5494	1.0301	10.5921	1.0301	6.2027	1.0301	4.6106	1.0321	168.717	1.0235	6.1932	1.0322	89.2581	1.0301	7.8202	1.0322	14.4546	1.0301	3.8604	1.0301	64.9657	1.0302	69.405	1.0301	5.9605	1.0301	6.8683
1.033	79.4533	1.0309	8.5907	1.0309	8.5393	1.0309	10.6457	1.0309	6.2445	1.0309	4.6391	1.033	168.761	1.0243	6.2154	1.033	89.3434	1.0309	7.8452	1.033	15.3014	1.0309	3.8723	1.0309	65.1883	1.031	69.5964	1.0309	5.9916	1.0309	6.8817
1.0338	79.7867	1.0318	8.6134	1.0318	8.5287	1.0318	10.6969	1.0318	6.2874	1.0318	4.6698	1.0338	168.802	1.0251	6.235	1.0338	89.4273	1.0318	7.8696	1.0338	16.2327	1.0318	3.8817	1.0318	65.4036	1.0318	69.785	1.0318	6.0247	1.0318	6.8949
1.0346	80.1202	1.0326	8.6333	1.0326	8.5179	1.0326	10.7452	1.0326	6.3317	1.0326	4.7007	1.0346	168.845	1.026	6.262	1.0347	89.5112	1.0326	7.8927	1.0347	17.2558	1.0326	3.8916	1.0326	65.6133	1.0327	69.9697	1.0326	6.0586	1.0326	6.9073
1.0355	80.4536	1.0334	8.6529	1.0334	8.5068	1.0334	10.7903	1.0334	6.3768	1.0334	4.7334	1.0355	168.889	1.0268	6.2863	1.0355	89.594	1.0334	7.916	1.0355	18.3527	1.0334	3.9023	1.0334	65.8668	1.0335	70.1511	1.0334	6.0931	1.0334	6.922
1.0363	80.7843	1.0343	8.671	1.0343	8.4974	1.0343	10.8329	1.0343	6.4242	1.0343	4.7654	1.0363	168.935	1.0276	6.3064	1.0363	89.6772	1.0343	7.9379	1.0363	19.5073	1.0343	3.9118	1.0343	66.0973	1.0343	70.3289	1.0343	6.1286	1.0343	6.9356
1.0371	81.1094	1.0351	8.6861	1.0351	8.4891	1.0351	10.8727	1.0351	6.4711	1.0351	4.7979	1.0371	168.982	1.0285	6.324	1.0372	89.7604	1.0351	7.9575	1.0372	20.6776	1.0351	3.9177	1.0351	66.291	1.0352	70.504	1.0351	6.1668	1.0351	6.9428
1.038	81.4272	1.0359	8.7007	1.0359	8.4818	1.0359	10.91	1.0359	6.5208	1.0359	4.8311	1.038	169.03	1.0293	6.3433	1.038	89.8423	1.0359	7.9744	1.038	21.9106	1.0359	3.9226	1.0359	66.481	1.036	70.6754	1.0359	6.2075	1.0359	6.9471
1.0388	81.7407	1.0368	8.7137	1.0368	8.475	1.0368	10.9427	1.0368	6.5706	1.0368	4.8644	1.0388	169.082	1.0301	6.3634	1.0388	89.9246	1.0368	7.9877	1.0388	23.2344	1.0368	3.9288	1.0368	66.6677	1.0368	70.8425	1.0368	6.2491	1.0368	6.9584
1.0396	82.0505	1.0376	8.7252	1.0376	8.4689	1.0376	10.971	1.0376	6.621	1.0376	4.8993	1.0396	169.134	1.0309	6.374	1.0397	90.0055	1.0376	7.9963	1.0397	24.6423	1.0376	3.9365	1.0376	66.85	1.0377	71.0067	1.0376	6.2911	1.0376	6.9751
1.0405	82.3539	1.0384	8.7301	1.0384	8.4632	1.0384	10.9957	1.0384	6.6698	1.0384	4.9358	1.0405	169.188	1.0318	6.3902	1.0405	90.0871	1.0384	8.0022	1.0405	26.1235	1.0384	3.9435	1.0384	67.0268	1.0385	71.1693	1.0384	6.3347	1.0384	6.993
1.0413	82.6532	1.0393	8.7306	1.0393	8.4586	1.0393	11.0204	1.0393	6.7183	1.0393	4.9712	1.0413	169.244	1.0326	6.4027	1.0413	90.1694	1.0393	8.0036	1.0413	27.6737	1.0393	3.9478	1.0393	67.2011	1.0393	71.3299	1.0393	6.3791	1.0393	7.0099
1.0421	82.9415	1.0401	8.7295	1.0401	8.4556	1.0401	11.0437	1.0401	6.7689	1.0401	5.0074	1.0421	169.299	1.0334	6.4109	1.0422	90.2526	1.0401	8.0002	1.0422	29.2916	1.0401	3.9544	1.0401	67.3728	1.0402	71.4865	1.0401	6.4263	1.0401	7.0265
1.043	83.2286	1.0409	8.7233	1.0409	8.4527	1.0409	11.065	1.0409	6.8205	1.0409	5.044	1.043	169.354	1.0343	6.4179	1.043	90.3377	1.0409	7.9938	1.043	30.9755	1.0409	3.9599	1.0409	67.5397	1.041	71.6398	1.0409	6.4749	1.0409	7.0454
1.0438	83.5163	1.0417	8.716	1.0418	8.4505	1.0417	11.086	1.0418	6.8726	1.0418	5.0795	1.0438	169.409	1.0351	6.422	1.0438	90.4251	1.0417	7.9864	1.0438	32.7281	1.0418	3.9656	1.0418	67.7026	1.0418	71.7909	1.0418	6.5225	1.0417	7.0653
1.0446	83.8058	1.0426	8.7077	1.0426	8.4489	1.0426	11.105	1.0426	6.9253	1.0426	5.1164	1.0446	169.465	1.0359	6.422	1.0447	90.5133	1.0426	7.9761	1.0446	34.5489	1.0426	3.9736	1.0426	67.8626	1.0426	71.9402	1.0426	6.5726	1.0426	7.0845
1.0455	84.0926	1.0434	8.6968	1.0434	8.4477	1.0434	11.1228	1.0434	6.9792	1.0434	5.1537	1.0455	169.525	1.0368	6.4087	1.0455	90.5967	1.0434	7.963	1.0455	36.439	1.0434	3.9763	1.0434	68.0217	1.0435	72.0865	1.0434	6.6241	1.0434	7.103
1.0463	84.3694	1.0442	8.6831	1.0442	8.4471	1.0442	11.1397	1.0443	7.0346	1.0442	5.1918	1.0463	169.587	1.0376	6.4024	1.0463	90.6792	1.0442	7.9504	1.0463	38.3975	1.0442	3.9477	1.0442	68.178	1.0443	72.2288	1.0442	6.6765	1.0442	7.1218
1.0471	84.6372	1.0451	8.6699	1.0451	8.4478	1.0451	11.1576	1.0451	7.0915	1.0451	5.2304	1.0471	169.648	1.0384	6.4059	1.0472	90.765	1.0451	7.936	1.0471	40.4319	1.0451	3.9271	1.0451	68.3305	1.0451	72.3706	1.0451	6.7323	1.0451	7.1399
1.048	84.8944	1.0459	8.6526	1.0459	8.4489	1.0459	11.1754	1.0459	7.1506	1.0459	5.2681	1.048	169.708	1.0393	6.4005	1.048	90.8508	1.0459	7.9213	1.048	42.5402	1.0459	3.9319	1.0459	68.4805	1.046	72.5111	1.0459	6.7897	1.0459	7.1586
1.0488	85.144	1.0467	8.6303	1.0467	8.4498	1.0467	11.1893	1.0467	7.2113	1.0467	5.3069	1.0488	169.77	1.0401	6.3918	1.0488	90.9369	1.0467	7.9079	1.0488	44.722	1.0467	3.9379	1.0467	68.6296	1.0468	72.6474	1.0467	6.848	1.0467	7.1774
1.0496	85.3883	1.0476	8.6062	1.0476	8.4506	1.0476	11.2016	1.0476	7.2744	1.0476	5.3461	1.0496	169.833	1.0409	6.3872	1.0497	91.0238	1.0476	7.8933	1.0496	46.9858	1.0476	3.9487	1.0476	68.7777	1.0476	72.7792	1.0476	6.9099	1.0476	7.1974
1.0505	85.6242	1.0484	8.5787	1.0484	8.4511	1.0484	11.2128	1.0484	7.3402	1.0484	5.3861	1.0505	169.895	1.0418	6.3831	1.0505	91.1105	1.0484	7.8779	1.0505	49.3297	1.0484	3.9626	1.0484	68.9268	1.0485	72.9099	1.0484	6.972	1.0484	7.2182
1.0513	85.8513	1.0492	8.5453	1.0492	8.4515	1.0492	11.2227	1.0492	7.4087	1.0492	5.4262	1.0513	169.957	1.0426	6.3563	1.0513	91.1958	1.0492	7.8632	1.0513	51.7447	1.0492	3.9782	1.0492	69.0779	1.0493	73.0393	1.0492	7.033	1.0492	7.2392
1.0521	86.0721	1.0501	8.5058	1.0501	8.4525	1.0501	11.2331	1.0501	7.4787	1.0501	5.4681	1.0521	170.021	1.0434	6.323	1.0521	91.2786	1.0501	7.8463	1.0521	54.2362	1.0501	3.9929	1.0501	69.2299	1.0501	73.165	1.0501	7.0972	1.0501	7.261
1.053	86.2885	1.0509	8.4635	1.0509	8.4525	1.0509	11.242	1.0509	7.5496	1.0509	5.5115	1.053	170.084	1.0442	6.2965	1.053	91.3625	1.0509	7.8308	1.053	56.7767	1.0509	4.0042	1.0509	69.3834	1.051	73.286	1.0509	7.1633	1.0509	7.2842
1.0538	86.4977	1.0517	8.4201	1.0517	8.4512	1.0517	11.2491	1.0517	7.6235	1.0517	5.5548	1.0538	170.149	1.0451	6.2797	1.0538	91.448	1.0517	7.8222	1.0538	59.3518	1.0517	4.0131	1.0517	69.5365	1.0518	73.404	1.0517	7.2292	1.0517	7.3069
1.0546	86.688	1.0526	8.3743	1.0526	8.4495	1.0526	11.2555	1.0526	7.6991	1.0526	5.5987	1.0546	170.214	1.0459	6.2725	1.0546	91.5338	1.0526	7.8142	1.0546	61.9567	1.0526	4.0246	1.0526	69.6896	1.0526	73.5188	1.0526	7.297	1.0526	7.3299
1.0555	86.8649	1.0534	8.3271	1.0534	8.4464	1.0534	11.2614	1.0534	7.7743	1.0534	5.6452	1.0555	170.28	1.0467	6.2713	1.0555	91.6194	1.0534	7.801	1.0555	64.552	1.0534	4.0372	1.0534	69.8417	1.0535	73.6312	1.0534	7.3692	1.0534	7.3543
1.0563	87.0385	1.0542	8.2785	1.0542	8.4421	1.0542	11.2673	1.0542	7.8526	1.0542	5.6916	1.0563	170.346	1.0476	6.2744	1.0563	91.7051	1.0542	7.7827	1.0563	67.1592	1.0542	4.0508	1.0542	69.9443	1.0543	73.7404	1.0542	7.4425	1.0542	7.3794
1.0571	87.2122	1.0551	8.2278	1.0551	8.4365	1.0551	11.2733	1.0551	7.9323	1.0551	5.7379	1.0571	170.411	1.0484	6.2739	1.0571	91.7895	1.0551	7.763	1.0571	69.7885	1.0551	4.0676	1.0551	70.0618	1.0551	73.8459	1.0551	7.5141	1.0551	7.4064
1.058	87.3885	1.0559	8.1753	1.0559	8.4299	1.0559	11.2795	1.0559	8.0127	1.0559	5.7845	1.058	170.477	1.0492	6.2714	1.058	91.872	1.0559	7.7424	1.058	72.4284	1.0559	4.0842	1.0559	70.2055	1.0559	73.9494	1.0559	7.5837	1.0559	7.4333
1.0588	87.5679	1.0567	8.1235	1.0567	8.4224	1.0567	11.2863	1.0567	8.0942	1.0567	5.8317	1.0588	170.541	1.0501	6.2623	1.0588	91.9555	1.0567	7.7222	1.0588	75.0932	1.0567	4.0999	1.0567	70.3456	1.0568	74.0504	1.0567	7.6515	1.0567	7.4597
1.0596	87.7469	1.0575	8.0721	1.0576	8.4131	1.0575	11.2933	1.0576	8.1791	1.0575	5.8791	1.0596	170.604	1.0509	6.2437	1.0596	92.038	1.0575	7.7011	1.0596	77.7606	1.0576	4.1152	1.0575	70.4871	1.0576	74.1494	1.0575	7.7204	1.0575	7.4871
1.0605	87.9245	1.0584	8.0195	1.0584	8.4023	1.0584	11.2996	1.0584	8.2702	1.0584	5.9265	1.0605	170.667	1.0517	6.2336	1.0605	92.1176	1.0584	7.6799	1.0605	80.4295	1.0584	4.1275	1.0584	70.629	1.0584	74.2459	1.0584	7.7908	1.0584	7.5158
1.0613	88.1044	1.0592	7.9722	1.0592	8.3907	1.0592	11.3069	1.0592	8.3658	1.0592	5.9743	1.0613	170.729	1.0526	6.2252	1.0613	92.1955	1.0592	7.6606	1.0613	83.1049	1.0592	4.1403	1.0592	70.7698	1.0593	74.3392	1.0592	7.86	1.0592	7.5447
1.0621	88.2882	1.06	7.93	1.06	8.3784	1.06	11.3114	1.06	8.4638	1.06	6.0234	1.0621	170.79	1.0534	6.2143	1.0621	92.2741	1.06	7.6434	1.0621	85.7682	1.06	4.1538	1.06	70.908	1.0601	74.4291	1.06	7.9295	1.06	7.5738
1.063	88.4724	1.0609	7.8905	1.0609	8.3643	1.0609	11.3148	1.0609	8.5629	1.0609	6.0732	1.063	170.851	1.0542	6.2183	1.063	92.3536	1.0609	7.6298	1.063	88.434	1.0609	4.1643	1.0609	71.043	1.0609	74.518	1.0609	7.998	1.0609	7.6049
1.0638	88.6519	1.0617	7.8527	1.0617	8.3492	1.0617	11.3169	1.0617	8.6654	1.0617	6.122	1.0638	170.911	1.0551	6.2288	1.0638	92.432	1.0617	7.6183	1.0638	91.1032	1.0617	4.1819	1.0617	71.1765	1.0618	74.6053	1.0617	8.0661	1.0617	7.6357
1.0646	88.8272	1.0625	7.8158	1.0625	8.3333	1.0625	11.3146	1.0625	8.7699	1.0625	6.1709	1.0646	170.97	1.0559	6.2407	1.0646	92.5088	1.0625	7.6076	1.0646	93.7566	1.0625	4.2	1.0625	71.3087	1.0626	74.6898	1.0625	8.1363	1.0625	7.6666
1.0655	89.0029	1.0634	7.7807	1.0634	8.3168	1.0634	11.3093	1.0634	8.8748	1.0634	6.22	1.0655	171.027	1.0567	6.2584	1.0655	92.5849	1.0634	7.5977	1.0655	96.409	1.0634	4.2114	1.0634	71.4381	1.0634	74.7713	1.0634	8.2054	1.0634	7.6988
1.0663	89.1809	1.0642	7.7478	1.0642	8.2998	1.0642	11.3018	1.0642	8.98	1.0642	6.2692	1.0663	171.085	1.0575	6.2825	1.0663	92.6575	1.0642	7.5885	1.0663	99.0623	1.0642	4.2229	1.0642	71.5653	1.0643	74.8499	1.0642	8.2726	1.0642	7.7329
1.0671	89.3617	1.065	7.7169	1.065	8.2821	1.065	11.2925	1.065	9.0846	1.065	6.317	1.0671	171.143	1.0584	6.3113	1.0671	92.7247	1.065	7.5788	1.0671	101.681	1.065	4.2334	1.065	71.6912	1.0651	74.9266	1.065	8.3398	1.065	7.7668
1.068	89.5431	1.0659	7.6862	1.0659	8.2635	1.0659	11.2804	1.0659	9.1883	1.0659	6.3627	1.068	171.202	1.0592	6.3503	1.068	92.7866	1.0659	7.573	1.068	104.261	1.0659	4.2457	1.0659	71.8149	1.0659	74.9988	1.0659	8.4046	1.0659	7.8014
1.0688	89.7262	1.0667	7.6574	1.0667	8.244	1.0667	11.2656	1.0667	9.2918	1.0667	6.4078	1.0688	171.262	1.06	6.4031	1.0688	92.8452	1.0667	7.5718	1.0688	106.817	1.0667	4.2619	1.0667	71.9361	1.0668	75.07	1.0667	8.4661	1.0667	7.836
1.0696	89.9106	1.0675	7.6332	1.0675	8.2247	1.0675	11.2513	1.0675	9.3966	1.0675	6.4525	1.0696	171.323	1.0609	6.465	1.0696	92.9011	1.0675	7.5698	1.0696	109.332	1.0675	4.2761	1.0675	72.0522	1.0676	75.1393	1.0675	8.5248	1.0675	7.8725
1.0705	90.0956	1.0684	7.6148	1.0684	8.2063	1.0684	11.2371	1.0684	9.5022	1.0684	6.4956	1.0705	171.383	1.0617	6.5379	1.0705	92.9566	1.0684	7.5684	1.0705	111.792	1.0684	4.2844	1.0684	72.163	1.0684	75.2041	1.0684	8.5794	1.0684	7.91
1.0713	90.2818	1.0692	7.6002	1.0692	8.1883	1.0692	11.2246	1.0692	9.6079	1.0692	6.5365	1.0713	171.442	1.0625	6.6111	1.0713	93.0113	1.0692	7.5674	1.0713	114.199	1.0692	4.2915	1.0692	72.2697	1.0693	75.2645	1.0692	8.6355	1.0692	7.9479
1.0721	90.4705	1.07	7.591	1.07	8.1692	1.07	11.2142	1.07	9.7147	1.07	6.5755	1.0721	171.502	1.0634	6.6946	1.0721	93.066	1.07	7.5613	1.0721	116.543	1.07	4.2998	1.07	72.3704	1.0701	75.3215	1.07	8.6933	1.07	7.9863
1.073	90.6659	1.0708	7.5867	1.0709	8.1499	1.0708	11.2033	1.0709	9.8189	1.0708	6.6131	1.073	171.561	1.0642	6.7915	1.073	93.1231	1.0708	7.5523	1.073	118.84	1.0709	4.3105	1.0709	72.4653	1.0709	75.3767	1.0709	8.7473	1.0708	8.0238
1.0738	90.8583	1.0717	7.5875	1.0717	8.1316	1.0717	11.1928	1.0717	9.9178	1.0717	6.6504	1.0738	171.619	1.065	6.8917	1.0738	93.1803	1.0717	7.5441	1.0738	121.082	1.0717	4.3218	1.0717	72.555	1.0717	75.4302	1.0717	8.7999	1.0717	8.0619
1.0746	91.0483	1.0725	7.5925	1.0725	8.1142	1.0725	11.183	1.0725	10.0125	1.0725	6.689	1.0746	171.674	1.0659	7	1.0746	93.2363	1.0725	7.5326	1.0746	123.273	1.0725	4.3315	1.0725	72.6407	1.0726	75.4829	1.0725	8.8502	1.0725	8.1024
1.0755	91.2511	1.0733	7.6017	1.0733	8.0963	1.0733	11.1726	1.0733	10.1052	1.0733	6.7282	1.0755	171.727	1.0667	7.1099	1.0755	93.2916	1.0733	7.5188	1.0755	125.412	1.0733	4.3397	1.0733	72.7227	1.0734	75.5337	1.0733	8.8953	1.0733	8.1436
1.0763	91.4606	1.0742	7.6153	1.0742	8.079	1.0742	11.1609	1.0742	10.198	1.0742	6.7672	1.0763	171.778	1.0675	7.2119	1.0763	93.3447	1.0742	7.5106	1.0763	127.493	1.0742	4.3505	1.0742	72.8002	1.0742	75.5824	1.0742	8.9351	1.0742	8.1865
1.0771	91.6629	1.075	7.6324	1.075	8.0638	1.075	11.1481	1.075	10.2874	1.075	6.807	1.0771	171.826	1.0684	7.3073	1.0771	93.3951	1.075	7.5084	1.0771	129.517	1.075	4.3611	1.075	72.8748	1.0751	75.6293	1.075	8.9734	1.075	8.2304
1.078	91.856	1.0758	7.6567	1.0758	8.0487	1.0758	11.1358	1.0758	10.3738	1.0758	6.848	1.078	171.872	1.0692	7.4039	1.078	93.4433	1.0758	7.5095	1.078	131.491	1.0758	4.3653	1.0758	72.9459	1.0759	75.6744	1.0758	9.0126	1.0758	8.273
1.0788	92.0421	1.0767	7.6861	1.0767	8.0341	1.0767	11.1236	1.0767	10.4603	1.0767	6.8885	1.0788	171.914	1.07	7.508	1.0788	93.4902	1.0767	7.5148	1.0788	133.407	1.0767	4.3699	1.0767	73.0146	1.0767	75.7175	1.0767	9.0526	1.0767	8.317
1.0796	92.2196	1.0775	7.718	1.0775	8.0203	1.0775	11.1117	1.0775	10.547	1.0775	6.9275	1.0796	171.954	1.0709	7.6213	1.0796	93.5348	1.0775	7.5237	1.0796	135.259	1.0775	4.377	1.0775	73.082	1.0776	75.7591	1.0775	9.0909	1.0775	8.3635
1.0805	92.3917	1.0783	7.7523	1.0783	8.008	1.0783	11.1006	1.0783	10.6336	1.0783	6.9672	1.0805	171.993	1.0717	7.7434	1.0805	93.5796	1.0783	7.5369	1.0805	137.051	1.0783	4.384	1.0783	73.146	1.0784	75.7986	1.0783	9.1238	1.0783	8.4131
1.0813	92.5584	1.0792	7.788	1.0792	7.9979	1.0792	11.0902	1.0792	10.7177	1.0792	7.0063	1.0813	172.03	1.0725	7.8701	1.0813	93.6253	1.0792	7.5561	1.0813	138.791	1.0792	4.3925	1.0792	73.2061	1.0792	75.8365	1.0792	9.1543	1.0792	8.4627
1.0821	92.717	1.08	7.8254	1.08	7.9874	1.08	11.0797	1.08	10.7997	1.08	7.0441	1.0821	172.065	1.0733	8.0006	1.0821	93.6703	1.08	7.5796	1.0821	140.47	1.08	4.4018	1.08	73.2637	1.0801	75.8733	1.08	9.1836	1.08	8.51
1.083	92.8664	1.0808	7.8652	1.0808	7.9768	1.0808	11.0685	1.0808	10.882	1.0808	7.0819	1.083	172.099	1.0742	8.1436	1.083	93.7144	1.0808	7.6052	1.083	142.076	1.0808	4.4124	1.0808	73.319	1.0809	75.9079	1.0808	9.2104	1.0808	8.5589
1.0838	93.0105	1.0817	7.9085	1.0817	7.9672	1.0817	11.0569	1.0817	10.962	1.0817	7.1175	1.0838	172.131	1.075	8.292	1.0838	93.7572	1.0817	7.6327	1.0838	143.62	1.0817	4.4256	1.0817	73.3723	1.0817	75.9405	1.0817	9.2355	1.0817	8.6084
1.0846	93.1488	1.0825	7.9563	1.0825	7.9587	1.0825	11.0447	1.0825	11.0377	1.0825	7.1514	1.0846	172.16	1.0758	8.4523	1.0846	93.7981	1.0825	7.6646	1.0846	145.095	1.0825	4.4329	1.0825	73.4248	1.0826	75.9724	1.0825	9.2589	1.0825	8.6591
1.0855	93.2816	1.0833	8.0062	1.0833	7.9512	1.0833	11.0338	1.0833	11.1105	1.0833	7.1857	1.0855	172.188	1.0767	8.6206	1.0855	93.8357	1.0833	7.702	1.0855	146.501	1.0833	4.437	1.0833	73.4739	1.0834	76.0028	1.0833	9.2789	1.0833	8.7112
1.0863	93.4092	1.0842	8.0572	1.0842	7.9432	1.0842	11.0247	1.0842	11.1823	1.0842	7.2193	1.0863	172.213	1.0775	8.7865	1.0863	93.8728	1.0842	7.7415	1.0863	147.843	1.0842	4.4514	1.0842	73.5204	1.0842	76.031	1.0842	9.2973	1.0841	8.7633
1.0871	93.53	1.085	8.1111	1.085	7.9356	1.085	11.0163	1.085	11.2521	1.085	7.2518	1.0871	172.233	1.0783	8.9665	1.0871	93.9151	1.085	7.7818	1.0871	149.123	1.085	4.4649	1.085	73.5648	1.085	76.0572	1.085	9.3155	1.085	8.8168
1.088	93.6489	1.0858	8.1666	1.0858	7.9286	1.0858	11.007	1.0858	11.3199	1.0858	7.2844	1.088	172.253	1.0792	9.1581	1.088	93.9622	1.0858	7.8251	1.088	150.344	1.0858	4.4783	1.0858	73.6052	1.0859	76.0815	1.0858	9.3314	1.0858	8.8716
1.0888	93.7648	1.0866	8.2264	1.0866	7.9223	1.0866	10.9945	1.0867	11.3871	1.0866	7.3177	1.0888	172.27	1.08	9.3562	1.0888	94.0125	1.0866	7.8702	1.0888	151.517	1.0867	4.492	1.0866	73.6436	1.0867	76.1049	1.0866	9.346	1.0866	8.9279
1.0896	93.878	1.0875	8.2905	1.0875	7.917	1.0875	10.9792	1.0875	11.4505	1.0875	7.3508	1.0896	172.283	1.0808	9.575	1.0896	94.0658	1.0875	7.9157	1.0896	152.647	1.0875	4.5018	1.0875	73.6802	1.0875	76.1256	1.0875	9.3606	1.0875	8.9846
1.0905	93.9886	1.0883	8.3549	1.0883	7.9113	1.0883	10.9635	1.0883	11.5093	1.0883	7.3834	1.0905	172.294	1.0817	9.8089	1.0905	94.1202	1.0883	7.964	1.0905	153.707	1.0883	4.5112	1.0883	73.7154	1.0884	76.1435	1.0883	9.3749	1.0883	9.0411
1.0913	94.0941	1.0891	8.4154	1.0891	7.906	1.0891	10.9489	1.0891	11.5652	1.0891	7.416	1.0913	172.303	1.0825	10.0482	1.0913	94.1725	1.0891	8.0154	1.0913	154.716	1.0891	4.5257	1.0891	73.7484	1.0892	76.1609	1.0891	9.3912	1.0891	9.0998
1.0921	94.196	1.09	8.4752	1.09	7.9017	1.09	10.9334	1.09	11.6184	1.09	7.4491	1.0921	172.308	1.0833	10.2966	1.0921	94.2218	1.09	8.0684	1.0921	155.715	1.09	4.5416	1.09	73.7793	1.09	76.1781	1.09	9.4077	1.09	9.16
1.093	94.2941	1.0908	8.5359	1.0908	7.8986	1.0908	10.9155	1.0908	11.6667	1.0908	7.4814	1.093	172.311	1.0842	10.5504	1.093	94.2691	1.0908	8.1298	1.093	156.698	1.0908	4.559	1.0908	73.8099	1.0909	76.1939	1.0908	9.4222	1.0908	9.2199
1.0938	94.3841	1.0916	8.5949	1.0916	7.8963	1.0916	10.8962	1.0916	11.7128	1.0916	7.512	1.0938	172.315	1.085	10.8099	1.0938	94.3142	1.0916	8.1995	1.0938	157.651	1.0916	4.6575	1.0916	73.8393	1.0917	76.2081	1.0916	9.437	1.0916	9.2809
1.0946	94.4739	1.0925	8.654	1.0925	7.8938	1.0925	10.8761	1.0925	11.7588	1.0925	7.5399	1.0946	172.318	1.0858	11.082	1.0946	94.357	1.0925	8.271	1.0946	158.58	1.0925	4.8401	1.0925	73.8671	1.0925	76.2203	1.0925	9.4503	1.0925	9.3419
1.0955	94.5628	1.0933	8.7114	1.0933	7.8917	1.0933	10.8572	1.0933	11.8014	1.0933	7.564	1.0955	172.32	1.0866	11.3656	1.0955	94.4003	1.0933	8.3429	1.0955	159.482	1.0933	4.9144	1.0933	73.8948	1.0934	76.2294	1.0933	9.4647	1.0933	9.403
1.0963	94.6429	1.0941	8.7638	1.0941	7.8923	1.0941	10.8397	1.0941	11.8407	1.0941	7.5839	1.0963	172.322	1.0875	11.6483	1.0963	94.4421	1.0941	8.415	1.0963	160.357	1.0941	4.9312	1.0941	73.922	1.0942	76.2369	1.0941	9.4835	1.0941	9.4657
1.0971	94.7141	1.095	8.8149	1.095	7.894	1.095	10.8241	1.095	11.8752	1.095	7.6001	1.0971	172.323	1.0883	11.9357	1.0971	94.4828	1.095	8.4862	1.0971	161.208	1.095	4.9452	1.095	73.949	1.095	76.243	1.095	9.5044	1.095	9.5286
1.098	94.7852	1.0958	8.8676	1.0958	7.8948	1.0958	10.8112	1.0958	11.9054	1.0958	7.6107	1.098	172.326	1.0891	12.2408	1.098	94.5241	1.0958	8.5573	1.098	162.046	1.0958	4.958	1.0958	73.9765	1.0959	76.248	1.0958	9.526	1.0958	9.5917
1.0988	94.8562	1.0966	8.9165	1.0966	7.8971	1.0966	10.7997	1.0966	11.9305	1.0966	7.6164	1.0988	172.328	1.09	12.5597	1.0988	94.5675	1.0966	8.6313	1.0988	162.871	1.0966	4.9742	1.0966	74.0046	1.0967	76.2518	1.0966	9.5487	1.0966	9.6538
1.0996	94.9234	1.0975	8.965	1.0975	7.9004	1.0975	10.7886	1.0975	11.9486	1.0975	7.6186	1.0996	172.331	1.0908	12.8863	1.0996	94.6133	1.0975	8.7073	1.0996	163.675	1.0975	4.9913	1.0975	74.034	1.0975	76.253	1.0975	9.5714	1.0975	9.7139
1.1005	94.9871	1.0983	9.0151	1.0983	7.9039	1.0983	10.7772	1.0983	11.9582	1.0983	7.6183	1.1005	172.337	1.0916	13.2376	1.1005	94.66	1.0983	8.7871	1.1005	164.468	1.0983	5.0075	1.0983	74.0635	1.0984	76.2529	1.0983	9.5962	1.0983	9.7739
1.1013	95.0465	1.0991	9.0667	1.0991	7.9085	1.0991	10.7647	1.0991	11.9584	1.0991	7.6146	1.1013	172.345	1.0925	13.6262	1.1013	94.7081	1.0991	8.8738	1.1013	165.247	1.0991	5.0261	1.0991	74.0928	1.0992	76.2516	1.0991	9.6267	1.0991	9.8328
1.1021	95.1025	1.0999	9.1249	1.1	7.913	1.0999	10.751	1.1	11.9499	1.0999	7.6065	1.1021	172.353	1.0933	14.0457	1.1021	94.7602	1.0999	8.9668	1.1021	166.01	1.1	5.048	1.0999	74.1238	1.1	76.2475	1.0999	9.6585	1.0999	9.8916
1.103	95.156	1.1008	9.1877	1.1008	7.9191	1.1008	10.7359	1.1008	11.9329	1.1008	7.5962	1.103	172.361	1.0941	14.4983	1.103	94.813	1.1008	9.0633	1.103	166.77	1.1008	5.0686	1.1008	74.1572	1.1008	76.2419	1.1008	9.6887	1.1008	9.9521
1.1038	95.2081	1.1016	9.253	1.1016	7.9275	1.1016	10.7198	1.1016	11.907	1.1016	7.5835	1.1038	172.369	1.095	14.9817	1.1038	94.8632	1.1016	9.1663	1.1038	167.525	1.1016	5.0888	1.1016	74.2021	1.1017	76.2357	1.1016	9.7221	1.1016	10.0112
1.1046	95.2594	1.1024	9.3173	1.1024	7.937	1.1024	10.7036	1.1024	11.874	1.1024	7.5685	1.1046	172.377	1.0958	15.4977	1.1046	94.9118	1.1024	9.2755	1.1046	168.27	1.1024	5.1095	1.1024	74.2497	1.1025	76.2276	1.1024	9.758	1.1024	10.0699
1.1055	95.3088	1.1033	9.381	1.1033	7.9477	1.1033	10.6874	1.1033	11.8366	1.1033	7.5511	1.1055	172.387	1.0966	16.0338	1.1055	94.9593	1.1033	9.3899	1.1055	169.007	1.1033	5.1319	1.1033	74.2903	1.1033	76.2183	1.1033	9.7986	1.1033	10.129
1.1063	95.3561	1.1041	9.4486	1.1041	7.9586	1.1041	10.671	1.1041	11.7944	1.1041	7.5326	1.1063	172.397	1.0975	16.5943	1.1063	95.0096	1.1041	9.5103	1.1063	169.738	1.1041	5.1555	1.1041	74.3342	1.1042	76.2081	1.1041	9.8447	1.1041	10.1872
1.1071	95.4018	1.1049	9.5194	1.1049	7.9715	1.1049	10.6549	1.1049	11.7478	1.1049	7.5143	1.1071	172.409	1.0983	17.1915	1.1071	95.0619	1.1049	9.6341	1.1071	170.463	1.1049	5.1793	1.1049	74.3797	1.105	76.197	1.1049	9.8962	1.1049	10.2437
1.108	95.4472	1.1058	9.5908	1.1058	7.9873	1.1058	10.6392	1.1058	11.6989	1.1058	7.4956	1.108	172.421	1.0991	17.8056	1.108	95.1149	1.1058	9.7629	1.108	171.179	1.1058	5.2056	1.1058	74.4285	1.1058	76.1861	1.1058	9.952	1.1058	10.2984
1.1088	95.4907	1.1066	9.6656	1.1066	8.0042	1.1066	10.6245	1.1066	11.6487	1.1066	7.4755	1.1088	172.434	1.1	18.4512	1.1088	95.1698	1.1066	9.9014	1.1088	171.892	1.1066	5.229	1.1066	74.4824	1.1067	76.1753	1.1066	10.0118	1.1066	10.3521
1.1096	95.5329	1.1074	9.7411	1.1074	8.0228	1.1074	10.6129	1.1074	11.5978	1.1074	7.4527	1.1096	172.447	1.1008	19.1468	1.1096	95.2234	1.1074	10.0502	1.1096	172.594	1.1074	5.2569	1.1074	74.5408	1.1075	76.1646	1.1074	10.075	1.1074	10.4054
1.1105	95.5734	1.1083	9.8185	1.1083	8.0429	1.1083	10.6064	1.1083	11.5467	1.1083	7.4291	1.1105	172.463	1.1016	19.8617	1.1105	95.2752	1.1083	10.2059	1.1105	173.28	1.1083	5.2906	1.1083	74.6047	1.1083	76.1551	1.1083	10.1403	1.1083	10.459
1.1113	95.613	1.1091	9.9035	1.1091	8.0654	1.1091	10.6009	1.1091	11.4929	1.1091	7.4052	1.1113	172.476	1.1024	20.6018	1.1113	95.3266	1.1091	10.3706	1.1113	173.947	1.1091	5.3198	1.1091	74.6744	1.1092	76.1465	1.1091	10.2109	1.1091	10.5112
1.1121	95.6514	1.1099	9.996	1.1099	8.0887	1.1099	10.5946	1.1099	11.4368	1.1099	7.3811	1.1121	172.489	1.1033	21.3837	1.1121	95.3781	1.1099	10.5466	1.1121	174.6	1.1099	5.348	1.1099	74.751	1.11	76.1385	1.1099	10.2841	1.1099	10.5598
1.113	95.69	1.1108	10.0946	1.1108	8.1127	1.1108	10.5874	1.1108	11.3787	1.1108	7.3561	1.113	172.504	1.1041	22.1958	1.113	95.4332	1.1108	10.7357	1.113	175.236	1.1108	5.3795	1.1108	74.8382	1.1108	76.1322	1.1108	10.3599	1.1108	10.606
1.1138	95.7293	1.1116	10.2002	1.1116	8.1388	1.1116	10.5809	1.1116	11.3164	1.1116	7.3309	1.1138	172.518	1.1049	23.0484	1.1138	95.4906	1.1116	10.9345	1.1138	175.853	1.1116	5.4094	1.1116	74.9374	1.1117	76.1282	1.1116	10.4398	1.1116	10.6521
1.1146	95.766	1.1124	10.3144	1.1124	8.1665	1.1124	10.5751	1.1124	11.2515	1.1124	7.3069	1.1146	172.529	1.1058	23.9391	1.1146	95.5486	1.1124	11.1419	1.1146	176.453	1.1124	5.3602	1.1124	75.0468	1.1125	76.1266	1.1124	10.5228	1.1124	10.6969
1.1155	95.8006	1.1132	10.436	1.1133	8.1957	1.1133	10.5709	1.1133	11.1865	1.1133	7.2838	1.1155	172.54	1.1066	24.8692	1.1155	95.6093	1.1133	11.3638	1.1155	177.024	1.1133	5.2205	1.1133	75.1667	1.1133	76.1272	1.1133	10.6107	1.1132	10.7407
1.1163	95.8353	1.1141	10.5673	1.1141	8.2272	1.1141	10.5665	1.1141	11.122	1.1141	7.2616	1.1163	172.548	1.1074	25.8397	1.1163	95.6696	1.1141	11.6063	1.1163	177.575	1.1141	5.194	1.1141	75.2971	1.1142	76.132	1.1141	10.7029	1.1141	10.7833
1.1171	95.8717	1.1149	10.7123	1.1149	8.2586	1.1149	10.5619	1.1149	11.058	1.1149	7.2415	1.1171	172.563	1.1083	26.8562	1.1171	95.7311	1.1149	11.8752	1.1171	178.104	1.1149	5.2309	1.1149	75.4386	1.115	76.1421	1.1149	10.8002	1.1149	10.8246
1.118	95.9086	1.1157	10.8698	1.1157	8.2917	1.1157	10.5578	1.1158	10.9965	1.1157	7.2233	1.118	172.579	1.1091	27.918	1.118	95.7979	1.1157	12.1661	1.118	178.613	1.1158	5.2708	1.1157	75.5894	1.1158	76.157	1.1157	10.8995	1.1157	10.8643
1.1188	95.9445	1.1166	11.0375	1.1166	8.3269	1.1166	10.5523	1.1166	10.9372	1.1166	7.2067	1.1188	172.591	1.1099	29.0079	1.1188	95.8689	1.1166	12.4812	1.1188	179.105	1.1166	5.3115	1.1166	75.748	1.1166	76.1771	1.1166	11.0009	1.1166	10.9016
1.1196	95.9795	1.1174	11.22	1.1174	8.364	1.1174	10.5441	1.1174	10.8809	1.1174	7.1919	1.1196	172.599	1.1108	30.1293	1.1196	95.941	1.1174	12.8197	1.1196	179.57	1.1174	5.3522	1.1174	75.9143	1.1175	76.2033	1.1174	11.1024	1.1174	10.9383
1.1205	96.0149	1.1182	11.4176	1.1182	8.4057	1.1182	10.5354	1.1182	10.8284	1.1182	7.1791	1.1205	172.608	1.1116	31.2978	1.1205	96.0127	1.1182	13.1817	1.1205	180.01	1.1182	5.3927	1.1182	76.0863	1.1183	76.2369	1.1182	11.2062	1.1182	10.9762
1.1213	96.0494	1.1191	11.627	1.1191	8.4511	1.1191	10.5279	1.1191	10.7787	1.1191	7.1691	1.1213	172.614	1.1124	32.4889	1.1213	96.0846	1.1191	13.564	1.1213	180.425	1.1191	5.4361	1.1191	76.2628	1.1191	76.277	1.1191	11.3097	1.1191	11.0132
1.1221	96.0836	1.1199	11.849	1.1199	8.4909	1.1199	10.5205	1.1199	10.7317	1.1199	7.1594	1.1221	172.62	1.1133	33.6877	1.1221	96.1551	1.1199	13.9625	1.1221	180.818	1.1199	5.4808	1.1199	76.4432	1.12	76.3225	1.1199	11.4159	1.1199	11.047
1.123	96.1203	1.1207	12.0853	1.1207	8.5309	1.1207	10.5145	1.1207	10.6872	1.1207	7.1528	1.123	172.624	1.1141	34.8962	1.123	96.2219	1.1207	14.3804	1.123	181.184	1.1207	5.5246	1.1207	76.624	1.1208	76.3741	1.1207	11.526	1.1207	11.0776
1.1238	96.1605	1.1216	12.3361	1.1216	8.572	1.1216	10.5101	1.1216	10.6456	1.1216	7.1477	1.1238	172.63	1.1149	36.111	1.1238	96.287	1.1216	14.8202	1.1238	181.526	1.1216	5.5709	1.1216	76.8014	1.1216	76.4311	1.1216	11.6384	1.1216	11.1077
1.1246	96.2039	1.1224	12.6035	1.1224	8.6133	1.1224	10.5055	1.1224	10.6057	1.1224	7.1445	1.1246	172.635	1.1157	37.3313	1.1246	96.3553	1.1224	15.2791	1.1246	181.848	1.1224	5.6197	1.1224	76.9656	1.1225	76.494	1.1224	11.7514	1.1224	11.1368
1.1255	96.2476	1.1232	12.8957	1.1232	8.6559	1.1232	10.4998	1.1232	10.5676	1.1232	7.143	1.1255	172.64	1.1166	38.5529	1.1255	96.4259	1.1232	15.7608	1.1255	182.143	1.1232	5.6682	1.1232	77.1194	1.1233	76.5634	1.1232	11.8657	1.1232	11.1645
1.1263	96.2923	1.1241	13.2086	1.1241	8.6996	1.1241	10.4941	1.1241	10.5311	1.1241	7.1439	1.1263	172.646	1.1174	39.7872	1.1263	96.4962	1.1241	16.2589	1.1263	182.415	1.1241	5.716	1.1241	77.2758	1.1241	76.6385	1.1241	11.9784	1.1241	11.1883
1.1271	96.3367	1.1249	13.5349	1.1249	8.7455	1.1249	10.4892	1.1249	10.4968	1.1249	7.145	1.1271	172.652	1.1182	41.0203	1.1271	96.5657	1.1249	16.7708	1.1271	182.665	1.1249	5.7652	1.1249	77.4196	1.125	76.7184	1.1249	12.0875	1.1249	11.2092
1.128	96.38	1.1257	13.8822	1.1257	8.7913	1.1257	10.4835	1.1257	10.463	1.1257	7.145	1.128	172.658	1.1191	42.2516	1.128	96.6344	1.1257	17.306	1.128	182.895	1.1257	5.8144	1.1257	77.555	1.1258	76.8008	1.1257	12.1922	1.1257	11.2307
1.1288	96.4221	1.1266	14.2638	1.1266	8.8365	1.1266	10.4762	1.1266	10.4293	1.1266	7.1444	1.1288	172.663	1.1199	43.4745	1.1288	96.703	1.1266	17.8665	1.1288	183.102	1.1266	5.8615	1.1266	77.6796	1.1266	76.8836	1.1266	12.2959	1.1266	11.2517
1.1296	96.4648	1.1274	14.6679	1.1274	8.8828	1.1274	10.4682	1.1274	10.397	1.1274	7.1467	1.1296	172.668	1.1207	44.6906	1.1296	96.7729	1.1274	18.4508	1.1296	183.29	1.1274	5.9131	1.1274	77.7892	1.1275	76.9662	1.1274	12.3982	1.1274	11.2713
1.1305	96.5092	1.1282	15.0941	1.1282	8.93	1.1282	10.4603	1.1282	10.3641	1.1282	7.1527	1.1305	172.673	1.1216	45.9068	1.1305	96.8444	1.1282	19.0586	1.1305	183.462	1.1282	5.9637	1.1282	77.8839	1.1283	77.0484	1.1282	12.498	1.1282	11.29
1.1313	96.5536	1.129	15.5412	1.1291	8.9774	1.129	10.4511	1.1291	10.3307	1.129	7.1613	1.1313	172.679	1.1224	47.1157	1.1313	96.9174	1.129	19.6901	1.1313	183.618	1.1291	6.0101	1.129	77.9632	1.1291	77.1287	1.129	12.5964	1.129	11.3072
1.1321	96.5994	1.1299	16.0055	1.1299	9.0262	1.1299	10.4405	1.1299	10.3024	1.1299	7.1724	1.1321	172.687	1.1232	48.3123	1.1321	96.992	1.1299	20.3523	1.1321	183.758	1.1299	6.0604	1.1299	78.0268	1.1299	77.2071	1.1299	12.6894	1.1299	11.3252
1.133	96.6481	1.1307	16.49	1.1307	9.0767	1.1307	10.4304	1.1307	10.2779	1.1307	7.1849	1.1329	172.694	1.1241	49.4951	1.133	97.0657	1.1307	21.047	1.133	183.885	1.1307	6.1116	1.1307	78.0755	1.1308	77.2833	1.1307	12.7799	1.1307	11.3406
1.1338	96.6966	1.1315	16.9977	1.1315	9.1285	1.1315	10.4212	1.1315	10.2574	1.1315	7.2002	1.1338	172.7	1.1249	50.6761	1.1338	97.1344	1.1315	21.7597	1.1338	183.999	1.1315	6.1626	1.1315	78.1085	1.1316	77.3552	1.1315	12.8685	1.1315	11.3536
1.1346	96.7446	1.1324	17.5257	1.1324	9.1795	1.1324	10.4116	1.1324	10.2442	1.1324	7.2171	1.1346	172.71	1.1257	51.8441	1.1346	97.203	1.1324	22.4992	1.1346	184.105	1.1324	6.2148	1.1324	78.1261	1.1324	77.4221	1.1324	12.9575	1.1324	11.3666
1.1354	96.7943	1.1332	18.0797	1.1332	9.2315	1.1332	10.4014	1.1332	10.2354	1.1332	7.2365	1.1354	172.72	1.1266	52.9874	1.1355	97.2734	1.1332	23.2662	1.1355	184.203	1.1332	6.2689	1.1332	78.1301	1.1333	77.4856	1.1332	13.0455	1.1332	11.3787
1.1363	96.8467	1.134	18.6575	1.134	9.2845	1.134	10.3892	1.134	10.2302	1.134	7.2573	1.1363	172.731	1.1274	54.1147	1.1363	97.343	1.134	24.0605	1.1363	184.292	1.134	6.3224	1.134	78.1193	1.1341	77.5479	1.134	13.132	1.134	11.3919
1.1371	96.9005	1.1349	19.262	1.1349	9.3365	1.1349	10.3763	1.1349	10.2327	1.1349	7.2785	1.1371	172.742	1.1282	55.2141	1.1371	97.4121	1.1349	24.8735	1.1371	184.376	1.1349	6.3746	1.1349	78.0939	1.1349	77.6059	1.1349	13.2146	1.1349	11.4068
1.1379	96.956	1.1357	19.8928	1.1357	9.3891	1.1357	10.3628	1.1357	10.2432	1.1357	7.3	1.1379	172.748	1.1291	56.2878	1.138	97.4813	1.1357	25.7018	1.138	184.453	1.1357	6.4268	1.1357	78.0561	1.1358	77.6577	1.1357	13.2904	1.1357	11.4177
1.1388	97.0124	1.1365	20.5483	1.1365	9.4419	1.1365	10.3488	1.1365	10.2596	1.1365	7.3209	1.1388	172.753	1.1299	57.3405	1.1388	97.5483	1.1365	26.5409	1.1388	184.526	1.1365	6.4798	1.1365	78.0077	1.1366	77.705	1.1365	13.3629	1.1365	11.4291
1.1396	97.0699	1.1374	21.2259	1.1374	9.4945	1.1374	10.3356	1.1374	10.2813	1.1374	7.343	1.1396	172.762	1.1307	58.3712	1.1396	97.6113	1.1374	27.405	1.1396	184.595	1.1374	6.5299	1.1374	77.9484	1.1374	77.7471	1.1374	13.4288	1.1374	11.4396
1.1404	97.1292	1.1382	21.9295	1.1382	9.5478	1.1382	10.3223	1.1382	10.3073	1.1382	7.3675	1.1404	172.772	1.1315	59.3853	1.1405	97.6738	1.1382	28.2863	1.1405	184.658	1.1382	6.5787	1.1382	77.8797	1.1383	77.7826	1.1382	13.4886	1.1382	11.4521
1.1413	97.1911	1.139	22.6575	1.139	9.598	1.139	10.3094	1.139	10.3399	1.139	7.3924	1.1413	172.782	1.1324	60.3732	1.1413	97.7373	1.139	29.1761	1.1413	184.716	1.139	6.6291	1.139	77.8027	1.1391	77.8123	1.139	13.5429	1.139	11.4652
1.1421	97.2544	1.1399	23.405	1.1399	9.6449	1.1399	10.2958	1.1399	10.3772	1.1399	7.4181	1.1421	172.793	1.1332	61.334	1.1421	97.8014	1.1399	30.0871	1.1421	184.771	1.1399	6.6779	1.1399	77.7172	1.1399	77.8366	1.1399	13.5889	1.1399	11.4758
1.1429	97.3196	1.1407	24.1779	1.1407	9.7	1.1407	10.2828	1.1407	10.4189	1.1407	7.4445	1.1429	172.804	1.134	62.2664	1.143	97.8662	1.1407	31.011	1.143	184.821	1.1407	6.7248	1.1407	77.6265	1.1408	77.8549	1.1407	13.6264	1.1407	11.4881
1.1438	97.3875	1.1415	24.9706	1.1415	9.7559	1.1415	10.2702	1.1415	10.4608	1.1415	7.4725	1.1438	172.814	1.1349	63.1715	1.1438	97.9326	1.1415	31.9524	1.1438	184.87	1.1415	6.7681	1.1415	77.5316	1.1416	77.8676	1.1415	13.6555	1.1415	11.5043
1.1446	97.4566	1.1423	25.7864	1.1424	9.8114	1.1423	10.2571	1.1424	10.5058	1.1424	7.5028	1.1446	172.823	1.1357	64.0529	1.1446	98.0032	1.1423	32.9109	1.1446	184.914	1.1424	6.8087	1.1424	77.4365	1.1424	77.8757	1.1424	13.6801	1.1423	11.5215
1.1454	97.5241	1.1432	26.6211	1.1432	9.8675	1.1432	10.2449	1.1432	10.5572	1.1432	7.5319	1.1454	172.831	1.1365	64.9104	1.1455	98.0721	1.1432	33.8791	1.1454	184.954	1.1432	6.8487	1.1432	77.3432	1.1433	77.8786	1.1432	13.6983	1.1432	11.541
1.1463	97.5903	1.144	27.4676	1.144	9.9231	1.144	10.2331	1.144	10.6149	1.144	7.5611	1.1463	172.839	1.1374	65.737	1.1463	98.1392	1.144	34.8556	1.1463	184.993	1.144	6.8862	1.144	77.2505	1.1441	77.8753	1.144	13.7098	1.144	11.5608
1.1471	97.6559	1.1448	28.3279	1.1448	9.9786	1.1448	10.2218	1.1449	10.6781	1.1448	7.5913	1.1471	172.848	1.1382	66.5348	1.1471	98.2076	1.1448	35.8434	1.1471	185.031	1.1449	6.9232	1.1448	77.1612	1.1449	77.8661	1.1448	13.7166	1.1448	11.582
1.1479	97.7282	1.1457	29.2074	1.1457	10.0341	1.1457	10.2122	1.1457	10.745	1.1457	7.6222	1.1479	172.855	1.139	67.3126	1.148	98.2772	1.1457	36.8467	1.1479	185.065	1.1457	6.9579	1.1457	77.0786	1.1457	77.854	1.1457	13.7211	1.1457	11.607
1.1488	97.8009	1.1465	30.1081	1.1465	10.0907	1.1465	10.2021	1.1465	10.8141	1.1465	7.657	1.1488	172.863	1.1399	68.0632	1.1488	98.3474	1.1465	37.8582	1.1488	185.096	1.1465	6.991	1.1465	77.0012	1.1466	77.8416	1.1465	13.7235	1.1465	11.6363
1.1496	97.8739	1.1473	31.0273	1.1473	10.1488	1.1473	10.1938	1.1473	10.8886	1.1473	7.6939	1.1496	172.872	1.1407	68.7928	1.1496	98.4169	1.1473	38.8702	1.1496	185.127	1.1473	7.0228	1.1473	76.9301	1.1474	77.8299	1.1473	13.7202	1.1473	11.6696
1.1504	97.9489	1.1482	31.9595	1.1482	10.2071	1.1482	10.1876	1.1482	10.9691	1.1482	7.7302	1.1504	172.881	1.1415	69.4994	1.1505	98.4847	1.1482	39.888	1.1504	185.157	1.1482	7.0553	1.1482	76.868	1.1482	77.821	1.1482	13.711	1.1482	11.7034
1.1513	98.026	1.149	32.9091	1.149	10.2667	1.149	10.1811	1.149	11.0516	1.149	7.7649	1.1513	172.889	1.1424	70.1757	1.1513	98.5526	1.149	40.9059	1.1513	185.186	1.149	7.0864	1.149	76.8153	1.1491	77.8137	1.149	13.7013	1.149	11.7382
1.1521	98.1065	1.1498	33.8805	1.1498	10.3272	1.1498	10.173	1.1498	11.1404	1.1498	7.7992	1.1521	172.898	1.1432	70.8259	1.1521	98.6233	1.1498	41.9218	1.1521	185.216	1.1498	7.1168	1.1498	76.7721	1.1499	77.8082	1.1498	13.6916	1.1498	11.774
1.1529	98.1867	1.1507	34.8746	1.1507	10.3881	1.1507	10.1682	1.1507	11.2337	1.1507	7.833	1.1529	172.908	1.144	71.456	1.153	98.6947	1.1507	42.9286	1.1529	185.245	1.1507	7.149	1.1507	76.7372	1.1507	77.807	1.1507	13.6807	1.1507	11.8103
1.1538	98.2668	1.1515	35.8853	1.1515	10.4488	1.1515	10.1648	1.1515	11.3236	1.1515	7.8659	1.1538	172.919	1.1448	72.0674	1.1538	98.7677	1.1515	43.9231	1.1538	185.272	1.1515	7.1801	1.1515	76.711	1.1516	77.8102	1.1515	13.6707	1.1515	11.8509
1.1546	98.3481	1.1523	36.9066	1.1523	10.5093	1.1523	10.1602	1.1523	11.4149	1.1523	7.897	1.1546	172.93	1.1457	72.6484	1.1546	98.8452	1.1523	44.9121	1.1546	185.299	1.1523	7.2136	1.1523	76.691	1.1524	77.8188	1.1523	13.6628	1.1523	11.8957
1.1554	98.4305	1.1532	37.9423	1.1532	10.5711	1.1532	10.157	1.1532	11.5053	1.1532	7.928	1.1554	172.94	1.1465	73.2078	1.1554	98.923	1.1532	45.8946	1.1554	185.325	1.1532	7.2476	1.1532	76.6766	1.1532	77.8328	1.1532	13.6566	1.1532	11.9405
1.1563	98.5158	1.154	38.9858	1.154	10.6351	1.154	10.1555	1.154	11.5979	1.154	7.9566	1.1563	172.95	1.1473	73.7489	1.1563	99.0008	1.154	46.8639	1.1563	185.348	1.154	7.2839	1.154	76.6673	1.1541	77.8519	1.154	13.6541	1.154	11.9857
1.1571	98.6047	1.1548	40.0316	1.1548	10.6984	1.1548	10.1563	1.1548	11.6924	1.1548	7.9847	1.1571	172.961	1.1482	74.267	1.1571	99.0781	1.1548	47.8213	1.1571	185.373	1.1548	7.3213	1.1548	76.6622	1.1549	77.8762	1.1548	13.6497	1.1548	12.0301
1.1579	98.6967	1.1557	41.0769	1.1557	10.7648	1.1557	10.1566	1.1557	11.7844	1.1557	8.0152	1.1579	172.974	1.149	74.7638	1.1579	99.1576	1.1557	48.764	1.1579	185.398	1.1557	7.3618	1.1557	76.6611	1.1557	77.9052	1.1557	13.6485	1.1557	12.0704
1.1588	98.7934	1.1565	42.1201	1.1565	10.8317	1.1565	10.1581	1.1565	11.8746	1.1565	8.0467	1.1588	172.985	1.1498	75.241	1.1588	99.2359	1.1565	49.6872	1.1588	185.423	1.1565	7.4076	1.1565	76.6624	1.1566	77.9394	1.1565	13.6546	1.1565	12.1146
1.1596	98.8943	1.1573	43.1504	1.1573	10.8994	1.1573	10.1617	1.1573	11.9633	1.1573	8.0797	1.1596	172.997	1.1507	75.7006	1.1596	99.3119	1.1573	50.5978	1.1596	185.446	1.1573	7.4543	1.1573	76.6665	1.1574	77.9773	1.1573	13.6681	1.1573	12.1568
1.1604	99.0007	1.1581	44.1685	1.1582	10.9678	1.1581	10.166	1.1582	12.0508	1.1581	8.1143	1.1604	173.01	1.1515	76.1342	1.1604	99.3877	1.1581	51.488	1.1604	185.463	1.1582	7.4997	1.1581	76.6724	1.1582	78.0198	1.1581	13.6865	1.1581	12.1975
1.1613	99.1118	1.159	45.1697	1.159	11.0367	1.159	10.1734	1.159	12.1379	1.159	8.1513	1.1613	173.024	1.1523	76.5401	1.1613	99.4615	1.159	52.3388	1.1613	185.48	1.159	7.5493	1.159	76.6803	1.159	78.0676	1.159	13.7107	1.159	12.2359
1.1621	99.2242	1.1598	46.1601	1.1598	11.106	1.1598	10.1821	1.1598	12.2214	1.1598	8.192	1.1621	173.04	1.1532	76.9225	1.1621	99.5343	1.1598	53.1637	1.1621	185.5	1.1598	7.602	1.1598	76.6902	1.1599	78.1198	1.1598	13.741	1.1598	12.2727
1.1629	99.3363	1.1606	47.137	1.1606	11.1757	1.1606	10.1919	1.1606	12.3043	1.1606	8.2361	1.1629	173.055	1.154	77.309	1.1629	99.6071	1.1606	54.004	1.1629	185.518	1.1606	7.6549	1.1606	76.7036	1.1607	78.1754	1.1606	13.7811	1.1606	12.3097
1.1638	99.4486	1.1615	48.0929	1.1615	11.2463	1.1615	10.2033	1.1615	12.3866	1.1615	8.2854	1.1638	173.07	1.1548	77.6882	1.1638	99.6801	1.1615	54.8209	1.1638	185.535	1.1615	7.7094	1.1615	76.7202	1.1615	78.2362	1.1615	13.8307	1.1615	12.3449
1.1646	99.5593	1.1623	49.03	1.1623	11.3183	1.1623	10.2161	1.1623	12.4735	1.1623	8.3369	1.1646	173.085	1.1557	78.0583	1.1646	99.7547	1.1623	55.6223	1.1646	185.548	1.1623	7.7661	1.1623	76.7401	1.1624	78.3005	1.1623	13.8853	1.1623	12.3775
1.1654	99.6695	1.1631	49.9365	1.1631	11.3916	1.1631	10.2304	1.1631	12.5647	1.1631	8.3925	1.1654	173.1	1.1565	78.4153	1.1654	99.8274	1.1631	56.3988	1.1654	185.562	1.1631	7.8238	1.1631	76.7628	1.1632	78.3685	1.1631	13.947	1.1631	12.4076
1.1663	99.7821	1.164	50.8281	1.164	11.4664	1.164	10.2461	1.164	12.658	1.164	8.4559	1.1663	173.117	1.1573	78.7617	1.1663	99.9001	1.164	57.1519	1.1663	185.578	1.164	7.8815	1.164	76.7876	1.164	78.4394	1.164	14.0166	1.164	12.4341
1.1671	99.897	1.1648	51.6961	1.1648	11.5411	1.1648	10.2638	1.1648	12.752	1.1648	8.5272	1.1671	173.133	1.1581	79.1012	1.1671	99.9744	1.1648	57.8897	1.1671	185.594	1.1648	7.9408	1.1648	76.817	1.1649	78.5151	1.1648	14.0952	1.1648	12.4583
1.1679	100.013	1.1656	52.5384	1.1656	11.617	1.1656	10.2821	1.1656	12.8489	1.1656	8.6065	1.1679	173.149	1.159	79.4328	1.1679	100.047	1.1656	58.6022	1.1679	185.611	1.1656	8.0024	1.1656	76.8506	1.1657	78.5948	1.1656	14.185	1.1656	12.4815
1.1688	100.128	1.1665	53.3518	1.1665	11.6933	1.1665	10.3004	1.1665	12.9466	1.1665	8.695	1.1688	173.166	1.1598	79.7514	1.1688	100.12	1.1665	59.3032	1.1688	185.631	1.1665	8.0659	1.1665	76.8886	1.1665	78.6774	1.1665	14.2876	1.1665	12.503
1.1696	100.243	1.1673	54.1303	1.1673	11.7708	1.1673	10.3213	1.1673	13.0485	1.1673	8.7872	1.1696	173.182	1.1606	80.0619	1.1696	100.193	1.1673	59.9815	1.1696	185.651	1.1673	8.1301	1.1673	76.9321	1.1674	78.7629	1.1673	14.4056	1.1673	12.5192
1.1704	100.359	1.1681	54.8859	1.1681	11.8483	1.1681	10.3436	1.1681	13.1526	1.1681	8.8828	1.1704	173.197	1.1615	80.3666	1.1704	100.264	1.1681	60.6376	1.1704	185.669	1.1681	8.1957	1.1681	76.9783	1.1682	78.8511	1.1681	14.5442	1.1681	12.5285
1.1713	100.468	1.169	55.6137	1.169	11.9271	1.169	10.3672	1.169	13.2573	1.169	8.9816	1.1713	173.212	1.1623	80.6659	1.1713	100.333	1.169	61.2755	1.1713	185.689	1.169	8.2599	1.169	77.0281	1.169	78.9408	1.169	14.7065	1.169	12.537
1.1721	100.573	1.1698	56.3154	1.1698	12.0041	1.1698	10.3924	1.1698	13.3646	1.1698	9.0918	1.1721	173.227	1.1631	80.9626	1.1721	100.4	1.1698	61.8909	1.1721	185.71	1.1698	8.3235	1.1698	77.0803	1.1699	79.0322	1.1698	14.89	1.1698	12.5431
1.1729	100.675	1.1706	56.9838	1.1706	12.0793	1.1706	10.4185	1.1706	13.4731	1.1706	9.2079	1.1729	173.241	1.164	81.2552	1.1729	100.464	1.1706	62.6489	1.1729	185.731	1.1706	8.389	1.1706	77.1342	1.1707	79.1247	1.1706	15.0957	1.1706	12.5465
1.1738	100.775	1.1714	57.6207	1.1715	12.1559	1.1714	10.4434	1.1715	13.5825	1.1714	9.3288	1.1738	173.253	1.1648	81.5433	1.1738	100.528	1.1714	63.8471	1.1738	185.753	1.1715	8.4503	1.1715	77.1926	1.1715	79.2163	1.1715	15.3319	1.1714	12.5487
1.1746	100.871	1.1723	58.2264	1.1723	12.2318	1.1723	10.4686	1.1723	13.7017	1.1723	9.4563	1.1746	173.264	1.1656	81.8283	1.1746	100.591	1.1723	64.4146	1.1746	185.777	1.1723	8.5114	1.1723	77.252	1.1724	79.3079	1.1723	15.604	1.1723	12.55
1.1754	100.968	1.1731	58.804	1.1731	12.3058	1.1731	10.4963	1.1731	13.8289	1.1731	9.5888	1.1754	173.276	1.1665	82.1137	1.1754	100.652	1.1731	64.9659	1.1754	185.8	1.1731	8.5697	1.1731	77.3136	1.1732	79.3978	1.1731	15.8994	1.1731	12.5497
1.1763	101.064	1.1739	59.3535	1.1739	12.3805	1.1739	10.5238	1.1739	13.9634	1.1739	9.7295	1.1763	173.286	1.1673	82.3989	1.1763	100.711	1.1739	65.4935	1.1763	185.826	1.1739	8.627	1.1739	77.377	1.174	79.4875	1.1739	16.2185	1.1739	12.5495
1.1771	101.157	1.1748	59.8734	1.1748	12.4537	1.1748	10.551	1.1748	14.1083	1.1748	9.8801	1.1771	173.295	1.1681	82.6932	1.1771	100.768	1.1748	66.005	1.1771	185.853	1.1748	8.6847	1.1748	77.4416	1.1748	79.5769	1.1748	16.5605	1.1748	12.5469
1.1779	101.265	1.1756	60.3675	1.1756	12.5264	1.1756	10.5783	1.1756	14.2636	1.1756	10.0405	1.1779	173.306	1.169	82.984	1.1779	100.825	1.1756	66.4969	1.1779	185.88	1.1756	8.7394	1.1756	77.5075	1.1757	79.6657	1.1756	16.9397	1.1756	12.5431
1.1788	101.362	1.1764	60.8434	1.1764	12.5997	1.1764	10.6083	1.1764	14.4283	1.1764	10.2073	1.1788	173.316	1.1698	83.2764	1.1788	100.88	1.1764	66.9736	1.1788	185.909	1.1764	8.7923	1.1764	77.5745	1.1765	79.7541	1.1764	17.3548	1.1764	12.5424
1.1796	101.437	1.1773	61.2959	1.1773	12.6715	1.1773	10.6394	1.1773	14.6004	1.1773	10.3808	1.1796	173.326	1.1706	83.5685	1.1796	100.931	1.1773	67.4361	1.1796	185.939	1.1773	8.8382	1.1773	77.6437	1.1773	79.8398	1.1773	17.8112	1.1773	12.5414
1.1804	101.502	1.1781	61.7224	1.1781	12.7435	1.1781	10.6697	1.1781	14.7822	1.1781	10.5641	1.1804	173.335	1.1715	83.8625	1.1804	100.983	1.1781	67.8873	1.1804	185.97	1.1781	8.8811	1.1781	77.713	1.1782	79.9252	1.1781	18.3069	1.1781	12.5422
1.1813	101.557	1.1789	62.1257	1.1789	12.8157	1.1789	10.6998	1.1789	14.9696	1.1789	10.7602	1.1813	173.345	1.1723	84.1647	1.1813	101.037	1.1789	68.3175	1.1813	186.003	1.1789	8.9274	1.1789	77.785	1.179	80.0085	1.1789	18.8582	1.1789	12.5482
1.1821	101.605	1.1798	62.531	1.1798	12.8885	1.1798	10.7293	1.1798	15.1649	1.1798	10.9676	1.1821	173.354	1.1731	84.4727	1.1821	101.092	1.1798	68.7379	1.1821	186.036	1.1798	8.9729	1.1798	77.858	1.1798	80.0903	1.1798	19.4623	1.1798	12.5564
1.1829	101.65	1.1806	62.9271	1.1806	12.9631	1.1806	10.7593	1.1806	15.37	1.1806	11.1966	1.1829	173.363	1.1739	84.7816	1.1829	101.144	1.1806	69.1448	1.1829	186.07	1.1806	9.0152	1.1806	77.9332	1.1807	80.1704	1.1806	20.1138	1.1806	12.5634
1.1838	101.694	1.1814	63.3143	1.1814	13.0347	1.1814	10.7899	1.1814	15.5799	1.1814	11.4453	1.1838	173.372	1.1748	85.0914	1.1838	101.196	1.1814	69.5415	1.1838	186.106	1.1814	9.0564	1.1814	78.009	1.1815	80.249	1.1814	20.817	1.1814	12.5724
1.1846	101.736	1.1823	63.6907	1.1823	13.1067	1.1823	10.8192	1.1823	15.8019	1.1823	11.7175	1.1846	173.381	1.1756	85.399	1.1846	101.246	1.1823	69.9251	1.1846	186.144	1.1823	9.0977	1.1823	78.0838	1.1823	80.3247	1.1823	21.5585	1.1823	12.5808
1.1854	101.774	1.1831	64.0594	1.1831	13.178	1.1831	10.8482	1.1831	16.0372	1.1831	12.0112	1.1854	173.392	1.1764	85.7032	1.1854	101.295	1.1831	70.3012	1.1854	186.184	1.1831	9.1381	1.1831	78.159	1.1832	80.4012	1.1831	22.3477	1.1831	12.5901
1.1863	101.806	1.1839	64.4257	1.1839	13.2486	1.1839	10.8769	1.1839	16.2866	1.1839	12.3262	1.1863	173.401	1.1773	86.0148	1.1863	101.342	1.1839	70.6708	1.1863	186.224	1.1839	9.1753	1.1839	78.2331	1.184	80.4767	1.1839	23.1837	1.1839	12.6019
1.1871	101.832	1.1848	64.7848	1.1848	13.3206	1.1848	10.9052	1.1848	16.5538	1.1848	12.6584	1.1871	173.413	1.1781	86.3351	1.1871	101.388	1.1848	71.029	1.1871	186.261	1.1848	9.2126	1.1848	78.3073	1.1848	80.5516	1.1848	24.0596	1.1847	12.6169
1.1879	101.853	1.1856	65.1389	1.1856	13.3932	1.1856	10.9352	1.1856	16.8396	1.1856	13.0091	1.1879	173.424	1.1789	86.6689	1.1879	101.434	1.1856	71.3772	1.1879	186.299	1.1856	9.2511	1.1856	78.3829	1.1857	80.6234	1.1856	24.9622	1.1856	12.6346
1.1888	101.871	1.1864	65.4842	1.1864	13.4663	1.1864	10.9664	1.1864	17.1496	1.1864	13.3753	1.1888	173.435	1.1798	87.0045	1.1888	101.479	1.1864	71.717	1.1888	186.338	1.1864	9.2912	1.1864	78.4582	1.1865	80.6926	1.1864	25.9066	1.1864	12.6549
1.1896	101.887	1.1872	65.823	1.1873	13.5416	1.1872	10.9961	1.1873	17.4855	1.1872	13.7575	1.1896	173.446	1.1806	87.341	1.1896	101.523	1.1872	72.0512	1.1896	186.374	1.1873	9.3288	1.1872	78.5319	1.1873	80.7629	1.1872	26.8853	1.1872	12.6765
1.1904	101.902	1.1881	66.1623	1.1881	13.6167	1.1881	11.0252	1.1881	17.8421	1.1881	14.1599	1.1904	173.456	1.1814	87.679	1.1904	101.567	1.1881	72.3752	1.1904	186.411	1.1881	9.3636	1.1881	78.6026	1.1882	80.8317	1.1881	27.8777	1.1881	12.7018
1.1913	101.917	1.1889	66.4917	1.1889	13.6945	1.1889	11.0541	1.1889	18.2207	1.1889	14.5795	1.1913	173.467	1.1823	88.0072	1.1913	101.609	1.1889	72.6974	1.1913	186.451	1.1889	9.4023	1.1889	78.673	1.189	80.8995	1.1889	28.9039	1.1889	12.7353
1.1921	101.932	1.1897	66.8146	1.1897	13.7735	1.1897	11.0821	1.1897	18.6195	1.1897	15.0182	1.1921	173.478	1.1831	88.3303	1.1921	101.651	1.1897	73.0146	1.1921	186.489	1.1897	9.4386	1.1897	78.7422	1.1898	80.9672	1.1897	29.9483	1.1897	12.7742
1.1929	101.947	1.1906	67.1283	1.1906	13.8524	1.1906	11.1098	1.1906	19.0366	1.1906	15.4739	1.1929	173.489	1.1839	88.6542	1.1929	101.695	1.1906	73.3239	1.1929	186.529	1.1906	9.4768	1.1906	78.8115	1.1906	81.0334	1.1906	31.0194	1.1906	12.8216
1.1938	101.961	1.1914	67.437	1.1914	13.935	1.1914	11.14	1.1914	19.4779	1.1914	15.951	1.1938	173.502	1.1848	88.9743	1.1938	101.74	1.1914	73.498	1.1938	186.57	1.1914	9.5139	1.1914	78.88	1.1915	81.0999	1.1914	32.1086	1.1914	12.877
1.1946	101.973	1.1922	67.7384	1.1922	14.0173	1.1922	11.1721	1.1922	19.9333	1.1922	16.4523	1.1946	173.514	1.1856	89.3061	1.1946	101.783	1.1922	73.1529	1.1946	186.612	1.1922	9.5543	1.1922	78.9476	1.1923	81.1671	1.1922	33.2034	1.1922	12.9381
1.1954	101.984	1.1931	68.0341	1.1931	14.1036	1.1931	11.2041	1.1931	20.4094	1.1931	16.9774	1.1954	173.527	1.1864	89.6075	1.1954	101.825	1.1931	73.4434	1.1954	186.655	1.1931	9.592	1.1931	79.0134	1.1931	81.234	1.1931	34.2972	1.1931	13.006
1.1963	101.996	1.1939	68.3266	1.1939	14.1916	1.1939	11.2357	1.1939	20.9007	1.1939	17.5341	1.1963	173.542	1.1872	89.8971	1.1963	101.865	1.1939	73.7312	1.1963	186.699	1.1939	9.6327	1.1939	79.0779	1.194	81.301	1.1939	35.4099	1.1939	13.0807
1.1971	102.009	1.1947	68.6144	1.1947	14.2801	1.1947	11.2684	1.1947	21.4077	1.1947	18.1146	1.1971	173.557	1.1881	90.1827	1.1971	101.905	1.1947	74.0201	1.1971	186.742	1.1947	9.6752	1.1947	79.142	1.1948	81.3678	1.1947	36.5416	1.1947	13.1621
1.1979	102.022	1.1956	68.8982	1.1956	14.3711	1.1956	11.3011	1.1956	21.9293	1.1956	18.7222	1.1979	173.573	1.1889	90.455	1.1979	101.945	1.1956	74.3037	1.1979	186.784	1.1956	9.7158	1.1956	79.2042	1.1956	81.434	1.1956	37.6852	1.1956	13.2561
1.1988	102.018	1.1964	69.1766	1.1964	14.4654	1.1964	11.3333	1.1964	22.469	1.1964	19.3649	1.1988	173.587	1.1897	90.7313	1.1988	101.985	1.1964	74.5887	1.1988	186.826	1.1964	9.7584	1.1964	79.2682	1.1965	81.4995	1.1964	38.8491	1.1964	13.3574
1.1996	102.016	1.1972	69.4494	1.1972	14.561	1.1972	11.3673	1.1972	23.0285	1.1972	20.0331	1.1996	173.603	1.1906	91.0076	1.1996	102.026	1.1972	74.869	1.1996	186.871	1.1972	9.8033	1.1972	79.3326	1.1973	81.5657	1.1972	40.0199	1.1972	13.4669
1.2004	102.028	1.1981	69.7209	1.1981	14.6578	1.1981	11.4025	1.1981	23.6054	1.1981	20.728	1.2004	173.619	1.1914	91.2881	1.2004	102.067	1.1981	75.1462	1.2004	186.916	1.1981	9.8506	1.1981	79.398	1.1981	81.6328	1.1981	41.2022	1.1981	13.5848
1.2013	102.041	1.1989	69.9886	1.1989	14.7561	1.1989	11.4385	1.1989	24.2027	1.1989	21.4552	1.2013	173.635	1.1922	91.5527	1.2013	102.11	1.1989	75.4202	1.2013	186.96	1.1989	9.8941	1.1989	79.4642	1.199	81.6981	1.1989	42.3835	1.1989	13.7071
1.2021	102.057	1.1997	70.2535	1.1997	14.8551	1.1997	11.4755	1.1997	24.812	1.1997	22.2232	1.2021	173.65	1.1931	91.8092	1.2021	102.153	1.1997	75.6943	1.2021	187.004	1.1997	9.9359	1.1997	79.5282	1.1998	81.7645	1.1997	43.5605	1.1997	13.8319
1.2029	102.074	1.2005	70.5132	1.2006	14.9533	1.2005	11.5118	1.2006	25.4387	1.2005	23.0088	1.2029	173.665	1.1939	92.0649	1.2029	102.196	1.2005	75.9646	1.2029	187.049	1.2006	9.9797	1.2005	79.5941	1.2006	81.8292	1.2005	44.7405	1.2005	13.9628
1.2038	102.094	1.2014	70.7728	1.2014	15.0506	1.2014	11.5487	1.2014	26.1178	1.2014	23.8234	1.2038	173.681	1.1947	92.3155	1.2038	102.241	1.2014	76.2319	1.2038	187.096	1.2014	10.0213	1.2014	79.6599	1.2015	81.8936	1.2014	45.9332	1.2014	14.1045
1.2046	102.115	1.2022	71.0295	1.2022	15.1518	1.2022	11.586	1.2022	26.8288	1.2022	24.6416	1.2046	173.698	1.1956	92.5587	1.2046	102.285	1.2022	76.4936	1.2046	187.143	1.2022	10.0625	1.2022	79.7262	1.2023	81.9576	1.2022	47.1444	1.2022	14.2521
1.2054	102.14	1.203	71.2801	1.203	15.2518	1.203	11.6238	1.203	27.5633	1.203	25.4683	1.2054	173.713	1.1964	92.8042	1.2054	102.33	1.203	76.7519	1.2054	187.187	1.203	10.1008	1.203	79.795	1.2031	82.0216	1.203	48.3801	1.203	14.4095
1.2063	102.169	1.2039	71.5262	1.2039	15.3518	1.2039	11.6628	1.2039	28.3165	1.2039	26.3107	1.2063	173.729	1.1972	93.0522	1.2063	102.377	1.2039	77.0026	1.2063	187.231	1.2039	10.1395	1.2039	79.8647	1.2039	82.0852	1.2039	49.6488	1.2039	14.5724
1.2071	102.199	1.2047	71.7676	1.2047	15.4505	1.2047	11.7046	1.2047	29.095	1.2047	27.1679	1.2071	173.745	1.1981	93.2905	1.2071	102.422	1.2047	77.2495	1.2071	187.276	1.2047	10.1785	1.2047	79.9349	1.2048	82.1489	1.2047	50.9434	1.2047	14.7383
1.2079	102.229	1.2055	72.0056	1.2055	15.5438	1.2055	11.7463	1.2055	29.8846	1.2055	28.0409	1.2079	173.76	1.1989	93.5169	1.2079	102.465	1.2055	77.4926	1.2079	187.323	1.2055	10.2153	1.2055	80.0065	1.2056	82.2124	1.2055	52.2862	1.2055	14.9101
1.2088	102.257	1.2064	72.2356	1.2064	15.6327	1.2064	11.787	1.2064	30.6931	1.2064	28.9303	1.2088	173.776	1.1997	93.7237	1.2088	102.508	1.2064	77.7322	1.2088	187.371	1.2064	10.2467	1.2064	80.08	1.2064	82.276	1.2064	53.6618	1.2064	15.0886
1.2096	102.284	1.2072	72.4618	1.2072	15.7246	1.2072	11.8288	1.2072	31.5111	1.2072	29.8394	1.2096	173.792	1.2006	93.9302	1.2096	102.551	1.2072	77.9704	1.2096	187.419	1.2072	10.2748	1.2072	80.1543	1.2073	82.3393	1.2072	55.0762	1.2072	15.2727
1.2104	102.308	1.208	72.6876	1.208	15.8132	1.208	11.8719	1.208	32.3447	1.208	30.7633	1.2104	173.808	1.2014	94.1392	1.2104	102.594	1.208	78.1993	1.2104	187.466	1.208	10.3027	1.208	80.2299	1.2081	82.4039	1.208	56.4788	1.208	15.4657
1.2113	102.331	1.2089	72.9128	1.2089	15.9004	1.2089	11.9147	1.2089	33.1954	1.2089	31.7072	1.2113	173.825	1.2022	94.353	1.2113	102.638	1.2089	78.4266	1.2113	187.513	1.2089	10.3308	1.2089	80.3073	1.2089	82.4694	1.2089	57.9497	1.2089	15.6702
1.2121	102.355	1.2097	73.1308	1.2097	15.98	1.2097	11.9591	1.2097	34.0594	1.2097	32.6702	1.2121	173.843	1.203	94.5624	1.2121	102.682	1.2097	78.6495	1.2121	187.558	1.2097	10.3535	1.2097	80.3858	1.2098	82.5348	1.2097	59.5119	1.2097	15.8808
1.2129	102.382	1.2105	73.3475	1.2105	16.0545	1.2105	12.0043	1.2105	34.9397	1.2105	33.6516	1.2129	173.862	1.2039	94.7748	1.2129	102.725	1.2105	78.868	1.2129	187.603	1.2105	10.3775	1.2105	80.4673	1.2106	82.5988	1.2105	61.12	1.2105	16.1041
1.2138	102.413	1.2114	73.5659	1.2114	16.1263	1.2114	12.0501	1.2114	35.838	1.2114	34.6473	1.2138	173.881	1.2047	94.9884	1.2138	102.769	1.2114	79.0816	1.2138	187.647	1.2114	10.4001	1.2114	80.5485	1.2114	82.6624	1.2114	62.7856	1.2114	16.3354
1.2146	102.445	1.2122	73.7816	1.2122	16.1921	1.2122	12.0958	1.2122	36.7589	1.2122	35.6571	1.2146	173.899	1.2055	95.1976	1.2146	102.812	1.2122	79.2877	1.2146	187.69	1.2122	10.4211	1.2122	80.63	1.2123	82.7257	1.2122	64.5035	1.2122	16.5741
1.2154	102.483	1.213	73.9979	1.213	16.2537	1.213	12.1423	1.213	37.7016	1.213	36.668	1.2154	173.918	1.2064	95.3718	1.2154	102.844	1.213	79.4836	1.2154	187.731	1.213	10.4396	1.213	80.7133	1.2131	82.7887	1.213	66.2844	1.213	16.823
1.2163	102.526	1.2138	74.2096	1.2139	16.3085	1.2139	12.1873	1.2139	38.6524	1.2139	37.68	1.2163	173.938	1.2072	95.5765	1.2163	102.864	1.2139	79.6827	1.2163	187.771	1.2139	10.4572	1.2139	80.7979	1.2139	82.8517	1.2139	68.1156	1.2138	17.0852
1.2171	102.571	1.2147	74.4203	1.2147	16.3596	1.2147	12.2339	1.2147	39.6272	1.2147	38.6893	1.2171	173.958	1.208	95.807	1.2171	102.884	1.2147	79.8811	1.2171	187.81	1.2147	10.4683	1.2147	80.8827	1.2148	82.9156	1.2147	69.9992	1.2147	17.3569
1.2179	102.611	1.2155	74.6265	1.2155	16.4066	1.2155	12.2807	1.2155	40.6108	1.2155	39.6965	1.2179	173.977	1.2089	96.0322	1.2179	102.904	1.2155	80.0765	1.2179	187.848	1.2155	10.4739	1.2155	80.9703	1.2156	82.9791	1.2155	71.9404	1.2155	17.6368
1.2188	102.646	1.2163	74.8312	1.2163	16.4492	1.2163	12.3277	1.2164	41.6178	1.2163	40.7011	1.2188	173.996	1.2097	96.2467	1.2188	102.925	1.2163	80.2693	1.2188	187.885	1.2164	10.4771	1.2163	81.0574	1.2164	83.0425	1.2163	73.9383	1.2163	17.9246
1.2196	102.683	1.2172	75.0333	1.2172	16.4897	1.2172	12.3753	1.2172	42.6283	1.2172	41.6842	1.2196	174.016	1.2105	96.4404	1.2196	102.947	1.2172	80.4586	1.2196	187.919	1.2172	10.4742	1.2172	81.1411	1.2173	83.1055	1.2172	75.9842	1.2172	18.2254
1.2204	102.721	1.218	75.2305	1.218	16.5247	1.218	12.4226	1.218	43.65	1.218	42.6626	1.2204	174.035	1.2114	96.6235	1.2204	102.966	1.218	80.6453	1.2204	187.952	1.218	10.4689	1.218	81.2282	1.2181	83.1691	1.218	78.0734	1.218	18.5348
1.2213	102.764	1.2188	75.4278	1.2188	16.5572	1.2188	12.4689	1.2188	44.6895	1.2188	43.6331	1.2213	174.055	1.2122	96.7962	1.2213	102.984	1.2188	80.8283	1.2213	187.985	1.2188	10.4578	1.2188	81.3177	1.2189	83.2342	1.2188	80.2188	1.2188	18.8557
1.2221	102.81	1.2197	75.6208	1.2197	16.5857	1.2197	12.5139	1.2197	45.732	1.2197	44.5868	1.2221	174.076	1.213	96.9764	1.2221	102.999	1.2197	81.0075	1.2221	188.016	1.2197	10.4546	1.2197	81.4069	1.2197	83.2993	1.2197	82.3794	1.2197	19.1921
1.2229	102.86	1.2205	75.8135	1.2205	16.6112	1.2205	12.5583	1.2205	46.7704	1.2205	45.5234	1.2229	174.097	1.2139	97.1601	1.2229	103.013	1.2205	81.1826	1.2229	188.047	1.2205	10.441	1.2205	81.4967	1.2206	83.3651	1.2205	84.5978	1.2205	19.5429
1.2238	102.913	1.2213	76.002	1.2213	16.6343	1.2213	12.6049	1.2213	47.7992	1.2213	46.4356	1.2238	174.12	1.2147	97.3521	1.2238	103.025	1.2213	81.3575	1.2238	188.077	1.2213	10.4234	1.2213	81.5862	1.2214	83.431	1.2213	86.851	1.2213	19.9123
1.2246	102.969	1.2222	76.1833	1.2222	16.6548	1.2222	12.651	1.2222	48.8442	1.2222	47.3035	1.2246	174.14	1.2155	97.5414	1.2246	103.036	1.2222	81.5272	1.2246	188.104	1.2222	10.4023	1.2222	81.6762	1.2222	83.4961	1.2222	89.1377	1.2222	20.3018
1.2254	103.025	1.223	76.3633	1.223	16.6741	1.223	12.6978	1.223	49.8752	1.223	48.1502	1.2254	174.16	1.2163	97.7255	1.2254	103.046	1.223	81.6941	1.2254	188.13	1.223	10.3734	1.223	81.7657	1.2231	83.5622	1.223	91.4327	1.223	20.7093
1.2263	103.081	1.2238	76.5418	1.2238	16.6897	1.2238	12.7443	1.2238	50.8987	1.2238	49.0146	1.2263	174.182	1.2172	97.902	1.2263	103.054	1.2238	81.8599	1.2263	188.155	1.2238	10.3428	1.2238	81.8557	1.2239	83.6278	1.2238	93.7362	1.2238	21.1325
1.2271	103.14	1.2247	76.7158	1.2247	16.7079	1.2247	12.7907	1.2247	51.9066	1.2247	49.8631	1.2271	174.204	1.218	98.0784	1.2271	103.066	1.2247	82.0216	1.2271	188.18	1.2247	10.3104	1.2247	81.9438	1.2247	83.6934	1.2247	96.0394	1.2247	21.5785
1.2279	103.202	1.2255	76.8878	1.2255	16.7271	1.2255	12.8358	1.2255	52.9113	1.2255	50.6898	1.2279	174.226	1.2188	98.2455	1.2279	103.083	1.2255	82.1821	1.2279	188.204	1.2255	10.2754	1.2255	82.0326	1.2256	83.7572	1.2255	98.3543	1.2255	22.0493
1.2288	103.269	1.2263	77.0582	1.2263	16.7475	1.2263	12.8807	1.2263	53.8918	1.2263	51.4942	1.2288	174.25	1.2197	98.3992	1.2288	103.1	1.2263	82.3395	1.2288	188.226	1.2263	10.2433	1.2263	82.1205	1.2264	83.821	1.2263	100.653	1.2263	22.5423
1.2296	103.342	1.2272	77.2235	1.2272	16.7678	1.2272	12.9267	1.2272	54.8546	1.2272	52.2727	1.2296	174.274	1.2205	98.5449	1.2296	103.115	1.2272	82.5015	1.2296	188.247	1.2272	10.2109	1.2272	82.2056	1.2272	83.8859	1.2272	102.946	1.2272	23.0593
1.2304	103.421	1.228	77.3889	1.228	16.7893	1.228	12.9687	1.228	55.8019	1.228	53.0289	1.2304	174.299	1.2213	98.6734	1.2304	103.129	1.228	82.6634	1.2304	188.265	1.228	10.1796	1.228	82.289	1.2281	83.9521	1.228	105.219	1.228	23.6015
1.2313	103.503	1.2288	77.5452	1.2288	16.8117	1.2288	13.0097	1.2288	56.7157	1.2288	53.756	1.2313	174.321	1.2222	98.7838	1.2313	103.144	1.2288	82.8077	1.2313	188.284	1.2288	10.1631	1.2288	82.3717	1.2289	84.015	1.2288	107.467	1.2288	24.1699
1.2321	103.589	1.2296	77.6993	1.2297	16.8358	1.2296	13.0531	1.2297	57.6013	1.2296	54.4611	1.2321	174.344	1.223	98.8736	1.2321	103.158	1.2296	82.9509	1.2321	188.305	1.2297	10.134	1.2296	82.4538	1.2297	84.0763	1.2296	109.695	1.2296	24.7685
1.2329	103.677	1.2305	77.8505	1.2305	16.8636	1.2305	13.098	1.2305	58.4623	1.2305	55.1348	1.2329	174.365	1.2238	98.9603	1.2329	103.171	1.2305	83.0909	1.2329	188.327	1.2305	10.102	1.2305	82.5343	1.2306	84.1385	1.2305	111.88	1.2305	25.3928
1.2338	103.767	1.2313	77.9996	1.2313	16.8962	1.2313	13.1412	1.2313	59.2888	1.2313	55.7811	1.2338	174.386	1.2247	99.0329	1.2338	103.183	1.2313	83.2268	1.2338	188.348	1.2313	10.0657	1.2313	82.6115	1.2314	84.1998	1.2313	114.022	1.2313	26.0369
1.2346	103.859	1.2321	78.1369	1.2321	16.9328	1.2321	13.1832	1.2321	60.0857	1.2321	56.4058	1.2346	174.407	1.2255	99.0955	1.2346	103.195	1.2321	83.359	1.2346	188.369	1.2321	10.0306	1.2321	82.6892	1.2322	84.262	1.2321	116.123	1.2321	26.6944
1.2354	103.954	1.233	78.2733	1.233	16.9724	1.233	13.2247	1.233	60.8533	1.233	57.0108	1.2354	174.428	1.2263	99.1493	1.2354	103.208	1.233	83.4888	1.2354	188.387	1.233	10.0187	1.233	82.7662	1.233	84.3231	1.233	118.195	1.233	27.4273
1.2362	104.052	1.2338	78.4098	1.2338	17.018	1.2338	13.266	1.2338	61.5902	1.2338	57.5919	1.2362	174.448	1.2272	99.2088	1.2363	103.233	1.2338	83.6159	1.2363	188.405	1.2338	9.9833	1.2338	82.8411	1.2339	84.3853	1.2338	120.224	1.2338	28.2782
1.2371	104.149	1.2346	78.5431	1.2346	17.0738	1.2346	13.3106	1.2346	62.3025	1.2346	58.1567	1.2371	174.468	1.228	99.2508	1.2371	103.27	1.2346	83.739	1.2371	188.422	1.2346	9.9458	1.2346	82.9153	1.2347	84.447	1.2346	122.196	1.2346	29.2901
1.2379	104.249	1.2355	78.6721	1.2355	17.1334	1.2355	13.3557	1.2355	62.9841	1.2355	58.7033	1.2379	174.488	1.2288	99.2663	1.2379	103.309	1.2355	83.8589	1.2379	188.437	1.2355	9.9097	1.2355	82.9875	1.2355	84.5086	1.2355	124.112	1.2355	30.22
1.2387	104.356	1.2363	78.7992	1.2363	17.2011	1.2363	13.4025	1.2363	63.6311	1.2363	59.231	1.2387	174.509	1.2297	99.2793	1.2388	103.347	1.2363	83.9764	1.2388	188.45	1.2363	9.8813	1.2363	83.0572	1.2364	84.5699	1.2363	125.978	1.2363	31.0796
1.2396	104.467	1.2371	78.9257	1.2371	17.2761	1.2371	13.4491	1.2371	64.2501	1.2371	59.7411	1.2396	174.53	1.2305	99.3221	1.2396	103.383	1.2371	84.0894	1.2396	188.464	1.2371	9.8593	1.2371	83.1259	1.2372	84.6302	1.2371	127.783	1.2371	31.9547
1.2404	104.577	1.238	79.0475	1.238	17.3562	1.238	13.4966	1.238	64.8369	1.238	60.2367	1.2404	174.551	1.2313	99.3474	1.2404	103.418	1.238	84.1989	1.2404	188.476	1.238	9.8495	1.238	83.1934	1.238	84.6903	1.238	129.528	1.238	32.8487
1.2412	104.689	1.2388	79.1678	1.2388	17.4448	1.2388	13.5453	1.2388	65.3919	1.2388	60.7181	1.2412	174.571	1.2321	99.379	1.2413	103.456	1.2388	84.3046	1.2413	188.487	1.2388	9.8366	1.2388	83.2588	1.2389	84.7498	1.2388	131.229	1.2388	33.7657
1.2421	104.802	1.2396	79.2838	1.2396	17.5438	1.2396	13.596	1.2396	65.924	1.2396	61.1838	1.2421	174.591	1.233	99.4158	1.2421	103.494	1.2396	84.4088	1.2421	188.498	1.2396	9.8271	1.2396	83.3231	1.2397	84.8062	1.2396	132.862	1.2396	34.7109
1.2429	104.918	1.2405	79.3978	1.2405	17.6507	1.2405	13.6481	1.2405	66.4284	1.2405	61.6405	1.2429	174.611	1.2338	99.4522	1.2429	103.532	1.2405	84.5124	1.2429	188.507	1.2405	9.8132	1.2405	83.3869	1.2405	84.8633	1.2405	134.439	1.2405	35.6887
1.2437	105.031	1.2413	79.508	1.2413	17.7581	1.2413	13.7035	1.2413	66.9063	1.2413	62.085	1.2437	174.631	1.2346	99.4893	1.2438	103.571	1.2413	84.6124	1.2438	188.516	1.2413	9.814	1.2413	83.4491	1.2414	84.9219	1.2413	135.962	1.2413	36.6991
1.2446	105.142	1.2421	79.616	1.2421	17.8701	1.2421	13.7589	1.2421	67.3566	1.2421	62.5137	1.2446	174.649	1.2355	99.5247	1.2446	103.614	1.2421	84.7072	1.2446	188.522	1.2421	9.818	1.2421	83.5096	1.2422	84.9803	1.2421	137.43	1.2421	37.7351
1.2454	105.251	1.2429	79.7238	1.243	17.986	1.2429	13.8176	1.243	67.7888	1.243	62.9186	1.2454	174.671	1.2363	99.5442	1.2454	103.658	1.2429	84.8019	1.2454	188.528	1.243	9.8328	1.243	83.5687	1.243	85.0396	1.243	138.833	1.2429	38.8003
1.2462	105.354	1.2438	79.8275	1.2438	18.108	1.2438	13.8758	1.2438	68.1983	1.2438	63.3097	1.2462	174.695	1.2371	99.5777	1.2463	103.699	1.2438	84.8967	1.2462	188.534	1.2438	9.854	1.2438	83.6329	1.2439	85.098	1.2438	140.191	1.2438	39.9065
1.2471	105.454	1.2446	79.932	1.2446	18.2379	1.2446	13.9378	1.2446	68.5856	1.2446	63.6918	1.2471	174.717	1.238	99.6159	1.2471	103.738	1.2446	84.9871	1.2471	188.539	1.2446	9.8836	1.2446	83.6897	1.2447	85.1558	1.2446	141.498	1.2446	41.0488
1.2479	105.553	1.2454	80.0328	1.2454	18.3736	1.2454	14.0009	1.2455	68.96	1.2454	64.0622	1.2479	174.739	1.2388	99.6421	1.2479	103.772	1.2454	85.0744	1.2479	188.542	1.2455	9.9202	1.2454	83.745	1.2455	85.2132	1.2454	142.764	1.2454	42.238
1.2487	105.656	1.2463	80.1331	1.2463	18.518	1.2463	14.0663	1.2463	69.3194	1.2463	64.4309	1.2487	174.761	1.2396	99.6534	1.2488	103.8	1.2463	85.1588	1.2487	188.544	1.2463	9.9638	1.2463	83.7993	1.2464	85.2715	1.2463	143.969	1.2463	43.4521
1.2496	106.608	1.2471	80.2313	1.2471	18.6711	1.2471	14.135	1.2471	69.6681	1.2471	64.7904	1.2496	174.782	1.2405	99.6573	1.2496	103.83	1.2471	85.2422	1.2496	188.544	1.2471	10.0099	1.2471	83.8518	1.2472	85.3313	1.2471	145.144	1.2471	44.7097
1.2504	108.876	1.2479	80.3318	1.2479	18.8367	1.2479	14.2036	1.2479	70.0103	1.2479	65.1423	1.2504	174.803	1.2413	99.6582	1.2504	103.862	1.2479	85.3179	1.2504	188.545	1.2479	10.064	1.2479	83.9055	1.248	85.3893	1.2479	146.286	1.2479	46.0126
1.2512	110.21	1.2488	80.4285	1.2488	19.0047	1.2488	14.2768	1.2488	70.3454	1.2488	65.4867	1.2512	174.823	1.2421	99.6675	1.2513	103.894	1.2488	85.3841	1.2512	188.544	1.2488	10.1274	1.2488	83.9573	1.2488	85.4448	1.2488	147.375	1.2488	47.3443
1.2521	110.302	1.2496	80.5251	1.2496	19.1752	1.2496	14.3498	1.2496	70.673	1.2496	65.8229	1.2521	174.845	1.243	99.6883	1.2521	103.925	1.2496	85.4641	1.2521	188.544	1.2496	10.186	1.2496	84.01	1.2497	85.5007	1.2496	148.451	1.2496	48.7084
1.2529	110.386	1.2504	80.6209	1.2504	19.349	1.2504	14.4254	1.2504	70.9925	1.2504	66.159	1.2529	174.878	1.2438	99.7248	1.2529	103.957	1.2504	85.5402	1.2529	188.543	1.2504	10.2609	1.2504	84.0615	1.2505	85.5578	1.2504	149.492	1.2504	50.1052
1.2537	110.463	1.2513	80.718	1.2513	19.5258	1.2513	14.5016	1.2513	71.3096	1.2513	66.4843	1.2537	175.021	1.2446	99.7582	1.2538	103.988	1.2513	85.6158	1.2537	188.54	1.2513	10.3467	1.2513	84.1135	1.2513	85.6138	1.2513	150.506	1.2513	51.5266
1.2546	110.535	1.2521	80.8099	1.2521	19.7097	1.2521	14.5814	1.2521	71.6208	1.2521	66.8124	1.2546	175.125	1.2454	99.7942	1.2546	104.019	1.2521	85.6907	1.2546	188.535	1.2521	10.4452	1.2521	84.1651	1.2522	85.6697	1.2521	151.501	1.2521	52.9591
1.2554	110.606	1.2529	80.9035	1.2529	19.8993	1.2529	14.6629	1.2529	71.9272	1.2529	67.1329	1.2554	175.149	1.2463	99.8326	1.2554	104.051	1.2529	85.7655	1.2554	188.528	1.2529	10.5514	1.2529	84.2143	1.253	85.7248	1.2529	152.469	1.2529	54.4371
1.2562	110.675	1.2538	80.9944	1.2538	20.1004	1.2538	14.7469	1.2538	72.2159	1.2538	67.4458	1.2562	175.173	1.2471	99.8777	1.2562	104.08	1.2538	85.8384	1.2562	188.522	1.2538	10.6443	1.2538	84.2632	1.2538	85.7811	1.2538	153.411	1.2538	55.903
1.2571	110.74	1.2546	81.0869	1.2546	20.3107	1.2546	14.8319	1.2546	72.5127	1.2546	67.7576	1.2571	175.199	1.2479	99.9365	1.2571	104.11	1.2546	85.9091	1.2571	188.514	1.2546	10.7686	1.2546	84.3121	1.2547	85.8365	1.2546	154.337	1.2546	57.3063
1.2579	110.801	1.2554	81.1807	1.2554	20.5163	1.2554	14.9176	1.2554	72.8076	1.2554	68.0592	1.2579	175.224	1.2488	99.9776	1.2579	104.139	1.2554	85.9796	1.2579	188.507	1.2554	10.9102	1.2554	84.3594	1.2555	85.8896	1.2554	155.236	1.2554	58.5919
1.2587	110.858	1.2563	81.2749	1.2563	20.7259	1.2563	15.0058	1.2563	73.1017	1.2563	68.3572	1.2587	175.249	1.2496	100.039	1.2587	104.168	1.2563	86.0494	1.2587	188.499	1.2563	11.0649	1.2563	84.4083	1.2563	85.9422	1.2563	156.114	1.2563	59.9985
1.2596	110.912	1.2571	81.3664	1.2571	20.9303	1.2571	15.0941	1.2571	73.3917	1.2571	68.6504	1.2596	175.275	1.2504	100.101	1.2596	104.198	1.2571	86.1195	1.2596	188.493	1.2571	11.2252	1.2571	84.4586	1.2572	85.9952	1.2571	156.968	1.2571	61.5288
1.2604	110.964	1.2579	81.4546	1.2579	21.1287	1.2579	15.1862	1.2579	73.6785	1.2579	68.9392	1.2604	175.3	1.2513	100.13	1.2604	104.229	1.2579	86.19	1.2604	188.488	1.2579	11.3897	1.2579	84.5087	1.258	86.0465	1.2579	157.807	1.2579	63.0762
1.2612	111.017	1.2587	81.541	1.2588	21.3207	1.2587	15.2785	1.2588	73.9616	1.2587	69.2222	1.2612	175.325	1.2521	100.186	1.2612	104.259	1.2587	86.2606	1.2612	188.483	1.2588	11.5625	1.2587	84.5567	1.2588	86.0978	1.2587	158.627	1.2587	64.6608
1.2621	111.072	1.2596	81.6234	1.2596	21.4969	1.2596	15.3724	1.2596	74.2427	1.2596	69.503	1.2621	175.352	1.2529	100.244	1.2621	104.29	1.2596	86.3326	1.2621	188.478	1.2596	11.7504	1.2596	84.6059	1.2597	86.1478	1.2596	159.431	1.2596	66.253
1.2629	111.122	1.2604	81.7016	1.2604	21.6728	1.2604	15.4651	1.2604	74.5195	1.2604	69.7736	1.2629	175.382	1.2538	100.29	1.2629	104.322	1.2604	86.4052	1.2629	188.473	1.2604	11.9573	1.2604	84.652	1.2605	86.1976	1.2604	160.22	1.2604	67.844
1.2637	111.17	1.2612	81.7783	1.2612	21.8513	1.2612	15.5615	1.2612	74.7923	1.2612	70.0382	1.2637	175.413	1.2546	100.333	1.2637	104.355	1.2612	86.4744	1.2637	188.467	1.2612	12.1746	1.2612	84.6997	1.2613	86.247	1.2612	160.973	1.2612	69.4306
1.2646	111.217	1.2621	81.8512	1.2621	22.0448	1.2621	15.6568	1.2621	75.0627	1.2621	70.2975	1.2646	175.444	1.2554	100.37	1.2646	104.389	1.2621	86.5459	1.2646	188.461	1.2621	12.3973	1.2621	84.7482	1.2621	86.2961	1.2621	161.695	1.2621	71.0268
1.2654	111.263	1.2629	81.9255	1.2629	22.258	1.2629	15.7529	1.2629	75.3281	1.2629	70.5555	1.2654	175.473	1.2563	100.393	1.2654	104.421	1.2629	86.6205	1.2654	188.456	1.2629	12.6308	1.2629	84.7971	1.263	86.3443	1.2629	162.438	1.2629	72.6028
1.2662	111.31	1.2637	81.9948	1.2637	22.4917	1.2637	15.849	1.2637	75.5861	1.2637	70.8215	1.2662	175.501	1.2571	100.426	1.2662	104.453	1.2637	86.6963	1.2662	188.453	1.2637	12.8854	1.2637	84.8457	1.2638	86.3919	1.2637	163.171	1.2637	74.1768
1.2671	111.36	1.2646	82.0628	1.2646	22.7421	1.2646	15.946	1.2646	75.8437	1.2646	71.0876	1.2671	175.528	1.2579	100.448	1.2671	104.489	1.2646	86.7689	1.2671	188.449	1.2646	13.1836	1.2646	84.8893	1.2646	86.44	1.2646	163.897	1.2646	75.7105
1.2679	111.412	1.2654	82.1299	1.2654	23.0123	1.2654	16.0424	1.2654	76.0941	1.2654	71.3491	1.2679	175.557	1.2587	100.462	1.2679	104.527	1.2654	86.844	1.2679	188.444	1.2654	13.4974	1.2654	84.9385	1.2655	86.4885	1.2654	164.605	1.2654	77.2367
1.2687	111.462	1.2662	82.197	1.2662	23.3021	1.2662	16.1388	1.2662	76.3435	1.2662	71.6024	1.2687	175.589	1.2596	100.478	1.2687	104.566	1.2662	86.9183	1.2687	188.44	1.2662	13.845	1.2662	84.9884	1.2663	86.535	1.2662	165.306	1.2662	78.718
1.2696	111.506	1.2671	82.2594	1.2671	23.6268	1.2671	16.2348	1.2671	76.5862	1.2671	71.8503	1.2696	175.62	1.2604	100.508	1.2696	104.608	1.2671	87.0009	1.2696	188.436	1.2671	14.2261	1.2671	85.04	1.2671	86.5813	1.2671	165.994	1.2671	80.189
1.2704	110.791	1.2679	82.3213	1.2679	23.9823	1.2679	16.331	1.2679	76.8281	1.2679	72.0912	1.2704	175.652	1.2612	100.552	1.2704	104.651	1.2679	87.0893	1.2704	188.433	1.2679	14.6429	1.2679	85.0912	1.268	86.6269	1.2679	166.667	1.2679	81.6138
1.2712	108.722	1.2687	82.3771	1.2687	24.3826	1.2687	16.4267	1.2687	77.0702	1.2687	72.3279	1.2712	175.685	1.2621	100.602	1.2712	104.692	1.2687	87.1729	1.2712	188.429	1.2687	15.0993	1.2687	85.1391	1.2688	86.6706	1.2687	167.327	1.2687	83.0112
1.2721	107.384	1.2696	82.4347	1.2696	24.833	1.2696	16.5239	1.2696	77.3328	1.2696	72.5604	1.2721	175.719	1.2629	100.646	1.2721	104.734	1.2696	87.2589	1.2721	188.425	1.2696	15.5852	1.2696	85.1892	1.2696	86.7176	1.2696	167.977	1.2696	84.3688
1.2729	107.435	1.2704	82.4926	1.2704	25.3339	1.2704	16.6199	1.2704	77.5641	1.2704	72.7871	1.2729	175.753	1.2637	100.686	1.2729	104.776	1.2704	87.3452	1.2729	188.42	1.2704	16.1077	1.2704	85.2367	1.2705	86.7627	1.2704	168.609	1.2704	85.6823
1.2737	107.494	1.2712	82.5505	1.2712	25.8869	1.2712	16.7142	1.2712	77.7915	1.2712	73.0063	1.2737	175.781	1.2646	100.716	1.2737	104.819	1.2712	87.433	1.2737	188.415	1.2712	16.6671	1.2712	85.2859	1.2713	86.807	1.2712	169.224	1.2712	86.9581
1.2746	107.56	1.272	82.6059	1.2721	26.4976	1.272	16.8084	1.2721	78.0159	1.272	73.2206	1.2746	175.706	1.2654	100.749	1.2746	104.862	1.272	87.5212	1.2746	188.412	1.2721	17.2668	1.2721	85.3366	1.2721	86.851	1.2721	169.828	1.272	88.1895
1.2754	107.628	1.2729	82.6611	1.2729	27.1615	1.2729	16.9006	1.2729	78.2377	1.2729	73.4241	1.2754	175.651	1.2662	100.776	1.2754	104.906	1.2729	87.6129	1.2754	188.41	1.2729	17.9075	1.2729	85.3876	1.273	86.8951	1.2729	170.417	1.2729	89.3783
1.2762	107.693	1.2737	82.7183	1.2737	27.8843	1.2737	16.9943	1.2737	78.4537	1.2737	73.621	1.2762	175.687	1.2671	100.806	1.2762	104.949	1.2737	87.7626	1.2762	188.408	1.2737	18.5836	1.2737	85.4406	1.2738	86.9382	1.2737	170.99	1.2737	90.5192
1.2771	107.757	1.2745	82.7743	1.2745	28.6597	1.2745	17.0855	1.2746	78.6657	1.2745	73.8087	1.2771	175.725	1.2679	100.828	1.2771	104.993	1.2745	87.8804	1.2771	188.407	1.2745	19.2936	1.2745	85.4946	1.2746	86.9794	1.2745	171.549	1.2745	91.6239
1.2779	107.823	1.2754	82.8299	1.2754	29.4838	1.2754	17.1763	1.2754	78.8757	1.2754	73.9799	1.2779	175.764	1.2687	100.833	1.2779	105.039	1.2754	87.9771	1.2779	188.406	1.2754	20.0489	1.2754	85.5475	1.2755	87.0205	1.2754	172.1	1.2754	92.6874
1.2787	107.891	1.2762	82.8824	1.2762	30.3734	1.2762	17.2649	1.2762	79.0792	1.2762	74.1379	1.2787	175.801	1.2696	100.86	1.2787	105.085	1.2762	88.0723	1.2787	188.406	1.2762	20.8393	1.2762	85.5991	1.2763	87.0624	1.2762	172.634	1.2762	93.7087
1.2796	107.96	1.277	82.9375	1.277	31.3281	1.277	17.3523	1.277	79.2813	1.277	74.302	1.2796	175.84	1.2704	100.879	1.2796	105.132	1.277	88.1702	1.2796	188.406	1.277	21.6683	1.277	85.6543	1.2771	87.1033	1.277	173.163	1.277	94.6803
1.2804	108.028	1.2779	82.9958	1.2779	32.341	1.2779	17.4406	1.2779	79.4827	1.2779	74.4732	1.2804	175.88	1.2712	100.897	1.2804	105.178	1.2779	88.2701	1.2804	188.405	1.2779	22.542	1.2779	85.7097	1.2779	87.1423	1.2779	173.676	1.2779	95.6287
1.2812	108.095	1.2787	83.0573	1.2787	33.4305	1.2787	17.5241	1.2787	79.6769	1.2787	74.6498	1.2812	175.921	1.2721	100.918	1.2812	105.224	1.2787	88.3735	1.2812	188.403	1.2787	23.459	1.2787	85.7586	1.2788	87.1839	1.2787	174.185	1.2787	96.5251
1.2821	108.162	1.2795	83.1225	1.2795	34.5813	1.2795	17.6067	1.2795	79.868	1.2795	74.8245	1.2821	175.963	1.2729	100.943	1.2821	105.27	1.2795	88.4799	1.2821	188.402	1.2795	24.4157	1.2795	85.8094	1.2796	87.2242	1.2795	174.681	1.2795	97.3916
1.2829	108.231	1.2804	83.1924	1.2804	35.795	1.2804	17.6874	1.2804	80.0549	1.2804	74.9996	1.2829	176.006	1.2737	100.957	1.2829	105.316	1.2804	88.5877	1.2829	188.403	1.2804	25.4057	1.2804	85.86	1.2804	87.2643	1.2804	175.167	1.2804	98.2222
1.2837	108.303	1.2812	83.2658	1.2812	37.0718	1.2812	17.7684	1.2812	80.2416	1.2812	75.1743	1.2837	176.048	1.2745	100.974	1.2837	105.361	1.2812	88.6976	1.2837	188.402	1.2812	26.4302	1.2812	85.9124	1.2813	87.3035	1.2812	175.639	1.2812	99.0158
1.2846	108.374	1.282	83.3413	1.282	38.4015	1.282	17.8455	1.282	80.4238	1.282	75.3649	1.2846	176.087	1.2754	100.988	1.2846	105.407	1.282	88.8116	1.2846	188.402	1.282	27.5028	1.282	85.9641	1.2821	87.3434	1.282	176.105	1.282	99.777
1.2854	108.434	1.2829	83.4219	1.2829	39.7863	1.2829	17.9179	1.2829	80.6009	1.2829	75.5417	1.2854	176.127	1.2762	100.997	1.2854	105.453	1.2829	88.928	1.2854	188.402	1.2829	28.6164	1.2829	86.0147	1.2829	87.3823	1.2829	176.557	1.2829	100.511
1.2862	108.486	1.2837	83.5037	1.2837	41.2143	1.2837	17.9891	1.2837	80.7804	1.2837	75.713	1.2862	176.171	1.277	101.007	1.2862	105.497	1.2837	89.0475	1.2862	188.402	1.2837	29.7782	1.2837	86.0649	1.2838	87.4215	1.2837	176.995	1.2837	101.215
1.2871	108.539	1.2845	83.5876	1.2845	42.6833	1.2845	18.0573	1.2845	80.9534	1.2845	75.8794	1.2871	176.215	1.2779	101.016	1.2871	105.541	1.2845	89.1696	1.2871	188.4	1.2845	30.972	1.2845	86.1155	1.2846	87.4594	1.2845	177.423	1.2845	101.888
1.2879	108.597	1.2854	83.6725	1.2854	44.2053	1.2854	18.1243	1.2854	81.123	1.2854	76.0446	1.2879	176.261	1.2787	101.022	1.2879	105.586	1.2854	89.2942	1.2879	188.399	1.2854	32.1921	1.2854	86.1633	1.2854	87.4963	1.2854	177.842	1.2853	102.505
1.2887	108.658	1.2862	83.7554	1.2862	45.7682	1.2862	18.1883	1.2862	81.293	1.2862	76.2055	1.2887	176.307	1.2795	101.024	1.2887	105.629	1.2862	89.4221	1.2887	188.398	1.2862	33.4511	1.2862	86.2122	1.2863	87.5332	1.2862	178.247	1.2862	103.123
1.2896	108.72	1.287	83.8419	1.287	47.366	1.287	18.2497	1.287	81.4599	1.287	76.3677	1.2896	176.353	1.2804	101.027	1.2896	105.671	1.287	89.5546	1.2896	188.397	1.287	34.74	1.287	86.2608	1.2871	87.5708	1.287	178.641	1.287	103.732
1.2904	108.784	1.2878	83.9302	1.2879	49.0071	1.2878	18.3068	1.2879	81.6238	1.2878	76.5267	1.2904	176.401	1.2812	101.031	1.2904	105.714	1.2878	89.6873	1.2904	188.395	1.2879	36.0436	1.2878	86.3088	1.2879	87.6076	1.2878	179.026	1.2878	104.319
1.2912	108.849	1.2887	84.0192	1.2887	50.7003	1.2887	18.361	1.2887	81.7839	1.2887	76.6827	1.2912	176.451	1.282	101.033	1.2912	105.755	1.2887	89.8224	1.2912	188.394	1.2887	37.3517	1.2887	86.3577	1.2888	87.6441	1.2887	179.399	1.2887	104.885
1.2921	108.912	1.2895	84.1105	1.2895	52.4059	1.2895	18.4115	1.2895	81.932	1.2895	76.8379	1.2921	176.5	1.2829	101.037	1.2921	105.797	1.2895	89.9677	1.2921	188.393	1.2895	38.6473	1.2895	86.4081	1.2896	87.6806	1.2895	179.764	1.2895	105.437
1.2929	108.975	1.2903	84.2003	1.2903	54.1471	1.2903	18.4575	1.2903	82.057	1.2903	76.9948	1.2929	176.55	1.2837	101.048	1.2929	105.839	1.2903	90.1193	1.2929	188.392	1.2903	39.9564	1.2903	86.4587	1.2904	87.7161	1.2903	180.117	1.2903	105.972
1.2937	109.038	1.2912	84.2922	1.2912	55.9313	1.2912	18.5	1.2912	82.2046	1.2912	77.1496	1.2937	176.601	1.2845	101.06	1.2937	105.88	1.2912	90.2806	1.2937	188.39	1.2912	41.2487	1.2912	86.508	1.2913	87.7526	1.2912	180.456	1.2912	106.492
1.2946	109.102	1.292	84.3823	1.292	57.743	1.292	18.5423	1.292	82.3544	1.292	77.3036	1.2946	176.652	1.2854	101.066	1.2946	105.92	1.292	90.4488	1.2946	188.388	1.292	42.6211	1.292	86.5556	1.2921	87.7884	1.292	180.793	1.292	106.995
1.2954	109.165	1.2928	84.4744	1.2928	59.5737	1.2928	18.5812	1.2928	82.5011	1.2928	77.456	1.2954	176.703	1.2862	101.073	1.2954	105.96	1.2928	90.6245	1.2954	188.384	1.2928	44.0328	1.2928	86.6023	1.2929	87.8233	1.2928	181.11	1.2928	107.484
1.2962	109.23	1.2937	84.5675	1.2937	61.449	1.2937	18.6157	1.2937	82.6461	1.2937	77.6077	1.2962	176.756	1.287	101.083	1.2962	106.001	1.2937	90.8094	1.2962	188.38	1.2937	45.4944	1.2937	86.6487	1.2937	87.8587	1.2937	181.416	1.2937	107.957
1.2971	109.299	1.2945	84.6559	1.2945	63.332	1.2945	18.6463	1.2945	82.7902	1.2945	77.7627	1.2971	176.812	1.2878	101.094	1.2971	106.04	1.2945	90.9421	1.2971	188.376	1.2945	46.9643	1.2945	86.6953	1.2946	87.8944	1.2945	181.715	1.2945	108.419
1.2979	109.37	1.2953	84.746	1.2953	65.2472	1.2953	18.6745	1.2953	82.9319	1.2953	77.9206	1.2979	176.868	1.2887	101.104	1.2979	106.078	1.2953	91.1122	1.2979	188.371	1.2953	48.5199	1.2953	86.7416	1.2954	87.9316	1.2953	182.007	1.2953	108.87
1.2987	109.438	1.2962	84.8355	1.2962	67.186	1.2962	18.6995	1.2962	83.0717	1.2962	78.085	1.2987	176.921	1.2895	101.113	1.2987	106.115	1.2962	91.3245	1.2987	188.366	1.2962	50.0718	1.2962	86.7864	1.2962	87.9677	1.2962	182.286	1.2962	109.315
1.2996	109.502	1.297	84.9239	1.297	69.1429	1.297	18.7227	1.297	83.2218	1.297	78.2528	1.2996	176.974	1.2903	101.121	1.2996	106.15	1.297	91.5329	1.2996	188.361	1.297	51.7025	1.297	86.8332	1.2971	88.0044	1.297	182.555	1.297	109.748
1.3004	109.565	1.2978	85.0091	1.2978	71.1289	1.2978	18.7405	1.2978	83.3594	1.2978	78.4178	1.3004	177.031	1.2912	101.122	1.3004	106.185	1.2978	91.7299	1.3004	188.355	1.2978	53.3368	1.2978	86.8767	1.2979	88.042	1.2978	182.816	1.2978	110.174
1.3012	109.63	1.2987	85.0912	1.2987	73.1144	1.2987	18.7522	1.2987	83.4868	1.2987	78.5728	1.3012	177.087	1.292	101.119	1.3012	106.219	1.2987	91.9254	1.3012	188.35	1.2987	55.009	1.2987	86.9189	1.2987	88.0818	1.2987	183.07	1.2987	110.588
1.3021	109.699	1.2995	85.1686	1.2995	75.1182	1.2995	18.7619	1.2995	83.6141	1.2995	78.7159	1.3021	177.144	1.2928	101.118	1.3021	106.253	1.2995	92.1097	1.3021	188.345	1.2995	56.7463	1.2995	86.9659	1.2996	88.1196	1.2995	183.314	1.2995	110.991
1.3029	109.768	1.3003	85.2448	1.3003	77.1317	1.3003	18.7686	1.3003	83.7355	1.3003	78.854	1.3029	177.204	1.2937	101.12	1.3029	106.286	1.3003	92.2872	1.3029	188.338	1.3003	58.6106	1.3003	87.012	1.3004	88.1568	1.3003	183.553	1.3003	111.385
1.3037	109.835	1.3011	85.3217	1.3012	79.1456	1.3011	18.7709	1.3012	83.8494	1.3011	78.9866	1.3037	177.261	1.2945	101.116	1.3037	106.319	1.3011	92.4585	1.3037	188.33	1.3012	60.4973	1.3011	87.059	1.3012	88.195	1.3011	183.785	1.3011	111.769
1.3046	109.9	1.302	85.3944	1.302	81.187	1.302	18.7684	1.302	83.9547	1.302	79.1164	1.3046	177.317	1.2953	101.11	1.3046	106.352	1.302	92.6214	1.3046	188.323	1.302	62.3932	1.302	87.1046	1.3021	88.2347	1.302	184.009	1.302	112.146
1.3054	109.972	1.3028	85.4649	1.3028	83.2367	1.3028	18.7604	1.3028	84.0583	1.3028	79.2252	1.3054	177.374	1.2962	101.109	1.3054	106.384	1.3028	92.7743	1.3054	188.317	1.3028	64.3796	1.3028	87.1497	1.3029	88.2744	1.3028	184.226	1.3028	112.511
1.3062	110.046	1.3036	85.5333	1.3036	85.2907	1.3036	18.7508	1.3036	84.1621	1.3036	79.3397	1.3062	177.432	1.297	101.108	1.3062	106.414	1.3036	92.9174	1.3062	188.311	1.3036	66.414	1.3036	87.1951	1.3037	88.3146	1.3036	184.437	1.3036	112.867
1.3071	110.119	1.3045	85.6024	1.3045	87.3536	1.3045	18.739	1.3045	84.2671	1.3045	79.4557	1.3071	177.491	1.2978	101.1	1.3071	106.444	1.3045	93.0475	1.3071	188.304	1.3045	68.5005	1.3045	87.2405	1.3046	88.3556	1.3045	184.641	1.3045	113.214
1.3079	110.184	1.3053	85.6702	1.3053	89.3969	1.3053	18.7248	1.3053	84.3751	1.3053	79.5686	1.3079	177.551	1.2987	101.088	1.3079	106.473	1.3053	93.1654	1.3079	188.298	1.3053	70.6335	1.3053	87.285	1.3054	88.3985	1.3053	184.84	1.3053	113.556
1.3087	110.239	1.3061	85.7351	1.3061	91.4586	1.3061	18.7079	1.3061	84.4832	1.3061	79.6783	1.3087	177.611	1.2995	101.076	1.3087	106.501	1.3061	93.2698	1.3087	188.292	1.3061	72.7944	1.3061	87.3308	1.3062	88.4436	1.3061	185.036	1.3061	113.888
1.3096	110.294	1.307	85.7997	1.307	93.5053	1.307	18.6861	1.307	84.5853	1.307	79.7846	1.3096	177.671	1.3003	101.065	1.3096	106.529	1.307	93.3639	1.3096	188.286	1.307	74.9863	1.307	87.3754	1.307	88.4883	1.307	185.228	1.307	114.212
1.3104	110.356	1.3078	85.8647	1.3078	95.5592	1.3078	18.6609	1.3078	84.6874	1.3078	79.888	1.3104	177.732	1.3012	101.049	1.3104	106.556	1.3078	93.4443	1.3104	188.281	1.3078	77.1926	1.3078	87.42	1.3079	88.5346	1.3078	185.413	1.3078	114.528
1.3112	110.42	1.3086	85.9322	1.3086	97.5989	1.3086	18.6343	1.3086	84.7925	1.3086	79.9918	1.3112	177.791	1.302	101.033	1.3112	106.581	1.3086	93.5125	1.3112	188.277	1.3086	79.4197	1.3086	87.4653	1.3087	88.5785	1.3086	185.593	1.3086	114.842
1.3121	110.481	1.3095	85.9975	1.3095	99.6211	1.3095	18.6061	1.3095	84.8993	1.3095	80.0943	1.3121	177.851	1.3028	101.022	1.3121	106.607	1.3095	93.5677	1.3121	188.273	1.3095	81.6736	1.3095	87.5098	1.3095	88.6246	1.3095	185.767	1.3095	115.151
1.3129	110.54	1.3103	86.0641	1.3103	101.631	1.3103	18.577	1.3103	85.006	1.3103	80.1927	1.3129	177.91	1.3036	101.007	1.3129	106.632	1.3103	93.6078	1.3129	188.269	1.3103	83.9702	1.3103	87.5545	1.3104	88.6737	1.3103	185.935	1.3103	115.453
1.3137	110.6	1.3111	86.1318	1.3111	103.609	1.3111	18.5465	1.3111	85.1143	1.3111	80.2852	1.3137	177.97	1.3045	100.98	1.3137	106.657	1.3111	93.6344	1.3137	188.265	1.3111	86.2589	1.3111	87.5997	1.3112	88.7222	1.3111	186.098	1.3111	115.749
1.3146	110.668	1.312	86.1991	1.312	105.58	1.312	18.5158	1.312	85.2237	1.312	80.3769	1.3146	178.03	1.3053	100.951	1.3146	106.683	1.312	93.6464	1.3146	188.261	1.312	88.5472	1.312	87.6442	1.312	88.7678	1.312	186.257	1.312	116.041
1.3154	110.742	1.3128	86.2678	1.3128	107.447	1.3128	18.4838	1.3128	85.3311	1.3128	80.4656	1.3154	178.091	1.3061	100.924	1.3154	106.709	1.3128	93.6464	1.3154	188.258	1.3128	90.8011	1.3128	87.6914	1.3129	88.8109	1.3128	186.409	1.3128	116.328
1.3162	110.818	1.3136	86.3372	1.3136	109.279	1.3136	18.451	1.3136	85.438	1.3136	80.5515	1.3162	178.152	1.307	100.898	1.3162	106.735	1.3136	93.6352	1.3162	188.255	1.3136	93.0674	1.3136	87.7382	1.3137	88.8552	1.3136	186.555	1.3136	116.609
1.3171	110.892	1.3144	86.4072	1.3145	111.14	1.3145	18.4194	1.3145	85.5412	1.3145	80.6356	1.3171	178.213	1.3078	100.867	1.3171	106.76	1.3144	93.6087	1.3171	188.252	1.3145	95.2897	1.3145	87.7848	1.3145	88.8958	1.3145	186.695	1.3144	116.887
1.3179	110.963	1.3153	86.478	1.3153	112.98	1.3153	18.3894	1.3153	85.6448	1.3153	80.7159	1.3179	178.271	1.3086	100.833	1.3179	106.785	1.3153	93.572	1.3179	188.248	1.3153	97.49	1.3153	87.8295	1.3154	88.9427	1.3153	186.828	1.3153	117.157
1.3187	111.032	1.3161	86.5506	1.3161	114.789	1.3161	18.3596	1.3161	85.7465	1.3161	80.7951	1.3187	178.328	1.3095	100.796	1.3187	106.809	1.3161	93.524	1.3187	188.242	1.3161	99.6266	1.3161	87.8741	1.3162	88.9904	1.3161	186.96	1.3161	117.422
1.3196	111.103	1.3169	86.6253	1.3169	116.543	1.3169	18.3292	1.317	85.8477	1.3169	80.8731	1.3196	178.388	1.3103	100.767	1.3196	106.832	1.3169	93.4579	1.3196	188.239	1.317	101.753	1.3169	87.9195	1.317	89.0401	1.3169	187.091	1.3169	117.679
1.3204	111.185	1.3178	86.7007	1.3178	118.26	1.3178	18.2975	1.3178	85.9407	1.3178	80.9483	1.3204	178.451	1.3111	100.734	1.3204	106.854	1.3178	93.3936	1.3204	188.234	1.3178	103.829	1.3178	87.965	1.3179	89.0924	1.3178	187.222	1.3178	117.93
1.3212	111.276	1.3186	86.7741	1.3186	119.933	1.3186	18.269	1.3186	86.0395	1.3186	81.0227	1.3212	178.513	1.312	100.703	1.3212	106.876	1.3186	93.3332	1.3212	188.23	1.3186	105.877	1.3186	88.0096	1.3187	89.1486	1.3186	187.349	1.3186	118.182
1.3221	111.37	1.3194	86.8491	1.3194	121.577	1.3194	18.2449	1.3194	86.1431	1.3194	81.0971	1.3221	178.574	1.3128	100.673	1.3221	106.898	1.3194	93.2718	1.3221	188.225	1.3194	107.904	1.3194	88.0538	1.3195	89.2104	1.3194	187.476	1.3194	118.423
1.3229	111.463	1.3203	86.9251	1.3203	123.185	1.3203	18.2227	1.3203	86.2483	1.3203	81.1735	1.3229	178.636	1.3136	100.642	1.3229	106.922	1.3203	93.2137	1.3229	188.218	1.3203	109.846	1.3203	88.1005	1.3204	89.2749	1.3203	187.601	1.3203	118.662
1.3237	111.555	1.3211	87.0034	1.3211	124.737	1.3211	18.2009	1.3211	86.3553	1.3211	81.2508	1.3237	178.696	1.3145	100.604	1.3237	106.944	1.3211	93.1558	1.3237	188.211	1.3211	111.651	1.3211	88.1471	1.3212	89.3368	1.3211	187.724	1.3211	118.897
1.3246	111.646	1.3219	87.0779	1.3219	126.244	1.3219	18.1824	1.3219	86.4673	1.3219	81.3292	1.3246	178.757	1.3153	100.571	1.3246	106.966	1.3219	93.0986	1.3246	188.204	1.3219	113.5	1.3219	88.1935	1.322	89.3972	1.3219	187.845	1.3219	119.13
1.3254	111.734	1.3228	87.1538	1.3228	127.717	1.3228	18.1658	1.3228	86.5858	1.3228	81.408	1.3254	178.822	1.3161	100.539	1.3254	106.987	1.3228	93.0434	1.3254	188.198	1.3228	115.255	1.3228	88.2387	1.3228	89.4554	1.3228	187.962	1.3228	119.359
1.3262	111.818	1.3236	87.2302	1.3236	129.147	1.3236	18.1588	1.3236	86.7039	1.3236	81.4879	1.3262	178.887	1.3169	100.508	1.3262	107.008	1.3236	92.9936	1.3262	188.19	1.3236	116.905	1.3236	88.2833	1.3237	89.5125	1.3236	188.078	1.3236	119.586
1.3271	111.908	1.3244	87.307	1.3244	130.545	1.3244	18.1584	1.3244	86.8207	1.3244	81.5688	1.3271	178.95	1.3178	100.47	1.3271	107.029	1.3244	92.9477	1.3271	188.181	1.3244	118.468	1.3244	88.3256	1.3245	89.5661	1.3244	188.191	1.3244	119.81
1.3279	112.011	1.3253	87.383	1.3253	131.907	1.3253	18.1696	1.3253	86.9341	1.3253	81.6519	1.3279	179.013	1.3186	100.435	1.3279	107.05	1.3253	92.9087	1.3279	188.172	1.3253	119.955	1.3253	88.369	1.3253	89.6188	1.3253	188.304	1.3253	120.03
1.3287	112.125	1.3261	87.4566	1.3261	133.238	1.3261	18.1913	1.3261	87.0425	1.3261	81.7384	1.3287	179.076	1.3194	100.405	1.3287	107.072	1.3261	92.8768	1.3287	188.16	1.3261	121.375	1.3261	88.4131	1.3262	89.6691	1.3261	188.416	1.3261	120.247
1.3296	112.239	1.3269	87.5264	1.3269	134.522	1.3269	18.2209	1.3269	87.1462	1.3269	81.8271	1.3296	179.139	1.3203	100.378	1.3296	107.092	1.3269	92.8522	1.3296	188.147	1.3269	122.746	1.3269	88.4575	1.327	89.7187	1.3269	188.523	1.3269	120.46
1.3304	112.349	1.3278	87.5946	1.3278	135.76	1.3278	18.2629	1.3278	87.2485	1.3278	81.9175	1.3304	179.203	1.3211	100.353	1.3304	107.111	1.3278	92.8346	1.3304	188.134	1.3278	124.065	1.3278	88.5027	1.3278	89.766	1.3278	188.627	1.3278	120.67
1.3312	112.453	1.3286	87.6599	1.3286	136.964	1.3286	18.3174	1.3286	87.3487	1.3286	82.0064	1.3312	179.267	1.3219	100.323	1.3312	107.131	1.3286	92.8243	1.3312	188.12	1.3286	125.348	1.3286	88.5468	1.3287	89.8119	1.3286	188.73	1.3286	120.894
1.3321	112.562	1.3294	87.7193	1.3294	138.121	1.3294	18.3806	1.3294	87.4463	1.3294	82.0927	1.3321	179.331	1.3228	100.296	1.3321	107.152	1.3294	92.8191	1.3321	188.104	1.3294	126.596	1.3294	88.5901	1.3295	89.8629	1.3294	188.832	1.3294	121.099
1.3329	112.692	1.3302	87.7784	1.3303	139.239	1.3302	18.4523	1.3303	87.5426	1.3302	82.1827	1.3329	179.394	1.3236	100.268	1.3329	107.172	1.3302	92.8189	1.3329	188.087	1.3303	127.796	1.3302	88.6338	1.3303	89.9143	1.3302	188.934	1.3302	121.298
1.3337	112.822	1.3311	87.8367	1.3311	140.342	1.3311	18.5347	1.3311	87.6387	1.3311	82.2778	1.3337	179.457	1.3244	100.24	1.3337	107.192	1.3311	92.8234	1.3337	188.071	1.3311	128.953	1.3311	88.6788	1.3312	89.9641	1.3311	189.033	1.3311	121.489
1.3346	112.912	1.3319	87.8882	1.3319	141.388	1.3319	18.6292	1.3319	87.7294	1.3319	82.377	1.3346	179.52	1.3253	100.218	1.3346	107.213	1.3319	92.8325	1.3346	188.054	1.3319	130.073	1.3319	88.7225	1.332	90.013	1.3319	189.141	1.3319	121.676
1.3354	112.968	1.3327	87.9351	1.3327	142.407	1.3327	18.7361	1.3327	87.8131	1.3327	82.4783	1.3354	179.582	1.3261	100.206	1.3354	107.232	1.3327	92.846	1.3354	188.038	1.3327	131.161	1.3327	88.7668	1.3328	90.0657	1.3327	189.285	1.3327	121.859
1.3362	113.023	1.3336	87.977	1.3336	143.383	1.3336	18.8537	1.3336	87.9005	1.3336	82.5808	1.3362	179.644	1.3269	100.193	1.3362	107.249	1.3336	92.8606	1.3362	188.021	1.3336	132.225	1.3336	88.8097	1.3337	90.122	1.3336	189.445	1.3336	122.04
1.337	113.09	1.3344	88.0128	1.3344	144.311	1.3344	18.9835	1.3344	87.9831	1.3344	82.6865	1.337	179.708	1.3278	100.181	1.3371	107.266	1.3344	92.8768	1.3371	188.004	1.3344	133.242	1.3344	88.853	1.3345	90.1783	1.3344	189.603	1.3344	122.216
1.3379	113.165	1.3352	88.044	1.3352	145.19	1.3352	19.1219	1.3352	88.0624	1.3352	82.795	1.3379	179.769	1.3286	100.172	1.3379	107.282	1.3352	92.8962	1.3379	187.988	1.3352	134.251	1.3352	88.8968	1.3353	90.2372	1.3352	189.764	1.3352	122.388
1.3387	113.245	1.3361	88.0737	1.3361	146.029	1.3361	19.2614	1.3361	88.1397	1.3361	82.906	1.3387	179.831	1.3294	100.167	1.3387	107.299	1.3361	92.9165	1.3387	187.975	1.3361	135.262	1.3361	88.9416	1.3361	90.2917	1.3361	189.911	1.3361	122.556
1.3395	113.32	1.3369	88.0975	1.3369	146.826	1.3369	19.411	1.3369	88.2147	1.3369	83.0172	1.3395	179.895	1.3303	100.165	1.3396	107.317	1.3369	92.9368	1.3396	187.964	1.3369	136.246	1.3369	88.9857	1.337	90.3454	1.3369	190.044	1.3369	122.729
1.3404	113.379	1.3377	88.116	1.3377	147.601	1.3377	19.5717	1.3377	88.2844	1.3377	83.1319	1.3404	179.959	1.3311	100.159	1.3404	107.333	1.3377	92.9558	1.3404	187.952	1.3377	137.211	1.3377	89.0315	1.3378	90.3985	1.3377	190.166	1.3377	122.901
1.3412	113.42	1.3386	88.1291	1.3386	148.35	1.3386	19.7427	1.3386	88.3521	1.3386	83.2489	1.3412	180.022	1.3319	100.155	1.3412	107.35	1.3386	92.9721	1.3412	187.941	1.3386	138.144	1.3386	89.0781	1.3386	90.4502	1.3386	190.279	1.3386	123.053
1.342	113.448	1.3394	88.1394	1.3394	149.079	1.3394	19.9193	1.3394	88.4209	1.3394	83.3683	1.342	180.084	1.3327	100.154	1.3421	107.368	1.3394	92.9875	1.3421	187.932	1.3394	139.08	1.3394	89.124	1.3395	90.4972	1.3394	190.383	1.3394	123.199
1.3429	113.469	1.3402	88.1432	1.3402	149.783	1.3402	20.1006	1.3402	88.4993	1.3402	83.4885	1.3429	180.145	1.3336	100.154	1.3429	107.385	1.3402	93.0034	1.3429	187.924	1.3402	139.98	1.3402	89.1719	1.3403	90.5385	1.3402	190.481	1.3402	123.348
1.3437	113.49	1.3411	88.1419	1.3411	150.466	1.3411	20.2892	1.3411	88.5829	1.3411	83.6087	1.3437	180.207	1.3344	100.158	1.3437	107.402	1.3411	93.0211	1.3437	187.919	1.3411	140.852	1.3411	89.2179	1.3411	90.5778	1.3411	190.572	1.3411	123.496
1.3445	113.52	1.3419	88.133	1.3419	151.151	1.3419	20.4868	1.3419	88.6674	1.3419	83.7301	1.3445	180.268	1.3352	100.165	1.3446	107.419	1.3419	93.0372	1.3446	187.916	1.3419	141.7	1.3419	89.2646	1.342	90.6206	1.3419	190.659	1.3419	123.64
1.3454	113.555	1.3427	88.1203	1.3427	151.844	1.3427	20.6936	1.3427	88.7506	1.3427	83.8523	1.3454	180.329	1.3361	100.173	1.3454	107.435	1.3427	93.0525	1.3454	187.915	1.3427	142.452	1.3427	89.3119	1.3428	90.6654	1.3427	190.744	1.3427	123.78
1.3462	113.59	1.3435	88.1071	1.3436	152.521	1.3435	20.9097	1.3436	88.8331	1.3436	83.9735	1.3462	180.39	1.3369	100.183	1.3462	107.45	1.3435	93.0664	1.3462	187.916	1.3436	143.23	1.3436	89.359	1.3436	90.7117	1.3436	190.82	1.3435	123.918
1.347	113.624	1.3444	88.0925	1.3444	153.189	1.3444	21.1304	1.3444	88.9165	1.3444	84.0957	1.347	180.451	1.3377	100.192	1.3471	107.465	1.3444	93.0786	1.347	187.917	1.3444	143.996	1.3444	89.407	1.3445	90.7594	1.3444	190.882	1.3444	124.052
1.3479	113.67	1.3452	88.0757	1.3452	153.837	1.3452	21.3564	1.3452	88.9993	1.3452	84.2169	1.3479	180.511	1.3386	100.21	1.3479	107.479	1.3452	93.0901	1.3479	187.922	1.3452	144.757	1.3452	89.4556	1.3453	90.8092	1.3452	190.94	1.3452	124.183
1.3487	113.742	1.346	88.0541	1.346	154.486	1.346	21.5849	1.3461	89.0811	1.346	84.3373	1.3487	180.57	1.3394	100.232	1.3487	107.494	1.346	93.0986	1.3487	187.93	1.3461	145.517	1.346	89.5056	1.3461	90.8611	1.346	190.997	1.346	124.309
1.3495	113.835	1.3469	88.0307	1.3469	155.138	1.3469	21.8141	1.3469	89.165	1.3469	84.455	1.3495	180.63	1.3402	100.258	1.3496	107.508	1.3469	93.1058	1.3495	187.94	1.3469	146.259	1.3469	89.5559	1.347	90.9122	1.3469	191.056	1.3469	124.433
1.3504	113.939	1.3477	88.0072	1.3477	155.814	1.3477	22.0511	1.3477	89.2486	1.3477	84.5722	1.3504	180.689	1.3411	100.281	1.3504	107.522	1.3477	93.1125	1.3504	187.953	1.3477	146.979	1.3477	89.606	1.3478	90.9642	1.3477	191.117	1.3477	124.555
1.3512	114.052	1.3485	87.9815	1.3485	156.495	1.3485	22.2928	1.3485	89.3324	1.3485	84.6893	1.3512	180.748	1.3419	100.3	1.3512	107.535	1.3485	93.1171	1.3512	187.969	1.3485	147.675	1.3485	89.656	1.3486	91.0186	1.3485	191.182	1.3485	124.674
1.352	114.169	1.3494	87.9557	1.3494	157.17	1.3494	22.5387	1.3494	89.4178	1.3494	84.8043	1.352	180.805	1.3427	100.326	1.3521	107.549	1.3494	93.1191	1.352	187.987	1.3494	148.355	1.3494	89.7082	1.3495	91.0744	1.3494	191.248	1.3494	124.773
1.3529	114.278	1.3502	87.9311	1.3502	157.855	1.3502	22.7915	1.3502	89.5034	1.3502	84.9179	1.3529	180.863	1.3436	100.355	1.3529	107.561	1.3502	93.1188	1.3529	188.007	1.3502	149.021	1.3502	89.76	1.3503	91.1279	1.3502	191.317	1.3502	124.879
1.3537	114.366	1.351	87.9091	1.351	158.547	1.351	23.0544	1.351	89.5879	1.351	85.0292	1.3537	180.922	1.3444	100.384	1.3537	107.574	1.351	93.1175	1.3537	188.029	1.351	149.675	1.351	89.8109	1.3511	91.1795	1.351	191.389	1.351	124.988
1.3545	114.449	1.3519	87.8836	1.3519	159.222	1.3519	23.3245	1.3519	89.6721	1.3519	85.1385	1.3545	180.98	1.3452	100.416	1.3546	107.586	1.3519	93.1166	1.3545	188.052	1.3519	150.319	1.3519	89.8606	1.3519	91.2316	1.3519	191.462	1.3519	125.097
1.3554	114.564	1.3527	87.8611	1.3527	159.906	1.3527	23.5984	1.3527	89.7598	1.3527	85.245	1.3554	181.038	1.346	100.448	1.3554	107.597	1.3527	93.1142	1.3554	188.076	1.3527	150.951	1.3527	89.9101	1.3528	91.2853	1.3527	191.517	1.3527	125.203
1.3562	114.703	1.3535	87.8398	1.3535	160.568	1.3535	23.8729	1.3535	89.8508	1.3535	85.3478	1.3562	181.096	1.3469	100.475	1.3562	107.608	1.3535	93.1103	1.3562	188.102	1.3535	151.566	1.3535	89.9597	1.3536	91.3381	1.3535	191.528	1.3535	125.306
1.357	114.838	1.3544	87.8251	1.3544	161.225	1.3544	24.1522	1.3544	89.9379	1.3544	85.4473	1.357	181.155	1.3477	100.507	1.357	107.619	1.3544	93.1062	1.357	188.131	1.3544	152.172	1.3544	90.0108	1.3544	91.3895	1.3544	191.53	1.3544	125.406
1.3579	114.956	1.3552	87.8137	1.3552	161.878	1.3552	24.4366	1.3552	90.0299	1.3552	85.5436	1.3579	181.214	1.3485	100.541	1.3579	107.63	1.3552	93.1022	1.3579	188.161	1.3552	152.762	1.3552	90.062	1.3553	91.4417	1.3552	191.538	1.3552	125.503
1.3587	115.06	1.356	87.8033	1.356	162.536	1.356	24.7239	1.356	90.1281	1.356	85.6372	1.3587	181.272	1.3494	100.578	1.3587	107.639	1.356	93.0971	1.3587	188.189	1.356	153.326	1.356	90.1123	1.3561	91.4929	1.356	191.555	1.356	125.6
1.3595	115.154	1.3569	87.7919	1.3569	163.187	1.3569	25.0175	1.3569	90.2271	1.3569	85.7275	1.3595	181.33	1.3502	100.613	1.3595	107.648	1.3569	93.0936	1.3595	188.218	1.3569	153.857	1.3569	90.1631	1.3569	91.5462	1.3569	191.592	1.3569	125.694
1.3604	115.25	1.3577	87.7813	1.3577	163.836	1.3577	25.3239	1.3577	90.3266	1.3577	85.8164	1.3604	181.387	1.351	100.653	1.3604	107.657	1.3577	93.0903	1.3604	188.25	1.3577	154.364	1.3577	90.2143	1.3578	91.5989	1.3577	191.648	1.3577	125.778
1.3612	115.364	1.3585	87.7713	1.3585	164.477	1.3585	25.6446	1.3585	90.4299	1.3585	85.9008	1.3612	181.444	1.3519	100.692	1.3612	107.665	1.3585	93.0874	1.3612	188.285	1.3585	154.85	1.3585	90.2646	1.3586	91.6503	1.3585	191.722	1.3585	125.857
1.362	115.489	1.3593	87.7644	1.3594	165.101	1.3593	25.9793	1.3594	90.5304	1.3593	85.9828	1.362	181.501	1.3527	100.743	1.362	107.672	1.3593	93.086	1.362	188.32	1.3594	155.322	1.3593	90.315	1.3594	91.7019	1.3593	191.809	1.3593	125.94
1.3629	115.626	1.3602	87.7594	1.3602	165.713	1.3602	26.334	1.3602	90.6259	1.3602	86.0605	1.3629	181.558	1.3535	100.792	1.3629	107.679	1.3602	93.0899	1.3629	188.358	1.3602	155.76	1.3602	90.3659	1.3603	91.7564	1.3602	191.909	1.3602	126.022
1.3637	115.778	1.361	87.7575	1.361	166.311	1.361	26.7121	1.361	90.7066	1.361	86.1351	1.3637	181.616	1.3544	100.836	1.3637	107.685	1.361	93.0993	1.3637	188.397	1.361	156.192	1.361	90.4162	1.3611	91.8111	1.361	192.018	1.361	126.102
1.3645	115.938	1.3618	87.7572	1.3618	166.897	1.3618	27.1152	1.3618	90.7805	1.3618	86.2086	1.3645	181.673	1.3552	100.88	1.3645	107.691	1.3618	93.1116	1.3645	188.435	1.3618	156.619	1.3618	90.4694	1.3619	91.8672	1.3618	192.134	1.3618	126.182
1.3654	116.101	1.3627	87.7598	1.3627	167.482	1.3627	27.5473	1.3627	90.8534	1.3627	86.2807	1.3654	181.73	1.356	100.922	1.3654	107.696	1.3627	93.1264	1.3654	188.474	1.3627	157.03	1.3627	90.5221	1.3628	91.9213	1.3627	192.257	1.3627	126.261
1.3662	116.274	1.3635	87.7636	1.3635	168.037	1.3635	28.0212	1.3635	90.9279	1.3635	86.3526	1.3662	181.788	1.3569	100.965	1.3662	107.701	1.3635	93.143	1.3662	188.513	1.3635	157.431	1.3635	90.574	1.3636	91.9743	1.3635	192.389	1.3635	126.338
1.367	116.455	1.3643	87.7635	1.3643	168.571	1.3643	28.5365	1.3643	91.003	1.3643	86.424	1.367	181.844	1.3577	101.006	1.367	107.707	1.3643	93.1606	1.367	188.554	1.3643	157.828	1.3643	90.6258	1.3644	92.0256	1.3643	192.534	1.3643	126.413
1.3679	116.641	1.3652	87.7609	1.3652	169.095	1.3652	29.0933	1.3652	91.0774	1.3652	86.4954	1.3679	181.901	1.3585	101.049	1.3679	107.712	1.3652	93.1817	1.3679	188.595	1.3652	158.223	1.3652	90.6787	1.3653	92.0773	1.3652	192.698	1.3652	126.487
1.3687	116.819	1.366	87.7558	1.366	169.595	1.366	29.697	1.366	91.1472	1.366	86.5673	1.3687	181.957	1.3593	101.09	1.3687	107.718	1.366	93.2075	1.3687	188.637	1.366	158.611	1.366	90.7323	1.3661	92.1305	1.366	192.869	1.366	126.559
1.3695	116.969	1.3668	87.7504	1.3668	170.057	1.3668	30.3561	1.3668	91.2138	1.3668	86.6395	1.3695	182.013	1.3602	101.131	1.3695	107.723	1.3668	93.2374	1.3695	188.678	1.3668	158.99	1.3668	90.7855	1.3669	92.1818	1.3668	193.042	1.3668	126.63
1.3704	117.094	1.3677	87.7473	1.3677	170.496	1.3677	31.0597	1.3677	91.2806	1.3677	86.7139	1.3704	182.068	1.361	101.167	1.3704	107.726	1.3677	93.2694	1.3704	188.72	1.3677	159.363	1.3677	90.8395	1.3677	92.2333	1.3677	193.217	1.3677	126.7
1.3712	117.207	1.3685	87.7488	1.3685	170.899	1.3685	31.8074	1.3685	91.3489	1.3685	86.79	1.3712	182.123	1.3618	101.207	1.3712	107.73	1.3685	93.3037	1.3712	188.765	1.3685	159.727	1.3685	90.8949	1.3686	92.2848	1.3685	193.388	1.3685	126.769
1.372	117.312	1.3693	87.7509	1.3693	171.271	1.3693	32.596	1.3693	91.4178	1.3693	86.8676	1.372	182.177	1.3627	101.248	1.372	107.734	1.3693	93.3406	1.372	188.81	1.3693	160.081	1.3693	90.9489	1.3694	92.3366	1.3693	193.559	1.3693	126.837
1.3729	117.409	1.3702	87.7519	1.3702	171.619	1.3702	33.4375	1.3702	91.4854	1.3702	86.9471	1.3729	182.231	1.3635	101.288	1.3729	107.737	1.3702	93.3801	1.3729	188.857	1.3702	160.423	1.3702	91.0009	1.3702	92.3881	1.3702	193.737	1.3702	126.903
1.3737	117.504	1.371	87.7522	1.371	171.941	1.371	34.3255	1.371	91.5533	1.371	87.0281	1.3737	182.286	1.3643	101.327	1.3737	107.74	1.371	93.4204	1.3737	188.905	1.371	160.757	1.371	91.0542	1.3711	92.4397	1.371	193.918	1.371	126.968
1.3745	117.595	1.3718	87.7515	1.3718	172.232	1.3718	35.2562	1.3718	91.6189	1.3718	87.1105	1.3745	182.342	1.3652	101.376	1.3745	107.742	1.3718	93.4619	1.3745	188.956	1.3718	161.077	1.3718	91.1073	1.3719	92.4903	1.3718	194.101	1.3718	127.034
1.3754	117.692	1.3726	87.7524	1.3727	172.501	1.3726	36.2375	1.3727	91.681	1.3726	87.1936	1.3754	182.397	1.366	101.42	1.3754	107.743	1.3726	93.5033	1.3754	189.008	1.3727	161.383	1.3727	91.1616	1.3727	92.542	1.3727	194.288	1.3726	127.097
1.3762	117.798	1.3735	87.7542	1.3735	172.763	1.3735	37.2696	1.3735	91.74	1.3735	87.2774	1.3762	182.453	1.3668	101.46	1.3762	107.745	1.3735	93.5428	1.3762	189.061	1.3735	161.681	1.3735	91.2164	1.3736	92.5923	1.3735	194.488	1.3735	127.159
1.377	117.899	1.3743	87.7572	1.3743	173.001	1.3743	38.3418	1.3743	91.7977	1.3743	87.362	1.377	182.514	1.3677	101.504	1.377	107.745	1.3743	93.5823	1.377	189.112	1.3743	161.971	1.3743	91.2736	1.3744	92.6437	1.3743	194.697	1.3743	127.221
1.3779	117.991	1.3751	87.7571	1.3751	173.228	1.3751	39.4646	1.3752	91.8546	1.3751	87.4458	1.3779	182.576	1.3685	101.547	1.3779	107.747	1.3751	93.6231	1.3779	189.165	1.3752	162.253	1.3751	91.3285	1.3752	92.6955	1.3751	194.903	1.3751	127.283
1.3787	118.078	1.376	87.7569	1.376	173.442	1.376	40.6406	1.376	91.9097	1.376	87.5302	1.3787	182.633	1.3693	101.59	1.3787	107.749	1.376	93.6637	1.3787	189.219	1.376	162.532	1.376	91.3824	1.3761	92.7468	1.376	195.099	1.376	127.342
1.3795	118.165	1.3768	87.7582	1.3768	173.635	1.3768	41.8649	1.3768	91.9602	1.3768	87.613	1.3795	182.688	1.3702	101.629	1.3795	107.751	1.3768	93.7063	1.3795	189.275	1.3768	162.802	1.3768	91.4352	1.3769	92.8	1.3768	195.287	1.3768	127.401
1.3804	118.251	1.3776	87.7617	1.3776	173.819	1.3776	43.1474	1.3776	92.0077	1.3776	87.6957	1.3804	182.742	1.371	101.669	1.3804	107.753	1.3776	93.7513	1.3804	189.33	1.3776	163.074	1.3776	91.4869	1.3777	92.8503	1.3776	195.466	1.3776	127.458
1.3812	118.334	1.3785	87.7674	1.3785	174.001	1.3785	44.4692	1.3785	92.0525	1.3785	87.7761	1.3812	182.797	1.3718	101.709	1.3812	107.755	1.3785	93.7993	1.3812	189.383	1.3785	163.339	1.3785	91.5397	1.3786	92.9021	1.3785	195.635	1.3785	127.516
1.382	118.411	1.3793	87.7741	1.3793	174.179	1.3793	45.8318	1.3793	92.0933	1.3793	87.8541	1.382	182.851	1.3727	101.747	1.382	107.758	1.3793	93.85	1.382	189.436	1.3793	163.598	1.3793	91.5938	1.3794	92.9547	1.3793	195.794	1.3793	127.574
1.3829	118.48	1.3801	87.7831	1.3801	174.349	1.3801	47.2424	1.3801	92.1292	1.3801	87.9304	1.3829	182.904	1.3735	101.776	1.3829	107.761	1.3801	93.9031	1.3829	189.49	1.3801	163.853	1.3801	91.6489	1.3802	93.0084	1.3801	195.946	1.3801	127.633
1.3837	118.541	1.381	87.7949	1.381	174.514	1.381	48.7025	1.381	92.1605	1.381	88.0053	1.3837	182.956	1.3743	101.806	1.3837	107.762	1.381	93.9573	1.3837	189.543	1.381	164.105	1.381	91.704	1.381	93.0628	1.381	196.092	1.381	127.693
1.3845	118.588	1.3818	87.8114	1.3818	174.672	1.3818	50.1883	1.3818	92.1896	1.3818	88.0773	1.3845	183.008	1.3751	101.843	1.3845	107.762	1.3818	94.0099	1.3845	189.596	1.3818	164.353	1.3818	91.7584	1.3819	93.1179	1.3818	196.233	1.3818	127.753
1.3854	118.619	1.3826	87.8312	1.3826	174.82	1.3826	51.7187	1.3826	92.2153	1.3826	88.144	1.3854	183.062	1.376	101.882	1.3854	107.762	1.3826	94.0628	1.3854	189.651	1.3826	164.6	1.3826	91.8109	1.3827	93.1696	1.3826	196.369	1.3826	127.813
1.3862	118.633	1.3835	87.8547	1.3835	174.957	1.3835	53.2845	1.3835	92.2349	1.3835	88.2058	1.3862	183.117	1.3768	101.922	1.3862	107.763	1.3835	94.1154	1.3862	189.706	1.3835	164.852	1.3835	91.8643	1.3835	93.2218	1.3835	196.499	1.3835	127.87
1.387	118.635	1.3843	87.883	1.3843	175.085	1.3843	54.8672	1.3843	92.2476	1.3843	88.2632	1.387	183.168	1.3776	101.961	1.387	107.763	1.3843	94.169	1.387	189.762	1.3843	165.096	1.3843	91.9189	1.3844	93.2755	1.3843	196.621	1.3843	127.928
1.3879	118.63	1.3851	87.9176	1.3851	175.208	1.3851	56.4747	1.3851	92.2525	1.3851	88.3159	1.3879	183.218	1.3785	101.999	1.3879	107.762	1.3851	94.2243	1.3879	189.819	1.3851	165.326	1.3851	91.9733	1.3852	93.3313	1.3851	196.736	1.3851	127.986
1.3887	118.62	1.3859	87.9556	1.386	175.329	1.386	58.0957	1.386	92.2513	1.386	88.3635	1.3887	183.268	1.3793	102.042	1.3887	107.762	1.386	94.279	1.3887	189.876	1.386	165.546	1.386	92.0279	1.386	93.3867	1.386	196.845	1.3859	128.043
1.3895	118.605	1.3868	87.9976	1.3868	175.451	1.3868	59.7392	1.3868	92.2478	1.3868	88.4062	1.3895	183.317	1.3801	102.085	1.3895	107.761	1.3868	94.3325	1.3895	189.934	1.3868	165.761	1.3868	92.0824	1.3869	93.4427	1.3868	196.947	1.3868	128.099
1.3904	118.583	1.3876	88.0425	1.3876	175.578	1.3876	61.3947	1.3876	92.2438	1.3876	88.4438	1.3904	183.366	1.381	102.124	1.3904	107.76	1.3876	94.3865	1.3904	189.992	1.3876	165.967	1.3876	92.1368	1.3877	93.499	1.3876	197.044	1.3876	128.156
1.3912	118.558	1.3884	88.0889	1.3885	175.71	1.3884	63.0607	1.3885	92.237	1.3884	88.4761	1.3912	183.414	1.3818	102.165	1.3912	107.76	1.3884	94.4433	1.3912	190.05	1.3885	166.163	1.3884	92.1905	1.3885	93.5545	1.3884	197.134	1.3884	128.214
1.392	118.537	1.3893	88.1346	1.3893	175.842	1.3893	64.6789	1.3893	92.2254	1.3893	88.5048	1.392	183.463	1.3826	102.207	1.392	107.762	1.3893	94.5012	1.392	190.107	1.3893	166.352	1.3893	92.2437	1.3894	93.6102	1.3893	197.215	1.3893	128.27
1.3929	118.517	1.3901	88.1837	1.3901	175.972	1.3901	66.323	1.3901	92.21	1.3901	88.5284	1.3929	183.51	1.3835	102.249	1.3929	107.761	1.3901	94.5598	1.3929	190.164	1.3901	166.534	1.3901	92.2975	1.3902	93.6667	1.3901	197.29	1.3901	128.325
1.3937	118.499	1.3909	88.2346	1.3909	176.097	1.3909	68.0146	1.3909	92.1916	1.3909	88.5474	1.3937	183.557	1.3843	102.29	1.3937	107.761	1.3909	94.6203	1.3937	190.222	1.3909	166.713	1.3909	92.3523	1.391	93.7234	1.3909	197.36	1.3909	128.382
1.3945	118.485	1.3918	88.2867	1.3918	176.222	1.3918	69.7208	1.3918	92.1704	1.3918	88.563	1.3945	183.603	1.3851	102.329	1.3945	107.762	1.3918	94.6825	1.3945	190.278	1.3918	166.881	1.3918	92.4063	1.3919	93.7806	1.3918	197.423	1.3918	128.438
1.3954	118.479	1.3926	88.3389	1.3926	176.348	1.3926	71.4346	1.3926	92.1483	1.3926	88.5751	1.3954	183.649	1.386	102.361	1.3954	107.762	1.3926	94.7429	1.3954	190.334	1.3926	167.049	1.3926	92.4602	1.3927	93.8386	1.3926	197.478	1.3926	128.491
1.3962	118.48	1.3934	88.3941	1.3934	176.463	1.3934	73.1535	1.3934	92.1257	1.3934	88.585	1.3962	183.696	1.3868	102.395	1.3962	107.762	1.3934	94.8025	1.3962	190.391	1.3934	167.217	1.3934	92.5136	1.3935	93.8956	1.3934	197.524	1.3934	128.545
1.397	118.486	1.3943	88.4538	1.3943	176.561	1.3943	74.8737	1.3943	92.104	1.3943	88.5928	1.397	183.741	1.3876	102.435	1.397	107.763	1.3943	94.8633	1.397	190.448	1.3943	167.382	1.3943	92.5666	1.3944	93.9534	1.3943	197.563	1.3943	128.6
1.3979	118.5	1.3951	88.5143	1.3951	176.664	1.3951	76.5962	1.3951	92.0813	1.3951	88.5987	1.3979	183.779	1.3884	102.474	1.3979	107.762	1.3951	94.9264	1.3979	190.507	1.3951	167.539	1.3951	92.6183	1.3952	94.0111	1.3951	197.6	1.3951	128.656
1.3987	118.523	1.3959	88.575	1.3959	176.774	1.3959	78.3225	1.3959	92.0575	1.3959	88.6041	1.3987	183.816	1.3893	102.515	1.3987	107.76	1.3959	94.9903	1.3987	190.566	1.3959	167.686	1.3959	92.6703	1.396	94.0687	1.3959	197.635	1.3959	128.71
1.3995	118.556	1.3968	88.6385	1.3968	176.886	1.3968	80.0363	1.3968	92.0337	1.3968	88.6098	1.3995	183.857	1.3901	102.555	1.3995	107.759	1.3968	95.0532	1.3995	190.624	1.3968	167.827	1.3968	92.7233	1.3968	94.1252	1.3968	197.669	1.3968	128.765
1.4004	118.604	1.3976	88.7018	1.3976	177.004	1.3976	81.7434	1.3976	92.0178	1.3976	88.616	1.4004	183.9	1.3909	102.592	1.4004	107.76	1.3976	95.1134	1.4004	190.684	1.3976	167.958	1.3976	92.7772	1.3977	94.1811	1.3976	197.702	1.3976	128.821
1.4012	118.665	1.3984	88.7644	1.3984	177.123	1.3984	83.4463	1.3984	92.0337	1.3984	88.6213	1.4012	183.943	1.3918	102.634	1.4012	107.761	1.3984	95.17	1.4012	190.746	1.3984	168.079	1.3984	92.8308	1.3985	94.237	1.3984	197.734	1.3984	128.876
1.402	118.736	1.3993	88.8278	1.3993	177.247	1.3993	85.1379	1.3993	92.0354	1.3993	88.6292	1.402	183.984	1.3926	102.678	1.402	107.761	1.3993	95.2252	1.402	190.811	1.3993	168.2	1.3993	92.8829	1.3993	94.2923	1.3993	197.77	1.3993	128.931
1.4029	118.814	1.4001	88.8921	1.4001	177.372	1.4001	86.8314	1.4001	92.0185	1.4001	88.6405	1.4029	184.025	1.3934	102.717	1.4029	107.76	1.4001	95.2777	1.4029	190.875	1.4001	168.324	1.4001	92.9343	1.4002	94.3457	1.4001	197.81	1.4001	128.989
1.4037	118.899	1.4009	88.9569	1.4009	177.502	1.4009	88.5206	1.4009	92.0056	1.4009	88.6538	1.4037	184.068	1.3943	102.754	1.4037	107.759	1.4009	95.3275	1.4037	190.94	1.4009	168.444	1.4009	92.9845	1.401	94.3973	1.4009	197.853	1.4009	129.044
1.4045	118.995	1.4017	89.0209	1.4018	177.633	1.4017	90.2025	1.4018	91.9939	1.4017	88.6693	1.4045	184.11	1.3951	102.79	1.4045	107.759	1.4017	95.3762	1.4045	191.003	1.4018	168.561	1.4017	93.0349	1.4018	94.4481	1.4017	197.896	1.4017	129.098
1.4054	119.106	1.4026	89.0842	1.4026	177.76	1.4026	91.8587	1.4026	91.9844	1.4026	88.6872	1.4054	184.152	1.3959	102.826	1.4054	107.759	1.4026	95.424	1.4054	191.064	1.4026	168.676	1.4026	93.0852	1.4027	94.4976	1.4026	197.94	1.4026	129.15
1.4062	119.223	1.4034	89.1479	1.4034	177.885	1.4034	93.4904	1.4034	91.9794	1.4034	88.7085	1.4062	184.191	1.3968	102.859	1.4062	107.76	1.4034	95.4694	1.4062	191.123	1.4034	168.788	1.4034	93.135	1.4035	94.5485	1.4034	197.984	1.4034	129.202
1.407	119.338	1.4042	89.2108	1.4042	178.008	1.4042	95.0993	1.4043	91.978	1.4042	88.7358	1.407	184.23	1.3976	102.893	1.407	107.76	1.4042	95.5145	1.407	191.182	1.4042	168.89	1.4042	93.1849	1.4043	94.6006	1.4042	198.027	1.4042	129.255
1.4079	119.469	1.4051	89.2725	1.4051	178.133	1.4051	96.6774	1.4051	91.9795	1.4051	88.7685	1.4079	184.273	1.3984	102.928	1.4079	107.76	1.4051	95.5594	1.4079	191.24	1.4051	168.991	1.4051	93.2345	1.4052	94.6535	1.4051	198.069	1.4051	129.306
1.4087	119.61	1.4059	89.3324	1.4059	178.258	1.4059	98.2235	1.4059	91.9854	1.4059	88.8059	1.4087	184.315	1.3993	102.971	1.4087	107.761	1.4059	95.6041	1.4087	191.296	1.4059	169.097	1.4059	93.2848	1.406	94.706	1.4059	198.111	1.4059	129.358
1.4095	119.752	1.4067	89.3905	1.4067	178.377	1.4067	99.7472	1.4067	91.9954	1.4067	88.8487	1.4095	184.355	1.4001	103.013	1.4095	107.762	1.4067	95.6465	1.4095	191.351	1.4067	169.202	1.4067	93.3336	1.4068	94.7586	1.4067	198.152	1.4067	129.411
1.4104	119.903	1.4076	89.4483	1.4076	178.492	1.4076	101.246	1.4076	92.0113	1.4076	88.8964	1.4104	184.396	1.4009	103.051	1.4104	107.762	1.4076	95.687	1.4104	191.403	1.4076	169.305	1.4076	93.3817	1.4077	94.8101	1.4076	198.193	1.4076	129.464
1.4112	120.063	1.4084	89.507	1.4084	178.6	1.4084	102.707	1.4084	92.0307	1.4084	88.9506	1.4112	184.44	1.4018	103.087	1.4112	107.763	1.4084	95.7261	1.4112	191.453	1.4084	169.404	1.4084	93.4299	1.4085	94.863	1.4084	198.233	1.4084	129.517
1.412	120.227	1.4092	89.5658	1.4092	178.703	1.4092	104.144	1.4092	92.0521	1.4092	89.0136	1.412	184.482	1.4026	103.122	1.412	107.762	1.4092	95.7633	1.412	191.502	1.4092	169.502	1.4092	93.4779	1.4093	94.9166	1.4092	198.272	1.4092	129.568
1.4129	120.392	1.4101	89.6234	1.4101	178.807	1.4101	105.568	1.4101	92.0756	1.4101	89.078	1.4129	184.522	1.4034	103.157	1.4129	107.758	1.4101	95.7982	1.4129	191.552	1.4101	169.601	1.4101	93.5261	1.4101	94.969	1.4101	198.312	1.4101	129.619
1.4137	120.558	1.4109	89.6804	1.4109	178.914	1.4109	106.964	1.4109	92.1021	1.4109	89.1461	1.4137	184.56	1.4042	103.193	1.4137	107.76	1.4109	95.831	1.4137	191.602	1.4109	169.702	1.4109	93.5746	1.411	95.0206	1.4109	198.353	1.4109	129.67
1.4145	120.724	1.4117	89.7393	1.4117	179.024	1.4117	108.327	1.4117	92.1337	1.4117	89.2196	1.4145	184.599	1.4051	103.236	1.4145	107.764	1.4117	95.8626	1.4145	191.651	1.4117	169.8	1.4117	93.6231	1.4118	95.0731	1.4117	198.394	1.4117	129.719
1.4154	120.892	1.4126	89.7995	1.4126	179.136	1.4126	109.66	1.4126	92.1683	1.4126	89.2975	1.4154	184.639	1.4059	103.279	1.4154	107.762	1.4126	95.8952	1.4154	191.7	1.4126	169.896	1.4126	93.6721	1.4126	95.1258	1.4126	198.434	1.4126	129.768
1.4162	121.061	1.4134	89.8584	1.4134	179.248	1.4134	110.957	1.4134	92.2062	1.4134	89.3809	1.4162	184.677	1.4067	103.318	1.4162	107.758	1.4134	95.9303	1.4162	191.748	1.4134	169.995	1.4134	93.7218	1.4135	95.1779	1.4134	198.473	1.4134	129.816
1.417	121.228	1.4142	89.9156	1.4142	179.363	1.4142	112.23	1.4142	92.2465	1.4142	89.4687	1.417	184.716	1.4076	103.362	1.417	107.754	1.4142	95.9673	1.417	191.796	1.4142	170.089	1.4142	93.7723	1.4143	95.2305	1.4142	198.512	1.4142	129.863
1.4179	121.39	1.415	89.9715	1.4151	179.482	1.4151	113.487	1.4151	92.289	1.4151	89.5605	1.4179	184.755	1.4084	103.404	1.4179	107.784	1.415	96.0085	1.4179	191.843	1.4151	170.173	1.4151	93.8228	1.4151	95.2834	1.4151	198.549	1.415	129.91
1.4187	121.546	1.4159	90.028	1.4159	179.604	1.4159	114.725	1.4159	92.3361	1.4159	89.6567	1.4187	184.793	1.4092	103.442	1.4187	107.954	1.4159	96.0526	1.4187	191.892	1.4159	170.261	1.4159	93.8728	1.416	95.3346	1.4159	198.583	1.4159	129.957
1.4195	121.703	1.4167	90.0836	1.4167	179.731	1.4167	115.924	1.4167	92.3892	1.4167	89.7573	1.4195	184.829	1.4101	103.479	1.4195	108.084	1.4167	96.0955	1.4195	191.943	1.4167	170.354	1.4167	93.9232	1.4168	95.3854	1.4167	198.618	1.4167	130.002
1.4204	121.861	1.4175	90.1363	1.4176	179.865	1.4175	117.087	1.4176	92.4479	1.4175	89.8613	1.4204	184.865	1.4109	103.521	1.4204	108.089	1.4175	96.1406	1.4204	191.995	1.4176	170.448	1.4175	93.9733	1.4176	95.4378	1.4175	198.653	1.4175	130.049
1.4212	122.02	1.4184	90.1899	1.4184	180.008	1.4184	118.248	1.4184	92.506	1.4184	89.9676	1.4212	184.901	1.4117	103.564	1.4212	108.091	1.4184	96.1919	1.4212	192.048	1.4184	170.54	1.4184	94.0231	1.4185	95.4901	1.4184	198.692	1.4184	130.095
1.422	122.179	1.4192	90.2465	1.4192	180.155	1.4192	119.396	1.4192	92.5416	1.4192	90.0781	1.422	184.937	1.4126	103.598	1.422	108.093	1.4192	96.2503	1.422	192.101	1.4192	170.63	1.4192	94.0731	1.4193	95.5429	1.4192	198.729	1.4192	130.14
1.4229	122.332	1.42	90.3041	1.42	180.293	1.42	120.51	1.42	92.5866	1.42	90.1914	1.4229	184.972	1.4134	103.629	1.4229	108.094	1.42	96.3139	1.4229	192.156	1.42	170.719	1.42	94.1249	1.4201	95.5968	1.42	198.762	1.42	130.184
1.4237	122.484	1.4209	90.3619	1.4209	180.424	1.4209	121.6	1.4209	92.6628	1.4209	90.3059	1.4237	185.005	1.4142	103.664	1.4237	108.094	1.4209	96.3831	1.4237	192.21	1.4209	170.808	1.4209	94.1789	1.421	95.65	1.4209	198.792	1.4209	130.225
1.4245	122.636	1.4217	90.4192	1.4217	180.552	1.4217	122.658	1.4217	92.7425	1.4217	90.4228	1.4245	185.037	1.4151	103.701	1.4245	108.094	1.4217	96.4632	1.4245	192.265	1.4217	170.896	1.4217	94.232	1.4218	95.7034	1.4217	198.818	1.4217	130.266
1.4254	122.783	1.4225	90.4762	1.4225	180.68	1.4225	123.682	1.4225	92.825	1.4225	90.5416	1.4254	185.071	1.4159	103.741	1.4254	108.094	1.4225	96.5459	1.4254	192.322	1.4225	170.984	1.4225	94.2835	1.4226	95.7577	1.4225	198.84	1.4225	130.309
1.4262	122.917	1.4234	90.533	1.4234	180.805	1.4234	124.688	1.4234	92.9119	1.4234	90.6635	1.4262	185.103	1.4167	103.781	1.4262	108.094	1.4234	96.6254	1.4262	192.383	1.4234	171.071	1.4234	94.3347	1.4235	95.8127	1.4234	198.859	1.4234	130.351
1.427	123.046	1.4242	90.5889	1.4242	180.925	1.4242	125.668	1.4242	93.0023	1.4242	90.7881	1.427	185.135	1.4175	103.819	1.427	108.092	1.4242	96.7067	1.427	192.446	1.4242	171.157	1.4242	94.3871	1.4243	95.8681	1.4242	198.876	1.4242	130.393
1.4279	123.182	1.425	90.6479	1.425	181.042	1.425	126.629	1.425	93.097	1.425	90.9126	1.4279	185.166	1.4184	103.853	1.4279	108.092	1.425	96.7898	1.4279	192.51	1.425	171.243	1.425	94.4395	1.4251	95.9245	1.425	198.892	1.425	130.435
1.4287	123.308	1.4259	90.7085	1.4259	181.155	1.4259	127.584	1.4259	93.1978	1.4259	91.0373	1.4287	185.195	1.4192	103.889	1.4287	108.092	1.4259	96.8725	1.4287	192.575	1.4259	171.328	1.4259	94.4912	1.4259	95.9816	1.4259	198.908	1.4259	130.476
1.4295	123.428	1.4267	90.7688	1.4267	181.266	1.4267	128.525	1.4267	93.3038	1.4267	91.1634	1.4295	185.226	1.42	103.917	1.4295	108.091	1.4267	96.9528	1.4295	192.641	1.4267	171.412	1.4267	94.5421	1.4268	96.0396	1.4267	198.922	1.4267	130.514
1.4304	123.552	1.4275	90.8308	1.4275	181.376	1.4275	129.448	1.4275	93.4149	1.4275	91.2894	1.4304	185.258	1.4209	103.938	1.4304	108.089	1.4275	97.0347	1.4304	192.707	1.4275	171.495	1.4275	94.594	1.4276	96.0969	1.4275	198.934	1.4275	130.552
[truncated: 15,130 more rows]

## Sheet: Figure 3B
1. A254 values for Figure 3B
MG1655								SL1344								14028								LT2
37°C				20°C				37°C				20°C				37°C				20°C				37°C				20°C
[truncated: 16,819 more rows]

## Sheet: Figure 6
1. OD540 values for Figures 6A and 6B
[truncated: 11 more rows]

[truncated: 9 more sheets: Figure 7, Figure 8, S1 Fig, S7 Fig, S8 Fig, S9 Fig, S10 Fig, S11 Fig, S12 Fig]
